# Supplementary material for: Avian haemosporidian parasites of accipitriform raptors
Source: Malar J. 2022 Jan 5;21:14. doi: 10.1186/s12936-021-04019-z (PMC8729155; doi:10.1186/s12936-021-04019-z)
Supplement: Supplementary file 3 — Additional file 3: Table S1. CytB sequences used in the present study (including GenBank accession numbers, MalAvi lineage names, localities, host species, and references). [file 12936_2021_4019_MOESM3_ESM.xlsx]

## Sheet: main
Sort	Accession no.	Label	Group	Accipitriformes clades/lineages	MalAvi lineage	Isolate	Info_origin	Organism edited	Organism	Info Parasite	Country	UN geoscheme	Host	Host family	Host order	Host group	Sequence original	Sequence length	Sequence ambiguities	CytB barcode sequence	CytB barcode length	CytB barcode ambiguities	Authors	Title	Journal
1	OL598451	AH0051Lc1	L1	Figure 04	lBUBT2	AH0051	VetMedUni (bird clinic)	Leucocytozoon buteonis	Leucocytozoon sp.	L. buteonis according to Valkiunas et al. (2010)	Austria	Western Europe	Buteo buteo	Accipitridae	Accipitriformes	avian	ATTCTACCGGTGCCTCTTTTATCTTTATTCTAACATATCTACATATACTAAAAGGATTAAATTATTCATACTCTTACTTACCATTGTCATGGATTACTGGAGTTATAATCTTTCTAATATCTATAGTTACTGCCTTCTTAGGTTATGTATTACCATGGGGTCAAATGAGTTTCTGGGGTGCCACTGTAATTACCAATTTACTATATTTTATACCTGGACTAATCTCATGGGTATGTGGTGGATATGCTGTAGGCGATCTAACCTTAAAAAGATTTTTTATATTACACTTTATTTTCCCATTTGTAGCATTAGCTGTTGTATTTATACATATATTCTTTCTACATTTACAAGGTAGCAGTAATCCTTTAGGATATGATACTCCTTTAAAGATACCCTTCT…	528		CTACCGGTGCCTCTTTTATCTTTATTCTAACATATCTACATATACTAAAAGGATTAAATTATTCATACTCTTACTTACCATTGTCATGGATTACTGGAGTTATAATCTTTCTAATATCTATAGTTACTGCCTTCTTAGGTTATGTATTACCATGGGGTCAAATGAGTTTCTGGGGTGCCACTGTAATTACCAATTTACTATATTTTATACCTGGACTAATCTCATGGGTATGTGGTGGATATGCTGTAGGCGATCTAACCTTAAAAAGATTTTTTATATTACACTTTATTTTCCCATTTGTAGCATTAGCTGTTGTATTTATACATATATTCTTTCTACATTTACAAGGTAGCAGTAATCCTTTAGGATATGATACTCCTTTAAAGATACCCTTCTATC…	478		present study	present study	present study
2	OL598452	AH0060Lc2	L1	Figure 04	lBUBT2	AH0060	VetMedUni (bird clinic)	Leucocytozoon buteonis	Leucocytozoon sp.	L. buteonis according to Valkiunas et al. (2010)	Austria	Western Europe	Buteo buteo	Accipitridae	Accipitriformes	avian	ATTCTACCGGTGCCTCTTTTATCTTTATTCTAACATATCTACATATACTAAAAGGATTAAATTATTCATACTCTTACTTACCATTGTCATGGATTACTGGAGTTATAATCTTTCTAATATCTATAGTTACTGCCTTCTTAGGTTATGTATTACCATGGGGTCAAATGAGTTTCTGGGGTGCCACTGTAATTACCAATTTACTATATTTTATACCTGGACTAATCTCATGGGTATGTGGTGGATATGCTGTAGGCGATCTAACCTTAAAAAGATTTTTTATATTACACTTTATTTTCCCATTTGTAGCATTAGCTGTTGTATTTATACATATATTCTTTCTACATTTACAAGGTAGCAGTAATCCTTTAGGATATGATACTCCTTTAAAGATACCCTTCT…	528		CTACCGGTGCCTCTTTTATCTTTATTCTAACATATCTACATATACTAAAAGGATTAAATTATTCATACTCTTACTTACCATTGTCATGGATTACTGGAGTTATAATCTTTCTAATATCTATAGTTACTGCCTTCTTAGGTTATGTATTACCATGGGGTCAAATGAGTTTCTGGGGTGCCACTGTAATTACCAATTTACTATATTTTATACCTGGACTAATCTCATGGGTATGTGGTGGATATGCTGTAGGCGATCTAACCTTAAAAAGATTTTTTATATTACACTTTATTTTCCCATTTGTAGCATTAGCTGTTGTATTTATACATATATTCTTTCTACATTTACAAGGTAGCAGTAATCCTTTAGGATATGATACTCCTTTAAAGATACCCTTCTATC…	478		present study	present study	present study
3	OL598453	AH0138L	L1	Figure 04	lBUBT2	AH0138	VetMedUni (FIWI)	Leucocytozoon buteonis	Leucocytozoon sp.	L. buteonis according to Valkiunas et al. (2010)	Austria	Western Europe	Buteo buteo	Accipitridae	Accipitriformes	avian	ATTCTACCGGTGCCTCTTTTATCTTTATTCTAACATATCTACATATACTAAAAGGATTAAATTATTCATACTCTTACTTACCATTGTCATGGATTACTGGAGTTATAATCTTTCTAATATCTATAGTTACTGCCTTCTTAGGTTATGTATTACCATGGGGTCAAATGAGTTTCTGGGGTGCCACTGTAATTACCAATTTACTATATTTTATACCTGGACTAATCTCATGGGTATGTGGTGGATATGCTGTAGGCGATCTAACCTTAAAAAGATTTTTTATATTACACTTTATTTTCCCATTTGTAGCATTAGCTGTTGTATTTATACATATATTCTTTCTACATTTACAAGGTAGCAGTAATCCTTTAGGATATGATACTCCTTTAAAGATACCCTTCT…	528		CTACCGGTGCCTCTTTTATCTTTATTCTAACATATCTACATATACTAAAAGGATTAAATTATTCATACTCTTACTTACCATTGTCATGGATTACTGGAGTTATAATCTTTCTAATATCTATAGTTACTGCCTTCTTAGGTTATGTATTACCATGGGGTCAAATGAGTTTCTGGGGTGCCACTGTAATTACCAATTTACTATATTTTATACCTGGACTAATCTCATGGGTATGTGGTGGATATGCTGTAGGCGATCTAACCTTAAAAAGATTTTTTATATTACACTTTATTTTCCCATTTGTAGCATTAGCTGTTGTATTTATACATATATTCTTTCTACATTTACAAGGTAGCAGTAATCCTTTAGGATATGATACTCCTTTAAAGATACCCTTCTATC…	478		present study	present study	present study
4	OL598454	AH0182Lc1	L1	Figure 04	lBUBT2	AH0182	VetMedUni (FIWI)	Leucocytozoon buteonis	Leucocytozoon sp.	L. buteonis according to Valkiunas et al. (2010)	Austria	Western Europe	Buteo buteo	Accipitridae	Accipitriformes	avian	ATTCTACCGGTGCCTCTTTTATCTTTATTCTAACATATCTACATATACTAAAAGGATTAAATTATTCATACTCTTACTTACCATTGTCATGGATTACTGGAGTTATAATCTTTCTAATATCTATAGTTACTGCCTTCTTAGGTTATGTATTACCATGGGGTCAAATGAGTTTCTGGGGTGCCACTGTAATTACCAATTTACTATATTTTATACCTGGACTAATCTCATGGGTATGTGGTGGATATGCTGTAGGCGATCTAACCTTAAAAAGATTTTTTATATTACACTTTATTTTCCCATTTGTAGCATTAGCTGTTGTATTTATACATATATTCTTTCTACATTTACAAGGTAGCAGTAATCCTTTAGGATATGATACTCCTTTAAAGATACCCTTCT…	528		CTACCGGTGCCTCTTTTATCTTTATTCTAACATATCTACATATACTAAAAGGATTAAATTATTCATACTCTTACTTACCATTGTCATGGATTACTGGAGTTATAATCTTTCTAATATCTATAGTTACTGCCTTCTTAGGTTATGTATTACCATGGGGTCAAATGAGTTTCTGGGGTGCCACTGTAATTACCAATTTACTATATTTTATACCTGGACTAATCTCATGGGTATGTGGTGGATATGCTGTAGGCGATCTAACCTTAAAAAGATTTTTTATATTACACTTTATTTTCCCATTTGTAGCATTAGCTGTTGTATTTATACATATATTCTTTCTACATTTACAAGGTAGCAGTAATCCTTTAGGATATGATACTCCTTTAAAGATACCCTTCTATC…	478		present study	present study	present study
5	OL598455	AH0234L	L1	Figure 04	lBUBT2	AH0234	VetMedUni (FIWI)	Leucocytozoon buteonis	Leucocytozoon sp.	L. buteonis according to Valkiunas et al. (2010)	Austria	Western Europe	Buteo buteo	Accipitridae	Accipitriformes	avian	ATTCTACCGGTGCCTCTTTTATCTTTATTCTAACATATCTACATATACTAAAAGGATTAAATTATTCATACTCTTACTTACCATTGTCATGGATTACTGGAGTTATAATCTTTCTAATATCTATAGTTACTGCCTTCTTAGGTTATGTATTACCATGGGGTCAAATGAGTTTCTGGGGTGCCACTGTAATTACCAATTTACTATATTTTATACCTGGACTAATCTCATGGGTATGTGGTGGATATGCTGTAGGCGATCTAACCTTAAAAAGATTTTTTATATTACACTTTATTTTCCCATTTGTAGCATTAGCTGTTGTATTTATACATATATTCTTTCTACATTTACAAGGTAGCAGTAATCCTTTAGGATATGATACTCCTTTAAAGATACCCTTCT…	528		CTACCGGTGCCTCTTTTATCTTTATTCTAACATATCTACATATACTAAAAGGATTAAATTATTCATACTCTTACTTACCATTGTCATGGATTACTGGAGTTATAATCTTTCTAATATCTATAGTTACTGCCTTCTTAGGTTATGTATTACCATGGGGTCAAATGAGTTTCTGGGGTGCCACTGTAATTACCAATTTACTATATTTTATACCTGGACTAATCTCATGGGTATGTGGTGGATATGCTGTAGGCGATCTAACCTTAAAAAGATTTTTTATATTACACTTTATTTTCCCATTTGTAGCATTAGCTGTTGTATTTATACATATATTCTTTCTACATTTACAAGGTAGCAGTAATCCTTTAGGATATGATACTCCTTTAAAGATACCCTTCTATC…	478		present study	present study	present study
6	OL598456	AH0235Lc1	L1	Figure 04	lBUBT2	AH0235	VetMedUni (FIWI)	Leucocytozoon buteonis	Leucocytozoon sp.	L. buteonis according to Valkiunas et al. (2010)	Austria	Western Europe	Buteo buteo	Accipitridae	Accipitriformes	avian	ATTCTACCGGTGCCTCTTTTATCTTTATTCTAACATATCTACATATACTAAAAGGATTAAATTATTCATACTCTTACTTACCATTGTCATGGATTACTGGAGTTATAATCTTTCTAATATCTATAGTTACTGCCTTCTTAGGTTATGTATTACCATGGGGTCAAATGAGTTTCTGGGGTGCCACTGTAATTACCAATTTACTATATTTTATACCTGGACTAATCTCATGGGTATGTGGTGGATATGCTGTAGGCGATCTAACCTTAAAAAGATTTTTTATATTACACTTTATTTTCCCATTTGTAGCATTAGCTGTTGTATTTATACATATATTCTTTCTACATTTACAAGGTAGCAGTAATCCTTTAGGATATGATACTCCTTTAAAGATACCCTTCT…	528		CTACCGGTGCCTCTTTTATCTTTATTCTAACATATCTACATATACTAAAAGGATTAAATTATTCATACTCTTACTTACCATTGTCATGGATTACTGGAGTTATAATCTTTCTAATATCTATAGTTACTGCCTTCTTAGGTTATGTATTACCATGGGGTCAAATGAGTTTCTGGGGTGCCACTGTAATTACCAATTTACTATATTTTATACCTGGACTAATCTCATGGGTATGTGGTGGATATGCTGTAGGCGATCTAACCTTAAAAAGATTTTTTATATTACACTTTATTTTCCCATTTGTAGCATTAGCTGTTGTATTTATACATATATTCTTTCTACATTTACAAGGTAGCAGTAATCCTTTAGGATATGATACTCCTTTAAAGATACCCTTCTATC…	478		present study	present study	present study
7	OL598457	AH0244Lc2	L1	Figure 04	lBUBT2	AH0244	VetMedUni (FIWI)	Leucocytozoon buteonis	Leucocytozoon sp.	L. buteonis according to Valkiunas et al. (2010)	Austria	Western Europe	Buteo buteo	Accipitridae	Accipitriformes	avian	ATTCTACCGGTGCCTCTTTTATCTTTATTCTAACATATCTACATATACTAAAAGGATTAAATTATTCATACTCTTACTTACCATTGTCATGGATTACTGGAGTTATAATCTTTCTAATATCTATAGTTACTGCCTTCTTAGGTTATGTATTACCATGGGGTCAAATGAGTTTCTGGGGTGCCACTGTAATTACCAATTTACTATATTTTATACCTGGACTAATCTCATGGGTATGTGGTGGATATGCTGTAGGCGATCTAACCTTAAAAAGATTTTTTATATTACACTTTATTTTCCCATTTGTAGCATTAGCTGTTGTATTTATACATATATTCTTTCTACATTTACAAGGTAGCAGTAATCCTTTAGGATATGATACTCCTTTAAAGATACCCTTCT…	528		CTACCGGTGCCTCTTTTATCTTTATTCTAACATATCTACATATACTAAAAGGATTAAATTATTCATACTCTTACTTACCATTGTCATGGATTACTGGAGTTATAATCTTTCTAATATCTATAGTTACTGCCTTCTTAGGTTATGTATTACCATGGGGTCAAATGAGTTTCTGGGGTGCCACTGTAATTACCAATTTACTATATTTTATACCTGGACTAATCTCATGGGTATGTGGTGGATATGCTGTAGGCGATCTAACCTTAAAAAGATTTTTTATATTACACTTTATTTTCCCATTTGTAGCATTAGCTGTTGTATTTATACATATATTCTTTCTACATTTACAAGGTAGCAGTAATCCTTTAGGATATGATACTCCTTTAAAGATACCCTTCTATC…	478		present study	present study	present study
8	OL598458	AH0282L	L1	Figure 04	lBUBT2	AH0282	VetMedUni (FIWI)	Leucocytozoon buteonis	Leucocytozoon sp.	L. buteonis according to Valkiunas et al. (2010)	Austria	Western Europe	Buteo buteo	Accipitridae	Accipitriformes	avian	ATTCTACCGGTGCCTCTTTTATCTTTATTCTAACATATCTACATATACTAAAAGGATTAAATTATTCATACTCTTACTTACCATTGTCATGGATTACTGGAGTTATAATCTTTCTAATATCTATAGTTACTGCCTTCTTAGGTTATGTATTACCATGGGGTCAAATGAGTTTCTGGGGTGCCACTGTAATTACCAATTTACTATATTTTATACCTGGACTAATCTCATGGGTATGTGGTGGATATGCTGTAGGCGATCTAACCTTAAAAAGATTTTTTATATTACACTTTATTTTCCCATTTGTAGCATTAGCTGTTGTATTTATACATATATTCTTTCTACATTTACAAGGTAGCAGTAATCCTTTAGGATATGATACTCCTTTAAAGATACCCTTCT…	528		CTACCGGTGCCTCTTTTATCTTTATTCTAACATATCTACATATACTAAAAGGATTAAATTATTCATACTCTTACTTACCATTGTCATGGATTACTGGAGTTATAATCTTTCTAATATCTATAGTTACTGCCTTCTTAGGTTATGTATTACCATGGGGTCAAATGAGTTTCTGGGGTGCCACTGTAATTACCAATTTACTATATTTTATACCTGGACTAATCTCATGGGTATGTGGTGGATATGCTGTAGGCGATCTAACCTTAAAAAGATTTTTTATATTACACTTTATTTTCCCATTTGTAGCATTAGCTGTTGTATTTATACATATATTCTTTCTACATTTACAAGGTAGCAGTAATCCTTTAGGATATGATACTCCTTTAAAGATACCCTTCTATC…	478		present study	present study	present study
9	OL598459	AH0283L	L1	Figure 04	lBUBT2	AH0283	VetMedUni (FIWI)	Leucocytozoon buteonis	Leucocytozoon sp.	L. buteonis according to Valkiunas et al. (2010)	Austria	Western Europe	Buteo buteo	Accipitridae	Accipitriformes	avian	ATTCTACCGGTGCCTCTTTTATCTTTATTCTAACATATCTACATATACTAAAAGGATTAAATTATTCATACTCTTACTTACCATTGTCATGGATTACTGGAGTTATAATCTTTCTAATATCTATAGTTACTGCCTTCTTAGGTTATGTATTACCATGGGGTCAAATGAGTTTCTGGGGTGCCACTGTAATTACCAATTTACTATATTTTATACCTGGACTAATCTCATGGGTATGTGGTGGATATGCTGTAGGCGATCTAACCTTAAAAAGATTTTTTATATTACACTTTATTTTCCCATTTGTAGCATTAGCTGTTGTATTTATACATATATTCTTTCTACATTTACAAGGTAGCAGTAATCCTTTAGGATATGATACTCCTTTAAAGATACCCTTCT…	528		CTACCGGTGCCTCTTTTATCTTTATTCTAACATATCTACATATACTAAAAGGATTAAATTATTCATACTCTTACTTACCATTGTCATGGATTACTGGAGTTATAATCTTTCTAATATCTATAGTTACTGCCTTCTTAGGTTATGTATTACCATGGGGTCAAATGAGTTTCTGGGGTGCCACTGTAATTACCAATTTACTATATTTTATACCTGGACTAATCTCATGGGTATGTGGTGGATATGCTGTAGGCGATCTAACCTTAAAAAGATTTTTTATATTACACTTTATTTTCCCATTTGTAGCATTAGCTGTTGTATTTATACATATATTCTTTCTACATTTACAAGGTAGCAGTAATCCTTTAGGATATGATACTCCTTTAAAGATACCCTTCTATC…	478		present study	present study	present study
10	OL598477	AH0288Lc2	L1	Figure 04	lBUBT2	AH0288	VetMedUni (FIWI)	Leucocytozoon buteonis	Leucocytozoon sp.	L. buteonis according to Valkiunas et al. (2010)	Austria	Western Europe	Buteo buteo	Accipitridae	Accipitriformes	avian	TTTAGATACATGCATTCTACCGGTGCCTCTTTTATCTTTATTCTAACATATCTACATATACTAAAAGGATTAAATTATTCATACTCTTACTTACCATTGTCATGGATTACTGGAGTTATAATCTTTCTAATATCTATAGTTACTGCCTTCTTAGGTTATGTATTACCATGGGGTCAAATGAGTTTCTGGGGTGCCACTGTAATTACCAATTTACTATATTTTATACCTGGACTAATCTCATGGGTATGTGGTGGATATGCTGTAGGCGATCTAACCTTAAAAAGATTTTTTATATTACACTTTATTTTCCCATTTGTAGCATTAGCTGTTGTATTTATACATATATTCTTTCTACATTTACAAGGTAGCAGTAATCCTTTAGGATATGATACTCCTTTA…	885		CTACCGGTGCCTCTTTTATCTTTATTCTAACATATCTACATATACTAAAAGGATTAAATTATTCATACTCTTACTTACCATTGTCATGGATTACTGGAGTTATAATCTTTCTAATATCTATAGTTACTGCCTTCTTAGGTTATGTATTACCATGGGGTCAAATGAGTTTCTGGGGTGCCACTGTAATTACCAATTTACTATATTTTATACCTGGACTAATCTCATGGGTATGTGGTGGATATGCTGTAGGCGATCTAACCTTAAAAAGATTTTTTATATTACACTTTATTTTCCCATTTGTAGCATTAGCTGTTGTATTTATACATATATTCTTTCTACATTTACAAGGTAGCAGTAATCCTTTAGGATATGATACTCCTTTAAAGATACCCTTCTATC…	478		present study	present study	present study
11	OL598460	AH0291Lc2	L1	Figure 04	lBUBT2	AH0291	VetMedUni (FIWI)	Leucocytozoon buteonis	Leucocytozoon sp.	L. buteonis according to Valkiunas et al. (2010)	Austria	Western Europe	Buteo buteo	Accipitridae	Accipitriformes	avian	ATTCTACCGGTGCCTCTTTTATCTTTATTCTAACATATCTACATATACTAAAAGGATTAAATTATTCATACTCTTACTTACCATTGTCATGGATTACTGGAGTTATAATCTTTCTAATATCTATAGTTACTGCCTTCTTAGGTTATGTATTACCATGGGGTCAAATGAGTTTCTGGGGTGCCACTGTAATTACCAATTTACTATATTTTATACCTGGACTAATCTCATGGGTATGTGGTGGATATGCTGTAGGCGATCTAACCTTAAAAAGATTTTTTATATTACACTTTATTTTCCCATTTGTAGCATTAGCTGTTGTATTTATACATATATTCTTTCTACATTTACAAGGTAGCAGTAATCCTTTAGGATATGATACTCCTTTAAAGATACCCTTCT…	528		CTACCGGTGCCTCTTTTATCTTTATTCTAACATATCTACATATACTAAAAGGATTAAATTATTCATACTCTTACTTACCATTGTCATGGATTACTGGAGTTATAATCTTTCTAATATCTATAGTTACTGCCTTCTTAGGTTATGTATTACCATGGGGTCAAATGAGTTTCTGGGGTGCCACTGTAATTACCAATTTACTATATTTTATACCTGGACTAATCTCATGGGTATGTGGTGGATATGCTGTAGGCGATCTAACCTTAAAAAGATTTTTTATATTACACTTTATTTTCCCATTTGTAGCATTAGCTGTTGTATTTATACATATATTCTTTCTACATTTACAAGGTAGCAGTAATCCTTTAGGATATGATACTCCTTTAAAGATACCCTTCTATC…	478		present study	present study	present study
12	OL598461	AH0293L	L1	Figure 04	lBUBT2	AH0293	VetMedUni (FIWI)	Leucocytozoon buteonis	Leucocytozoon sp.	L. buteonis according to Valkiunas et al. (2010)	Austria	Western Europe	Buteo buteo	Accipitridae	Accipitriformes	avian	ATTCTACCGGTGCCTCTTTTATCTTTATTCTAACATATCTACATATACTAAAAGGATTAAATTATTCATACTCTTACTTACCATTGTCATGGATTACTGGAGTTATAATCTTTCTAATATCTATAGTTACTGCCTTCTTAGGTTATGTATTACCATGGGGTCAAATGAGTTTCTGGGGTGCCACTGTAATTACCAATTTACTATATTTTATACCTGGACTAATCTCATGGGTATGTGGTGGATATGCTGTAGGCGATCTAACCTTAAAAAGATTTTTTATATTACACTTTATTTTCCCATTTGTAGCATTAGCTGTTGTATTTATACATATATTCTTTCTACATTTACAAGGTAGCAGTAATCCTTTAGGATATGATACTCCTTTAAAGATACCCTTCT…	528		CTACCGGTGCCTCTTTTATCTTTATTCTAACATATCTACATATACTAAAAGGATTAAATTATTCATACTCTTACTTACCATTGTCATGGATTACTGGAGTTATAATCTTTCTAATATCTATAGTTACTGCCTTCTTAGGTTATGTATTACCATGGGGTCAAATGAGTTTCTGGGGTGCCACTGTAATTACCAATTTACTATATTTTATACCTGGACTAATCTCATGGGTATGTGGTGGATATGCTGTAGGCGATCTAACCTTAAAAAGATTTTTTATATTACACTTTATTTTCCCATTTGTAGCATTAGCTGTTGTATTTATACATATATTCTTTCTACATTTACAAGGTAGCAGTAATCCTTTAGGATATGATACTCCTTTAAAGATACCCTTCTATC…	478		present study	present study	present study
13	OL598462	AH0307L	L1	Figure 04	lBUBT2	AH0307	VetMedUni (FIWI)	Leucocytozoon buteonis	Leucocytozoon sp.	L. buteonis according to Valkiunas et al. (2010)	Austria	Western Europe	Buteo buteo	Accipitridae	Accipitriformes	avian	ATTCTACCGGTGCCTCTTTTATCTTTATTCTAACATATCTACATATACTAAAAGGATTAAATTATTCATACTCTTACTTACCATTGTCATGGATTACTGGAGTTATAATCTTTCTAATATCTATAGTTACTGCCTTCTTAGGTTATGTATTACCATGGGGTCAAATGAGTTTCTGGGGTGCCACTGTAATTACCAATTTACTATATTTTATACCTGGACTAATCTCATGGGTATGTGGTGGATATGCTGTAGGCGATCTAACCTTAAAAAGATTTTTTATATTACACTTTATTTTCCCATTTGTAGCATTAGCTGTTGTATTTATACATATATTCTTTCTACATTTACAAGGTAGCAGTAATCCTTTAGGATATGATACTCCTTTAAAGATACCCTTCT…	528		CTACCGGTGCCTCTTTTATCTTTATTCTAACATATCTACATATACTAAAAGGATTAAATTATTCATACTCTTACTTACCATTGTCATGGATTACTGGAGTTATAATCTTTCTAATATCTATAGTTACTGCCTTCTTAGGTTATGTATTACCATGGGGTCAAATGAGTTTCTGGGGTGCCACTGTAATTACCAATTTACTATATTTTATACCTGGACTAATCTCATGGGTATGTGGTGGATATGCTGTAGGCGATCTAACCTTAAAAAGATTTTTTATATTACACTTTATTTTCCCATTTGTAGCATTAGCTGTTGTATTTATACATATATTCTTTCTACATTTACAAGGTAGCAGTAATCCTTTAGGATATGATACTCCTTTAAAGATACCCTTCTATC…	478		present study	present study	present study
14	OL598463	AH0313L	L1	Figure 04	lBUBT2	AH0313	VetMedUni (FIWI)	Leucocytozoon buteonis	Leucocytozoon sp.	L. buteonis according to Valkiunas et al. (2010)	Austria	Western Europe	Accipiter gentilis	Accipitridae	Accipitriformes	avian	ATTCTACCGGTGCCTCTTTTATCTTTATTCTAACATATCTACATATACTAAAAGGATTAAATTATTCATACTCTTACTTACCATTGTCATGGATTACTGGAGTTATAATCTTTCTAATATCTATAGTTACTGCCTTCTTAGGTTATGTATTACCATGGGGTCAAATGAGTTTCTGGGGTGCCACTGTAATTACCAATTTACTATATTTTATACCTGGACTAATCTCATGGGTATGTGGTGGATATGCTGTAGGCGATCTAACCTTAAAAAGATTTTTTATATTACACTTTATTTTCCCATTTGTAGCATTAGCTGTTGTATTTATACATATATTCTTTCTACATTTACAAGGTAGCAGTAATCCTTTAGGATATGATACTCCTTTAAAGATACCCTTCT…	528		CTACCGGTGCCTCTTTTATCTTTATTCTAACATATCTACATATACTAAAAGGATTAAATTATTCATACTCTTACTTACCATTGTCATGGATTACTGGAGTTATAATCTTTCTAATATCTATAGTTACTGCCTTCTTAGGTTATGTATTACCATGGGGTCAAATGAGTTTCTGGGGTGCCACTGTAATTACCAATTTACTATATTTTATACCTGGACTAATCTCATGGGTATGTGGTGGATATGCTGTAGGCGATCTAACCTTAAAAAGATTTTTTATATTACACTTTATTTTCCCATTTGTAGCATTAGCTGTTGTATTTATACATATATTCTTTCTACATTTACAAGGTAGCAGTAATCCTTTAGGATATGATACTCCTTTAAAGATACCCTTCTATC…	478		present study	present study	present study
15	OL598464	AH0408L	L1	Figure 04	lBUBT2	AH0408	VetMedUni (FIWI)	Leucocytozoon buteonis	Leucocytozoon sp.	L. buteonis according to Valkiunas et al. (2010)	Austria	Western Europe	Buteo buteo	Accipitridae	Accipitriformes	avian	ATTCTACCGGTGCCTCTTTTATCTTTATTCTAACATATCTACATATACTAAAAGGATTAAATTATTCATACTCTTACTTACCATTGTCATGGATTACTGGAGTTATAATCTTTCTAATATCTATAGTTACTGCCTTCTTAGGTTATGTATTACCATGGGGTCAAATGAGTTTCTGGGGTGCCACTGTAATTACCAATTTACTATATTTTATACCTGGACTAATCTCATGGGTATGTGGTGGATATGCTGTAGGCGATCTAACCTTAAAAAGATTTTTTATATTACACTTTATTTTCCCATTTGTAGCATTAGCTGTTGTATTTATACATATATTCTTTCTACATTTACAAGGTAGCAGTAATCCTTTAGGATATGATACTCCTTTAAAGATACCCTTCT…	528		CTACCGGTGCCTCTTTTATCTTTATTCTAACATATCTACATATACTAAAAGGATTAAATTATTCATACTCTTACTTACCATTGTCATGGATTACTGGAGTTATAATCTTTCTAATATCTATAGTTACTGCCTTCTTAGGTTATGTATTACCATGGGGTCAAATGAGTTTCTGGGGTGCCACTGTAATTACCAATTTACTATATTTTATACCTGGACTAATCTCATGGGTATGTGGTGGATATGCTGTAGGCGATCTAACCTTAAAAAGATTTTTTATATTACACTTTATTTTCCCATTTGTAGCATTAGCTGTTGTATTTATACATATATTCTTTCTACATTTACAAGGTAGCAGTAATCCTTTAGGATATGATACTCCTTTAAAGATACCCTTCTATC…	478		present study	present study	present study
16	OL598465	AH0415L	L1	Figure 04	lBUBT2	AH0408	VetMedUni (FIWI)	Leucocytozoon buteonis	Leucocytozoon sp.	L. buteonis according to Valkiunas et al. (2010)	Austria	Western Europe	Buteo buteo	Accipitridae	Accipitriformes	avian	ATTCTACCGGTGCCTCTTTTATCTTTATTCTAACATATCTACATATACTAAAAGGATTAAATTATTCATACTCTTACTTACCATTGTCATGGATTACTGGAGTTATAATCTTTCTAATATCTATAGTTACTGCCTTCTTAGGTTATGTATTACCATGGGGTCAAATGAGTTTCTGGGGTGCCACTGTAATTACCAATTTACTATATTTTATACCTGGACTAATCTCATGGGTATGTGGTGGATATGCTGTAGGCGATCTAACCTTAAAAAGATTTTTTATATTACACTTTATTTTCCCATTTGTAGCATTAGCTGTTGTATTTATACATATATTCTTTCTACATTTACAAGGTAGCAGTAATCCTTTAGGATATGATACTCCTTTAAAGATACCCTTCT…	528		CTACCGGTGCCTCTTTTATCTTTATTCTAACATATCTACATATACTAAAAGGATTAAATTATTCATACTCTTACTTACCATTGTCATGGATTACTGGAGTTATAATCTTTCTAATATCTATAGTTACTGCCTTCTTAGGTTATGTATTACCATGGGGTCAAATGAGTTTCTGGGGTGCCACTGTAATTACCAATTTACTATATTTTATACCTGGACTAATCTCATGGGTATGTGGTGGATATGCTGTAGGCGATCTAACCTTAAAAAGATTTTTTATATTACACTTTATTTTCCCATTTGTAGCATTAGCTGTTGTATTTATACATATATTCTTTCTACATTTACAAGGTAGCAGTAATCCTTTAGGATATGATACTCCTTTAAAGATACCCTTCTATC…	478		present study	present study	present study
17	OL598466	AH0426Lc1	L1	Figure 04	lBUBT2	AH0426	VetMedUni (FIWI)	Leucocytozoon buteonis	Leucocytozoon sp.	L. buteonis according to Valkiunas et al. (2010)	Austria	Western Europe	Buteo buteo	Accipitridae	Accipitriformes	avian	ATTCTACCGGTGCCTCTTTTATCTTTATTCTAACATATCTACATATACTAAAAGGATTAAATTATTCATACTCTTACTTACCATTGTCATGGATTACTGGAGTTATAATCTTTCTAATATCTATAGTTACTGCCTTCTTAGGTTATGTATTACCATGGGGTCAAATGAGTTTCTGGGGTGCCACTGTAATTACCAATTTACTATATTTTATACCTGGACTAATCTCATGGGTATGTGGTGGATATGCTGTAGGCGATCTAACCTTAAAAAGATTTTTTATATTACACTTTATTTTCCCATTTGTAGCATTAGCTGTTGTATTTATACATATATTCTTTCTACATTTACAAGGTAGCAGTAATCCTTTAGGATATGATACTCCTTTAAAGATACCCTTCT…	528		CTACCGGTGCCTCTTTTATCTTTATTCTAACATATCTACATATACTAAAAGGATTAAATTATTCATACTCTTACTTACCATTGTCATGGATTACTGGAGTTATAATCTTTCTAATATCTATAGTTACTGCCTTCTTAGGTTATGTATTACCATGGGGTCAAATGAGTTTCTGGGGTGCCACTGTAATTACCAATTTACTATATTTTATACCTGGACTAATCTCATGGGTATGTGGTGGATATGCTGTAGGCGATCTAACCTTAAAAAGATTTTTTATATTACACTTTATTTTCCCATTTGTAGCATTAGCTGTTGTATTTATACATATATTCTTTCTACATTTACAAGGTAGCAGTAATCCTTTAGGATATGATACTCCTTTAAAGATACCCTTCTATC…	478		present study	present study	present study
18	OL598467	AH0545Lc2	L1	Figure 04	lBUBT2	AH0545	VetMedUni (bird clinic)	Leucocytozoon buteonis	Leucocytozoon sp.	L. buteonis according to Valkiunas et al. (2010)	Austria	Western Europe	Buteo buteo	Accipitridae	Accipitriformes	avian	ATTCTACCGGTGCCTCTTTTATCTTTATTCTAACATATCTACATATACTAAAAGGATTAAATTATTCATACTCTTACTTACCATTGTCATGGATTACTGGAGTTATAATCTTTCTAATATCTATAGTTACTGCCTTCTTAGGTTATGTATTACCATGGGGTCAAATGAGTTTCTGGGGTGCCACTGTAATTACCAATTTACTATATTTTATACCTGGACTAATCTCATGGGTATGTGGTGGATATGCTGTAGGCGATCTAACCTTAAAAAGATTTTTTATATTACACTTTATTTTCCCATTTGTAGCATTAGCTGTTGTATTTATACATATATTCTTTCTACATTTACAAGGTAGCAGTAATCCTTTAGGATATGATACTCCTTTAAAGATACCCTTCT…	528		CTACCGGTGCCTCTTTTATCTTTATTCTAACATATCTACATATACTAAAAGGATTAAATTATTCATACTCTTACTTACCATTGTCATGGATTACTGGAGTTATAATCTTTCTAATATCTATAGTTACTGCCTTCTTAGGTTATGTATTACCATGGGGTCAAATGAGTTTCTGGGGTGCCACTGTAATTACCAATTTACTATATTTTATACCTGGACTAATCTCATGGGTATGTGGTGGATATGCTGTAGGCGATCTAACCTTAAAAAGATTTTTTATATTACACTTTATTTTCCCATTTGTAGCATTAGCTGTTGTATTTATACATATATTCTTTCTACATTTACAAGGTAGCAGTAATCCTTTAGGATATGATACTCCTTTAAAGATACCCTTCTATC…	478		present study	present study	present study
19	OL598468	AH0990L	L1	Figure 04	lBUBT2	AH0990	VetMedUni (bird clinic)	Leucocytozoon buteonis	Leucocytozoon sp.	L. buteonis according to Valkiunas et al. (2010)	Austria	Western Europe	Buteo buteo	Accipitridae	Accipitriformes	avian	ATTCTACCGGTGCCTCTTTTATCTTTATTCTAACATATCTACATATACTAAAAGGATTAAATTATTCATACTCTTACTTACCATTGTCATGGATTACTGGAGTTATAATCTTTCTAATATCTATAGTTACTGCCTTCTTAGGTTATGTATTACCATGGGGTCAAATGAGTTTCTGGGGTGCCACTGTAATTACCAATTTACTATATTTTATACCTGGACTAATCTCATGGGTATGTGGTGGATATGCTGTAGGCGATCTAACCTTAAAAAGATTTTTTATATTACACTTTATTTTCCCATTTGTAGCATTAGCTGTTGTATTTATACATATATTCTTTCTACATTTACAAGGTAGCAGTAATCCTTTAGGATATGATACTCCTTTAAAGATACCCTTCT…	528		CTACCGGTGCCTCTTTTATCTTTATTCTAACATATCTACATATACTAAAAGGATTAAATTATTCATACTCTTACTTACCATTGTCATGGATTACTGGAGTTATAATCTTTCTAATATCTATAGTTACTGCCTTCTTAGGTTATGTATTACCATGGGGTCAAATGAGTTTCTGGGGTGCCACTGTAATTACCAATTTACTATATTTTATACCTGGACTAATCTCATGGGTATGTGGTGGATATGCTGTAGGCGATCTAACCTTAAAAAGATTTTTTATATTACACTTTATTTTCCCATTTGTAGCATTAGCTGTTGTATTTATACATATATTCTTTCTACATTTACAAGGTAGCAGTAATCCTTTAGGATATGATACTCCTTTAAAGATACCCTTCTATC…	478		present study	present study	present study
20	OL598469	AH1656L	L1	Figure 04	lBUBT2	AH1656	VetMedUni (bird clinic)	Leucocytozoon buteonis	Leucocytozoon sp.	L. buteonis according to Valkiunas et al. (2010)	Austria	Western Europe	Buteo buteo	Accipitridae	Accipitriformes	avian	ATTCTACCGGTGCCTCTTTTATCTTTATTCTAACATATCTACATATACTAAAAGGATTAAATTATTCATACTCTTACTTACCATTGTCATGGATTACTGGAGTTATAATCTTTCTAATATCTATAGTTACTGCCTTCTTAGGTTATGTATTACCATGGGGTCAAATGAGTTTCTGGGGTGCCACTGTAATTACCAATTTACTATATTTTATACCTGGACTAATCTCATGGGTATGTGGTGGATATGCTGTAGGCGATCTAACCTTAAAAAGATTTTTTATATTACACTTTATTTTCCCATTTGTAGCATTAGCTGTTGTATTTATACATATATTCTTTCTACATTTACAAGGTAGCAGTAATCCTTTAGGATATGATACTCCTTTAAAGATACCCTTCT…	528		CTACCGGTGCCTCTTTTATCTTTATTCTAACATATCTACATATACTAAAAGGATTAAATTATTCATACTCTTACTTACCATTGTCATGGATTACTGGAGTTATAATCTTTCTAATATCTATAGTTACTGCCTTCTTAGGTTATGTATTACCATGGGGTCAAATGAGTTTCTGGGGTGCCACTGTAATTACCAATTTACTATATTTTATACCTGGACTAATCTCATGGGTATGTGGTGGATATGCTGTAGGCGATCTAACCTTAAAAAGATTTTTTATATTACACTTTATTTTCCCATTTGTAGCATTAGCTGTTGTATTTATACATATATTCTTTCTACATTTACAAGGTAGCAGTAATCCTTTAGGATATGATACTCCTTTAAAGATACCCTTCTATC…	478		present study	present study	present study
21	OL598476	AH1801L	L1	Figure 04	lBUBT2	AH1801	VetMedUni (FIWI)	Leucocytozoon buteonis	Leucocytozoon sp.	L. buteonis according to Valkiunas et al. (2010)	Austria	Western Europe	Buteo buteo	Accipitridae	Accipitriformes	avian	ATTCTACCGGTGCCTCTTTTATCTTTATTCTAACATATCTACATATACTAAAAGGATTAAATTATTCATACTCTTACTTACCATTGTCATGGATTACTGGAGTTATAATCTTTCTAATATCTATAGTTACTGCCTTCTTAGGTTATGTATTACCATGGGGTCAAATGAGTTTCTGGGGTGCCACTGTAATTACCAATTTACTATATTTTATACCTGGACTAATCTCATGGGTATGTGGTGGATATGCTGTAGGCGATCTAACCTTAAAAAGATTTTTTATATTACACTTTATTTTCCCATTTGTAGCATTAGCTGTTGTATTTATACATATATTCTTTCTACATTTACAAGGTAGCAGTAATCCTTTAGGATATGATACTCCTTTAAAGATACCCTTCT…	528		CTACCGGTGCCTCTTTTATCTTTATTCTAACATATCTACATATACTAAAAGGATTAAATTATTCATACTCTTACTTACCATTGTCATGGATTACTGGAGTTATAATCTTTCTAATATCTATAGTTACTGCCTTCTTAGGTTATGTATTACCATGGGGTCAAATGAGTTTCTGGGGTGCCACTGTAATTACCAATTTACTATATTTTATACCTGGACTAATCTCATGGGTATGTGGTGGATATGCTGTAGGCGATCTAACCTTAAAAAGATTTTTTATATTACACTTTATTTTCCCATTTGTAGCATTAGCTGTTGTATTTATACATATATTCTTTCTACATTTACAAGGTAGCAGTAATCCTTTAGGATATGATACTCCTTTAAAGATACCCTTCTATC…	478		present study	present study	present study
22	OL598470	AH1817L	L1	Figure 04	lBUBT2	AH1817	VetMedUni (FIWI)	Leucocytozoon buteonis	Leucocytozoon sp.	L. buteonis according to Valkiunas et al. (2010)	Austria	Western Europe	Buteo buteo	Accipitridae	Accipitriformes	avian	ATTCTACCGGTGCCTCTTTTATCTTTATTCTAACATATCTACATATACTAAAAGGATTAAATTATTCATACTCTTACTTACCATTGTCATGGATTACTGGAGTTATAATCTTTCTAATATCTATAGTTACTGCCTTCTTAGGTTATGTATTACCATGGGGTCAAATGAGTTTCTGGGGTGCCACTGTAATTACCAATTTACTATATTTTATACCTGGACTAATCTCATGGGTATGTGGTGGATATGCTGTAGGCGATCTAACCTTAAAAAGATTTTTTATATTACACTTTATTTTCCCATTTGTAGCATTAGCTGTTGTATTTATACATATATTCTTTCTACATTTACAAGGTAGCAGTAATCCTTTAGGATATGATACTCCTTTAAAGATACCCTTCT…	528		CTACCGGTGCCTCTTTTATCTTTATTCTAACATATCTACATATACTAAAAGGATTAAATTATTCATACTCTTACTTACCATTGTCATGGATTACTGGAGTTATAATCTTTCTAATATCTATAGTTACTGCCTTCTTAGGTTATGTATTACCATGGGGTCAAATGAGTTTCTGGGGTGCCACTGTAATTACCAATTTACTATATTTTATACCTGGACTAATCTCATGGGTATGTGGTGGATATGCTGTAGGCGATCTAACCTTAAAAAGATTTTTTATATTACACTTTATTTTCCCATTTGTAGCATTAGCTGTTGTATTTATACATATATTCTTTCTACATTTACAAGGTAGCAGTAATCCTTTAGGATATGATACTCCTTTAAAGATACCCTTCTATC…	478		present study	present study	present study
23	OL598471	AH1828L	L1	Figure 04	lBUBT2	AH1828	VetMedUni (FIWI)	Leucocytozoon buteonis	Leucocytozoon sp.	L. buteonis according to Valkiunas et al. (2010)	Austria	Western Europe	Buteo buteo	Accipitridae	Accipitriformes	avian	ATTCTACCGGTGCCTCTTTTATCTTTATTCTAACATATCTACATATACTAAAAGGATTAAATTATTCATACTCTTACTTACCATTGTCATGGATTACTGGAGTTATAATCTTTCTAATATCTATAGTTACTGCCTTCTTAGGTTATGTATTACCATGGGGTCAAATGAGTTTCTGGGGTGCCACTGTAATTACCAATTTACTATATTTTATACCTGGACTAATCTCATGGGTATGTGGTGGATATGCTGTAGGCGATCTAACCTTAAAAAGATTTTTTATATTACACTTTATTTTCCCATTTGTAGCATTAGCTGTTGTATTTATACATATATTCTTTCTACATTTACAAGGTAGCAGTAATCCTTTAGGATATGATACTCCTTTAAAGATACCCTTCT…	528		CTACCGGTGCCTCTTTTATCTTTATTCTAACATATCTACATATACTAAAAGGATTAAATTATTCATACTCTTACTTACCATTGTCATGGATTACTGGAGTTATAATCTTTCTAATATCTATAGTTACTGCCTTCTTAGGTTATGTATTACCATGGGGTCAAATGAGTTTCTGGGGTGCCACTGTAATTACCAATTTACTATATTTTATACCTGGACTAATCTCATGGGTATGTGGTGGATATGCTGTAGGCGATCTAACCTTAAAAAGATTTTTTATATTACACTTTATTTTCCCATTTGTAGCATTAGCTGTTGTATTTATACATATATTCTTTCTACATTTACAAGGTAGCAGTAATCCTTTAGGATATGATACTCCTTTAAAGATACCCTTCTATC…	478		present study	present study	present study
24	OL598472	AH1863Lc1	L1	Figure 04	lBUBT2	AH1863	VetMedUni (bird clinic)	Leucocytozoon buteonis	Leucocytozoon sp.	L. buteonis according to Valkiunas et al. (2010)	Austria	Western Europe	Buteo buteo	Accipitridae	Accipitriformes	avian	ATTCTACCGGTGCCTCTTTTATCTTTATTCTAACATATCTACATATACTAAAAGGATTAAATTATTCATACTCTTACTTACCATTGTCATGGATTACTGGAGTTATAATCTTTCTAATATCTATAGTTACTGCCTTCTTAGGTTATGTATTACCATGGGGTCAAATGAGTTTCTGGGGTGCCACTGTAATTACCAATTTACTATATTTTATACCTGGACTAATCTCATGGGTATGTGGTGGATATGCTGTAGGCGATCTAACCTTAAAAAGATTTTTTATATTACACTTTATTTTCCCATTTGTAGCATTAGCTGTTGTATTTATACATATATTCTTTCTACATTTACAAGGTAGCAGTAATCCTTTAGGATATGATACTCCTTTAAAGATACCCTTCT…	528		CTACCGGTGCCTCTTTTATCTTTATTCTAACATATCTACATATACTAAAAGGATTAAATTATTCATACTCTTACTTACCATTGTCATGGATTACTGGAGTTATAATCTTTCTAATATCTATAGTTACTGCCTTCTTAGGTTATGTATTACCATGGGGTCAAATGAGTTTCTGGGGTGCCACTGTAATTACCAATTTACTATATTTTATACCTGGACTAATCTCATGGGTATGTGGTGGATATGCTGTAGGCGATCTAACCTTAAAAAGATTTTTTATATTACACTTTATTTTCCCATTTGTAGCATTAGCTGTTGTATTTATACATATATTCTTTCTACATTTACAAGGTAGCAGTAATCCTTTAGGATATGATACTCCTTTAAAGATACCCTTCTATC…	478		present study	present study	present study
25	OL598473	AH1869Lc2	L1	Figure 04	lBUBT2	AH1869	VetMedUni (bird clinic)	Leucocytozoon buteonis	Leucocytozoon sp.	L. buteonis according to Valkiunas et al. (2010)	Austria	Western Europe	Circus aeruginosus	Accipitridae	Accipitriformes	avian	ATTCTACCGGTGCCTCTTTTATCTTTATTCTAACATATCTACATATACTAAAAGGATTAAATTATTCATACTCTTACTTACCATTGTCATGGATTACTGGAGTTATAATCTTTCTAATATCTATAGTTACTGCCTTCTTAGGTTATGTATTACCATGGGGTCAAATGAGTTTCTGGGGTGCCACTGTAATTACCAATTTACTATATTTTATACCTGGACTAATCTCATGGGTATGTGGTGGATATGCTGTAGGCGATCTAACCTTAAAAAGATTTTTTATATTACACTTTATTTTCCCATTTGTAGCATTAGCTGTTGTATTTATACATATATTCTTTCTACATTTACAAGGTAGCAGTAATCCTTTAGGATATGATACTCCTTTAAAGATACCCTTCT…	528		CTACCGGTGCCTCTTTTATCTTTATTCTAACATATCTACATATACTAAAAGGATTAAATTATTCATACTCTTACTTACCATTGTCATGGATTACTGGAGTTATAATCTTTCTAATATCTATAGTTACTGCCTTCTTAGGTTATGTATTACCATGGGGTCAAATGAGTTTCTGGGGTGCCACTGTAATTACCAATTTACTATATTTTATACCTGGACTAATCTCATGGGTATGTGGTGGATATGCTGTAGGCGATCTAACCTTAAAAAGATTTTTTATATTACACTTTATTTTCCCATTTGTAGCATTAGCTGTTGTATTTATACATATATTCTTTCTACATTTACAAGGTAGCAGTAATCCTTTAGGATATGATACTCCTTTAAAGATACCCTTCTATC…	478		present study	present study	present study
26	OL598474	AH1920L	L1	Figure 04	lBUBT2	AH1920	VetMedUni (bird clinic)	Leucocytozoon buteonis	Leucocytozoon sp.	L. buteonis according to Valkiunas et al. (2010)	Austria	Western Europe	Buteo buteo	Accipitridae	Accipitriformes	avian	ATTCTACCGGTGCCTCTTTTATCTTTATTCTAACATATCTACATATACTAAAAGGATTAAATTATTCATACTCTTACTTACCATTGTCATGGATTACTGGAGTTATAATCTTTCTAATATCTATAGTTACTGCCTTCTTAGGTTATGTATTACCATGGGGTCAAATGAGTTTCTGGGGTGCCACTGTAATTACCAATTTACTATATTTTATACCTGGACTAATCTCATGGGTATGTGGTGGATATGCTGTAGGCGATCTAACCTTAAAAAGATTTTTTATATTACACTTTATTTTCCCATTTGTAGCATTAGCTGTTGTATTTATACATATATTCTTTCTACATTTACAAGGTAGCAGTAATCCTTTAGGATATGATACTCCTTTAAAGATACCCTTCT…	528		CTACCGGTGCCTCTTTTATCTTTATTCTAACATATCTACATATACTAAAAGGATTAAATTATTCATACTCTTACTTACCATTGTCATGGATTACTGGAGTTATAATCTTTCTAATATCTATAGTTACTGCCTTCTTAGGTTATGTATTACCATGGGGTCAAATGAGTTTCTGGGGTGCCACTGTAATTACCAATTTACTATATTTTATACCTGGACTAATCTCATGGGTATGTGGTGGATATGCTGTAGGCGATCTAACCTTAAAAAGATTTTTTATATTACACTTTATTTTCCCATTTGTAGCATTAGCTGTTGTATTTATACATATATTCTTTCTACATTTACAAGGTAGCAGTAATCCTTTAGGATATGATACTCCTTTAAAGATACCCTTCTATC…	478		present study	present study	present study
27	OL598475	AH2088Lc1	L1	Figure 04	lBUBT2	AH2088	VetMedUni Sarajevo	Leucocytozoon buteonis	Leucocytozoon sp.	L. buteonis according to Valkiunas et al. (2010)	Bosnia-Herzegovina: Srebrenik	Southern Europe	Buteo buteo	Accipitridae	Accipitriformes	avian	ATTCTACCGGTGCCTCTTTTATCTTTATTCTAACATATCTACATATACTAAAAGGATTAAATTATTCATACTCTTACTTACCATTGTCATGGATTACTGGAGTTATAATCTTTCTAATATCTATAGTTACTGCCTTCTTAGGTTATGTATTACCATGGGGTCAAATGAGTTTCTGGGGTGCCACTGTAATTACCAATTTACTATATTTTATACCTGGACTAATCTCATGGGTATGTGGTGGATATGCTGTAGGCGATCTAACCTTAAAAAGATTTTTTATATTACACTTTATTTTCCCATTTGTAGCATTAGCTGTTGTATTTATACATATATTCTTTCTACATTTACAAGGTAGCAGTAATCCTTTAGGATATGATACTCCTTTAAAGATACCCTTCT…	528		CTACCGGTGCCTCTTTTATCTTTATTCTAACATATCTACATATACTAAAAGGATTAAATTATTCATACTCTTACTTACCATTGTCATGGATTACTGGAGTTATAATCTTTCTAATATCTATAGTTACTGCCTTCTTAGGTTATGTATTACCATGGGGTCAAATGAGTTTCTGGGGTGCCACTGTAATTACCAATTTACTATATTTTATACCTGGACTAATCTCATGGGTATGTGGTGGATATGCTGTAGGCGATCTAACCTTAAAAAGATTTTTTATATTACACTTTATTTTCCCATTTGTAGCATTAGCTGTTGTATTTATACATATATTCTTTCTACATTTACAAGGTAGCAGTAATCCTTTAGGATATGATACTCCTTTAAAGATACCCTTCTATC…	478		present study	present study	present study
28	DQ177253	DQ177253	L1	Figure 04	lBUBT2	19		Leucocytozoon buteonis	Leucocytozoon toddi	L. buteonis according to Valkiunas et al. (2010)	Kazakhstan	Central Asia	Buteo buteo	Accipitridae	Accipitriformes	avian	ATTTATATTAAGAGAGTTATGGGCTGGATGGTTTTTTAGATACATGCATTCTACCGGTGCCTCTTTTATCTTTATTCTAACATATCTACATATACTAAAAGGATTAAATTATTCATACTCTTACTTACCATTGTCATGGATTACTGGAGTTATAATCTTTCTAATATCTATAGTTACTGCCTTCTTAGGTTATGTATTACCATGGGGTCAAATGAGTTTCTGGGGTGCCACTGTAATTACCAATTTACTATATTTTATACCTGGACTAATCTCATGGGTATGTGGTGGATATGCTGTAGGCGATCTAACCTTAAAAAGATTTTTTATATTACACTTTATTTTCCCATTTGTAGCATTAGCTGTTGTATTTATACATATATTCTTTCTACATTTACAAGG…	706		CTACCGGTGCCTCTTTTATCTTTATTCTAACATATCTACATATACTAAAAGGATTAAATTATTCATACTCTTACTTACCATTGTCATGGATTACTGGAGTTATAATCTTTCTAATATCTATAGTTACTGCCTTCTTAGGTTATGTATTACCATGGGGTCAAATGAGTTTCTGGGGTGCCACTGTAATTACCAATTTACTATATTTTATACCTGGACTAATCTCATGGGTATGTGGTGGATATGCTGTAGGCGATCTAACCTTAAAAAGATTTTTTATATTACACTTTATTTTCCCATTTGTAGCATTAGCTGTTGTATTTATACATATATTCTTTCTACATTTACAAGGTAGCAGTAATCCTTTAGGATATGATACTCCTTTAAAGATACCCTTCTATC…	478		Sehgal, R.N., Hull, A.C., Anderson, N.L., Valkiūnas, G., Markovets, M.J., Kawamura, S. & Tell, L.A.	Evidence for cryptic speciation of Leucocytozoon spp. (Haemosporida, Leucocytozoidae) in diurnal raptors	Journal of Parasitology, 92 (2), 375-379 (2006)
29	EF607293	EF607293	L1	Figure 04	lBUBT2			Leucocytozoon buteonis	Leucocytozoon sp.	L. buteonis according to Valkiunas et al. (2010)	Germany	Western Europe	Buteo buteo	Accipitridae	Accipitriformes	avian	CTACCGGTGCCTCNTTTATCTTTATTCTAACATATCTACATATACTAAAAGGATTAAATTATTCATACTCTTACTTACCATTGTCATGGATTACTGGAGTTATAATCTTTCTAATATCTATAGTTACTGCCTTCTTAGGTTATGTATTACCATGGGGTCAAATGAGTTTCTGGGGTGCCACTGTAATTACCAATTTACTATATTTTATACCTGGACTAATCTCATGGGTATGTGGTGGATATGCTGTAGGCGATCTAACCTTAAAAAGATTTTTTATATTACACTTTATTTTCCCATTTGTAGCATTAGCTGTTGTATTTATACATATATTCTTTCTACATTTACAAGGTAGCAGTAATCCTTTAGGATATGATACTCCTTTAAAGATACCCTTCTATC…	478	N	CTACCGGTGCCTCTTTTATCTTTATTCTAACATATCTACATATACTAAAAGGATTAAATTATTCATACTCTTACTTACCATTGTCATGGATTACTGGAGTTATAATCTTTCTAATATCTATAGTTACTGCCTTCTTAGGTTATGTATTACCATGGGGTCAAATGAGTTTCTGGGGTGCCACTGTAATTACCAATTTACTATATTTTATACCTGGACTAATCTCATGGGTATGTGGTGGATATGCTGTAGGCGATCTAACCTTAAAAAGATTTTTTATATTACACTTTATTTTCCCATTTGTAGCATTAGCTGTTGTATTTATACATATATTCTTTCTACATTTACAAGGTAGCAGTAATCCTTTAGGATATGATACTCCTTTAAAGATACCCTTCTATC…	479		Krone, O., Waldenström, J., Valkiūnas, G., Lessow, O., Muller, K., Iezhova, T.A., Fickel, J. & Bensch, S.	Haemosporidian blood parasites in European birds of prey and owls	Journal of Parasitology, 94 (3), 709-715 (2008)
30	OL598486	AH2088Lc2	L1	Figure 04	lBUTBUT07	AH2076	VetMedUni Sarajevo	Leucocytozoon cf. buteonis	Leucocytozoon sp.		Bosnia-Herzegovina: Srebrenik	Southern Europe	Buteo buteo	Accipitridae	Accipitriformes	avian	ATTCTACCGGTGCCTCTTTTATCTTTATTCTAACATATCTACATATACTAAAAGGATTAAATTATTCATACTCTTACTTACCATTGTCATGGATTACTGGAGTTATAATCTTTCTAATATCTATAGTTACTGCCTTCTTAGGTTATGTATTACCATGGGGTCAAATGAGTTTCTGGGGTGCCACTGTAATTACCAATTTACTATATTTTATACCTGGACTAATCTCATGGGTATGTGGTGGATATGCTGTAGGCGATCTAACCTTAAAAAGATTTTTTATATTACACTTTATTTTCCCATTTGTAGCATTAGCTGTTGTATTTATACATATATTCTTTCTACATTTACAAGGTAGCAGTAATCCTTTAGGATATGATACTCCTTTAAAGATACCCTTCT…	528		CTACCGGTGCCTCTTTTATCTTTATTCTAACATATCTACATATACTAAAAGGATTAAATTATTCATACTCTTACTTACCATTGTCATGGATTACTGGAGTTATAATCTTTCTAATATCTATAGTTACTGCCTTCTTAGGTTATGTATTACCATGGGGTCAAATGAGTTTCTGGGGTGCCACTGTAATTACCAATTTACTATATTTTATACCTGGACTAATCTCATGGGTATGTGGTGGATATGCTGTAGGCGATCTAACCTTAAAAAGATTTTTTATATTACACTTTATTTTCCCATTTGTAGCATTAGCTGTTGTATTTATACATATATTCTTTCTACATTTACAAGGTAGCAGTAATCCTTTAGGATATGATACTCCTTTAAAGATACCCTTCTATC…	478		present study	present study	present study
31	OL598481	AH0142Lc2	L1	Figure 04	lBUTBUT07	AH0142	VetMedUni (FIWI)	Leucocytozoon cf. buteonis	Leucocytozoon sp.		Austria	Western Europe	Buteo buteo	Accipitridae	Accipitriformes	avian	ATTCTACCGGTGCCTCTTTTATCTTTATTCTAACATATCTACATATACTAAAAGGATTAAATTATTCATACTCTTACTTACCATTGTCATGGATTACTGGAGTTATAATCTTTCTAATATCTATAGTTACTGCCTTCTTAGGTTATGTATTACCATGGGGTCAAATGAGTTTCTGGGGTGCCACTGTAATTACCAATTTACTATATTTTATACCTGGACTAATCTCATGGGTATGTGGTGGATATGCTGTAGGCGATCTAACCTTAAAAAGATTTTTTATATTACACTTTATTTTCCCATTTGTAGCATTAGCTGTTGTATTTATACATATATTCTTTCTACATTTACAAGGTAGCAGTAATCCTTTAGGATATGATACTCCTTTAAAGATACCCTTCT…	528		CTACCGGTGCCTCTTTTATCTTTATTCTAACATATCTACATATACTAAAAGGATTAAATTATTCATACTCTTACTTACCATTGTCATGGATTACTGGAGTTATAATCTTTCTAATATCTATAGTTACTGCCTTCTTAGGTTATGTATTACCATGGGGTCAAATGAGTTTCTGGGGTGCCACTGTAATTACCAATTTACTATATTTTATACCTGGACTAATCTCATGGGTATGTGGTGGATATGCTGTAGGCGATCTAACCTTAAAAAGATTTTTTATATTACACTTTATTTTCCCATTTGTAGCATTAGCTGTTGTATTTATACATATATTCTTTCTACATTTACAAGGTAGCAGTAATCCTTTAGGATATGATACTCCTTTAAAGATACCCTTCTATC…	478		present study	present study	present study
32	OL598482	AH0182Lc2	L1	Figure 04	lBUTBUT07	AH0182	VetMedUni (FIWI)	Leucocytozoon cf. buteonis	Leucocytozoon sp.		Austria	Western Europe	Buteo buteo	Accipitridae	Accipitriformes	avian	ATTCTACCGGTGCCTCTTTTATCTTTATTCTAACATATCTACATATACTAAAAGGATTAAATTATTCATACTCTTACTTACCATTGTCATGGATTACTGGAGTTATAATCTTTCTAATATCTATAGTTACTGCCTTCTTAGGTTATGTATTACCATGGGGTCAAATGAGTTTCTGGGGTGCCACTGTAATTACCAATTTACTATATTTTATACCTGGACTAATCTCATGGGTATGTGGTGGATATGCTGTAGGCGATCTAACCTTAAAAAGATTTTTTATATTACACTTTATTTTCCCATTTGTAGCATTAGCTGTTGTATTTATACATATATTCTTTCTACATTTACAAGGTAGCAGTAATCCTTTAGGATATGATACTCCTTTAAAGATACCCTTCT…	528		CTACCGGTGCCTCTTTTATCTTTATTCTAACATATCTACATATACTAAAAGGATTAAATTATTCATACTCTTACTTACCATTGTCATGGATTACTGGAGTTATAATCTTTCTAATATCTATAGTTACTGCCTTCTTAGGTTATGTATTACCATGGGGTCAAATGAGTTTCTGGGGTGCCACTGTAATTACCAATTTACTATATTTTATACCTGGACTAATCTCATGGGTATGTGGTGGATATGCTGTAGGCGATCTAACCTTAAAAAGATTTTTTATATTACACTTTATTTTCCCATTTGTAGCATTAGCTGTTGTATTTATACATATATTCTTTCTACATTTACAAGGTAGCAGTAATCCTTTAGGATATGATACTCCTTTAAAGATACCCTTCTATC…	478		present study	present study	present study
33	OL598483	AH0242L	L1	Figure 04	lBUTBUT07	AH0242	VetMedUni (FIWI)	Leucocytozoon cf. buteonis	Leucocytozoon sp.		Austria	Western Europe	Buteo buteo	Accipitridae	Accipitriformes	avian	ATTCTACCGGTGCCTCTTTTATCTTTATTCTAACATATCTACATATACTAAAAGGATTAAATTATTCATACTCTTACTTACCATTGTCATGGATTACTGGAGTTATAATCTTTCTAATATCTATAGTTACTGCCTTCTTAGGTTATGTATTACCATGGGGTCAAATGAGTTTCTGGGGTGCCACTGTAATTACCAATTTACTATATTTTATACCTGGACTAATCTCATGGGTATGTGGTGGATATGCTGTAGGCGATCTAACCTTAAAAAGATTTTTTATATTACACTTTATTTTCCCATTTGTAGCATTAGCTGTTGTATTTATACATATATTCTTTCTACATTTACAAGGTAGCAGTAATCCTTTAGGATATGATACTCCTTTAAAGATACCCTTCT…	528		CTACCGGTGCCTCTTTTATCTTTATTCTAACATATCTACATATACTAAAAGGATTAAATTATTCATACTCTTACTTACCATTGTCATGGATTACTGGAGTTATAATCTTTCTAATATCTATAGTTACTGCCTTCTTAGGTTATGTATTACCATGGGGTCAAATGAGTTTCTGGGGTGCCACTGTAATTACCAATTTACTATATTTTATACCTGGACTAATCTCATGGGTATGTGGTGGATATGCTGTAGGCGATCTAACCTTAAAAAGATTTTTTATATTACACTTTATTTTCCCATTTGTAGCATTAGCTGTTGTATTTATACATATATTCTTTCTACATTTACAAGGTAGCAGTAATCCTTTAGGATATGATACTCCTTTAAAGATACCCTTCTATC…	478		present study	present study	present study
34	OL598484	AH0302Lc2	L1	Figure 04	lBUTBUT07	AH0302	VetMedUni (FIWI)	Leucocytozoon cf. buteonis	Leucocytozoon sp.		Austria	Western Europe	Buteo lagopus	Accipitridae	Accipitriformes	avian	ATTCTACCGGTGCCTCTTTTATCTTTATTCTAACATATCTACATATACTAAAAGGATTAAATTATTCATACTCTTACTTACCATTGTCATGGATTACTGGAGTTATAATCTTTCTAATATCTATAGTTACTGCCTTCTTAGGTTATGTATTACCATGGGGTCAAATGAGTTTCTGGGGTGCCACTGTAATTACCAATTTACTATATTTTATACCTGGACTAATCTCATGGGTATGTGGTGGATATGCTGTAGGCGATCTAACCTTAAAAAGATTTTTTATATTACACTTTATTTTCCCATTTGTAGCATTAGCTGTTGTATTTATACATATATTCTTTCTACATTTACAAGGTAGCAGTAATCCTTTAGGATATGATACTCCTTTAAAGATACCCTTCT…	528		CTACCGGTGCCTCTTTTATCTTTATTCTAACATATCTACATATACTAAAAGGATTAAATTATTCATACTCTTACTTACCATTGTCATGGATTACTGGAGTTATAATCTTTCTAATATCTATAGTTACTGCCTTCTTAGGTTATGTATTACCATGGGGTCAAATGAGTTTCTGGGGTGCCACTGTAATTACCAATTTACTATATTTTATACCTGGACTAATCTCATGGGTATGTGGTGGATATGCTGTAGGCGATCTAACCTTAAAAAGATTTTTTATATTACACTTTATTTTCCCATTTGTAGCATTAGCTGTTGTATTTATACATATATTCTTTCTACATTTACAAGGTAGCAGTAATCCTTTAGGATATGATACTCCTTTAAAGATACCCTTCTATC…	478		present study	present study	present study
35	OL598485	AH1002Lc2	L1	Figure 04	lBUTBUT07	AH1002	VetMedUni (bird clinic)	Leucocytozoon cf. buteonis	Leucocytozoon sp.		Austria	Western Europe	Buteo buteo	Accipitridae	Accipitriformes	avian	ATTCTACCGGTGCCTCTTTTATCTTTATTCTAACATATCTACATATACTAAAAGGATTAAATTATTCATACTCTTACTTACCATTGTCATGGATTACTGGAGTTATAATCTTTCTAATATCTATAGTTACTGCCTTCTTAGGTTATGTATTACCATGGGGTCAAATGAGTTTCTGGGGTGCCACTGTAATTACCAATTTACTATATTTTATACCTGGACTAATCTCATGGGTATGTGGTGGATATGCTGTAGGCGATCTAACCTTAAAAAGATTTTTTATATTACACTTTATTTTCCCATTTGTAGCATTAGCTGTTGTATTTATACATATATTCTTTCTACATTTACAAGGTAGCAGTAATCCTTTAGGATATGATACTCCTTTAAAGATACCCTTCT…	528		CTACCGGTGCCTCTTTTATCTTTATTCTAACATATCTACATATACTAAAAGGATTAAATTATTCATACTCTTACTTACCATTGTCATGGATTACTGGAGTTATAATCTTTCTAATATCTATAGTTACTGCCTTCTTAGGTTATGTATTACCATGGGGTCAAATGAGTTTCTGGGGTGCCACTGTAATTACCAATTTACTATATTTTATACCTGGACTAATCTCATGGGTATGTGGTGGATATGCTGTAGGCGATCTAACCTTAAAAAGATTTTTTATATTACACTTTATTTTCCCATTTGTAGCATTAGCTGTTGTATTTATACATATATTCTTTCTACATTTACAAGGTAGCAGTAATCCTTTAGGATATGATACTCCTTTAAAGATACCCTTCTATC…	478		present study	present study	present study
36	OL598478	AH0235Lc2	L1	Figure 04	lBUTBUT08	AH0235	VetMedUni (FIWI)	Leucocytozoon cf. buteonis	Leucocytozoon sp.		Austria	Western Europe	Buteo buteo	Accipitridae	Accipitriformes	avian	ATTCTACCGGTGCCTCTTTTATCTTTATTCTAACATATCTACATATACTAAAAGGATTAAATTATTCATACTCTTACTTACCATTGTCATGGATTACTGGAGTTATAATCTTTCTAATATCTATAGTTACTGCCTTCTTAGGTTATGTATTACCATGGGGTCAAATGAGTTTCTGGGGTGCCACTGTAATTACCAATTTATTATATTTTATACCTGGACTAATCTCATGGGTATGTGGTGGATATGCTGTAGGCGATCTAACCTTAAAAAGATTTTTTATATTACACTTTATTTTCCCATTTGTAGCATTAGCTGTTGTATTTATACATATATTCTTTCTACATTTACAAGGTAGCAGTAATCCTTTAGGATATGATACTCCTTTAAAGATACCCTTCT…	528		CTACCGGTGCCTCTTTTATCTTTATTCTAACATATCTACATATACTAAAAGGATTAAATTATTCATACTCTTACTTACCATTGTCATGGATTACTGGAGTTATAATCTTTCTAATATCTATAGTTACTGCCTTCTTAGGTTATGTATTACCATGGGGTCAAATGAGTTTCTGGGGTGCCACTGTAATTACCAATTTATTATATTTTATACCTGGACTAATCTCATGGGTATGTGGTGGATATGCTGTAGGCGATCTAACCTTAAAAAGATTTTTTATATTACACTTTATTTTCCCATTTGTAGCATTAGCTGTTGTATTTATACATATATTCTTTCTACATTTACAAGGTAGCAGTAATCCTTTAGGATATGATACTCCTTTAAAGATACCCTTCTATC…	478		present study	present study	present study
37	OL598479	AH1844L	L1	Figure 04	lBUTBUT08	AH1844	VetMedUni (FIWI)	Leucocytozoon cf. buteonis	Leucocytozoon sp.		Austria	Western Europe	Buteo buteo	Accipitridae	Accipitriformes	avian	ATTCTACCGGTGCCTCTTTTATCTTTATTCTAACATATCTACATATACTAAAAGGATTAAATTATTCATACTCTTACTTACCATTGTCATGGATTACTGGAGTTATAATCTTTCTAATATCTATAGTTACTGCCTTCTTAGGTTATGTATTACCATGGGGTCAAATGAGTTTCTGGGGTGCCACTGTAATTACCAATTTATTATATTTTATACCTGGACTAATCTCATGGGTATGTGGTGGATATGCTGTAGGCGATCTAACCTTAAAAAGATTTTTTATATTACACTTTATTTTCCCATTTGTAGCATTAGCTGTTGTATTTATACATATATTCTTTCTACATTTACAAGGTAGCAGTAATCCTTTAGGATATGATACTCCTTTAAAGATACCCTTCT…	528		CTACCGGTGCCTCTTTTATCTTTATTCTAACATATCTACATATACTAAAAGGATTAAATTATTCATACTCTTACTTACCATTGTCATGGATTACTGGAGTTATAATCTTTCTAATATCTATAGTTACTGCCTTCTTAGGTTATGTATTACCATGGGGTCAAATGAGTTTCTGGGGTGCCACTGTAATTACCAATTTATTATATTTTATACCTGGACTAATCTCATGGGTATGTGGTGGATATGCTGTAGGCGATCTAACCTTAAAAAGATTTTTTATATTACACTTTATTTTCCCATTTGTAGCATTAGCTGTTGTATTTATACATATATTCTTTCTACATTTACAAGGTAGCAGTAATCCTTTAGGATATGATACTCCTTTAAAGATACCCTTCTATC…	478		present study	present study	present study
38	OL598480	AH1863Lc2	L1	Figure 04	lBUTBUT09	AH1863	VetMedUni (bird clinic)	Leucocytozoon cf. buteonis	Leucocytozoon sp.		Austria	Western Europe	Buteo buteo	Accipitridae	Accipitriformes	avian	ATTCTACCGGTGCCTCTTTTATCTTTATTCTAACATATCTACATATACTAAAAGGATTAAATTATTCATACTCTTACTTACCATTGTCATGGATTACTGGAGTTATAATCTTTCTAATATCTATAGTAACTGCCTTCTTAGGTTATGTATTACCATGGGGTCAAATGAGTTTCTGGGGTGCCACTGTAATTACCAATTTACTATATTTTATACCTGGACTAATCTCATGGGTATGTGGTGGATATGCTGTAGGCGATCTAACCTTAAAAAGATTTTTTATATTACACTTTATTTTCCCATTTGTAGCATTAGCTGTTGTATTTATACATATATTCTTTCTACATTTACAAGGTAGCAGTAATCCTTTAGGATATGATACTCCTTTAAAGATACCCTTCT…	528		CTACCGGTGCCTCTTTTATCTTTATTCTAACATATCTACATATACTAAAAGGATTAAATTATTCATACTCTTACTTACCATTGTCATGGATTACTGGAGTTATAATCTTTCTAATATCTATAGTAACTGCCTTCTTAGGTTATGTATTACCATGGGGTCAAATGAGTTTCTGGGGTGCCACTGTAATTACCAATTTACTATATTTTATACCTGGACTAATCTCATGGGTATGTGGTGGATATGCTGTAGGCGATCTAACCTTAAAAAGATTTTTTATATTACACTTTATTTTCCCATTTGTAGCATTAGCTGTTGTATTTATACATATATTCTTTCTACATTTACAAGGTAGCAGTAATCCTTTAGGATATGATACTCCTTTAAAGATACCCTTCTATC…	478		present study	present study	present study
39	OL598487	AH0404L	L1	Figure 04	lBUTBUT10	AH0404	VetMedUni (FIWI)	Leucocytozoon cf. buteonis	Leucocytozoon sp.		Austria	Western Europe	Buteo buteo	Accipitridae	Accipitriformes	avian	ATTCTACCGGTGCCTCTTTTATCTTTATTCTAACATATCTACATATACTAAAAGGATTAAATTATTCATACTCTTACTTACCATTGTCATGGATTACTGGAGTTATAATCTTTCTAATATCTATAGTTACTGCCTTCTTAGGTTATGTATTACCATGGGGTCAAATGAGTTTCTGGGGTGCAACTGTAATTACCAATTTACTATATTTTATACCTGGACTAATCTCATGGGTATGTGGTGGATATGCTGTAGGCGATCTAACCTTAAAAAGATTTTTTATATTACACTTTATTTTCCCATTTGTAGCATTAGCTGTTGTATTTATACATATATTCTTTCTACATTTACAAGGTAGCAGTAATCCTTTAGGATATGATACTCCTTTAAAGATACCCTTCT…	528		CTACCGGTGCCTCTTTTATCTTTATTCTAACATATCTACATATACTAAAAGGATTAAATTATTCATACTCTTACTTACCATTGTCATGGATTACTGGAGTTATAATCTTTCTAATATCTATAGTTACTGCCTTCTTAGGTTATGTATTACCATGGGGTCAAATGAGTTTCTGGGGTGCAACTGTAATTACCAATTTACTATATTTTATACCTGGACTAATCTCATGGGTATGTGGTGGATATGCTGTAGGCGATCTAACCTTAAAAAGATTTTTTATATTACACTTTATTTTCCCATTTGTAGCATTAGCTGTTGTATTTATACATATATTCTTTCTACATTTACAAGGTAGCAGTAATCCTTTAGGATATGATACTCCTTTAAAGATACCCTTCTATC…	478		present study	present study	present study
40	HM142917	HM142917	L1	Figure 04	lBUTJAM15	LC4		Leucocytozoon cf. buteonis	Leucocytozoon buteonis		USA	Northern America	Buteo jamaicensis	Accipitridae	Accipitriformes	avian	CACGCATATTATAGTGTACAATTTATATTAAGAGAGTTATGGGCTGGATGGTGTTTTAGATACATGCATTCTACCGGTGCCTCTTTTATCTTTATTTTAACATATCTACATATACTAAAAGGATTAAATTATTCATACTCTTACTTACCATTGTCATGGATTACTGGAGTTATAATCTTTCTAATATCTATAGTTACTGCCTTCTTAGGTTATGTATTACCATGGGGTCAAATGAGTTTCTGGGGTGCCACTGTAATTACCAATTTACTATATTTTATACCTGGACTAATCTCATGGGTATGTGGTGGATATGCTGTAGGCGATCTAACCTTAAAAAGATTTTTTATATTACACTTTATTTTCCCATTTGTAGCATTAGCTGTTGTATTTATACATATA…	767		CTACCGGTGCCTCTTTTATCTTTATTTTAACATATCTACATATACTAAAAGGATTAAATTATTCATACTCTTACTTACCATTGTCATGGATTACTGGAGTTATAATCTTTCTAATATCTATAGTTACTGCCTTCTTAGGTTATGTATTACCATGGGGTCAAATGAGTTTCTGGGGTGCCACTGTAATTACCAATTTACTATATTTTATACCTGGACTAATCTCATGGGTATGTGGTGGATATGCTGTAGGCGATCTAACCTTAAAAAGATTTTTTATATTACACTTTATTTTCCCATTTGTAGCATTAGCTGTTGTATTTATACATATATTCTTTCTACATTTACAAGGTAGCAGTAATCCTTTAGGATATGATACTCCTTTAAAGATACCCTTCTATC…	478		Jasper, M.A., Hull, A.C., Hull, J.M. & Sehgal, R.N.M.	Widespread lineage diversity of Leucocytozoon blood parasites in distinct populations of western Red-tailed Hawks	Journal of Ornithology, 155(3), 767-775 (2014)
41	DQ177270	DQ177270	L1	Figure 04	lBUTJAM02	180799001		Leucocytozoon cf. buteonis	Leucocytozoon toddi		USA	Northern America	Buteo jamaicensis	Accipitridae	Accipitriformes	avian	ATTTATATTAAGAGAGTTATGGGCTGGATGGTGTTTTAGATACATGCATTCTACCGGTGCCTCATTTGTATTTATTCTAACATATCTACATATACTAAAAGGATTAAATTATTCATACTCTTACTTACCATTGTCATGGATTACTGGAGTTATGATATTTCTAATATCTATAGTAACTGCCTTCTTAGGTTATGTATTACCATGGGGCCAAATGAGTTTCTGGGGTGCAACTGTAATTACTAATTTACTATATTTTATTCCTGGACTAATCTCATGGGTATGTGGTGGATATGCTGTAGGCGACCTAACCTTAAAAAGATTTTTTGTATTACACTTTATTTTCCCATTTGTAGCATTAGCTATGGTATTTATACATATATTCTTTCTACATTTACAAGG…	706		CTACCGGTGCCTCATTTGTATTTATTCTAACATATCTACATATACTAAAAGGATTAAATTATTCATACTCTTACTTACCATTGTCATGGATTACTGGAGTTATGATATTTCTAATATCTATAGTAACTGCCTTCTTAGGTTATGTATTACCATGGGGCCAAATGAGTTTCTGGGGTGCAACTGTAATTACTAATTTACTATATTTTATTCCTGGACTAATCTCATGGGTATGTGGTGGATATGCTGTAGGCGACCTAACCTTAAAAAGATTTTTTGTATTACACTTTATTTTCCCATTTGTAGCATTAGCTATGGTATTTATACATATATTCTTTCTACATTTACAAGGTAGCAGTAATCCTTTAGGATATGATACTCCTTTAAAGATACCCTTCTATC…	478		Sehgal, R.N., Hull, A.C., Anderson, N.L., Valkiūnas, G., Markovets, M.J., Kawamura, S. & Tell, L.A.	Evidence for cryptic speciation of Leucocytozoon spp. (Haemosporida, Leucocytozoidae) in diurnal raptors	Journal of Parasitology, 92 (2), 375-379 (2006)
42	DQ177271	DQ177271	L1	Figure 04	lBUTJAM03	138775968		Leucocytozoon cf. buteonis	Leucocytozoon toddi		USA	Northern America	Buteo jamaicensis	Accipitridae	Accipitriformes	avian	ATTTATATTAAGAGAGTTATGGGCTGGATGGTGTTTTAGATACATGCATTCTACCGGTGCCTCATTTGTATTTATTCTAACATATCTACATATACTAAAAGGATTAAATTATTCATACTCTTACTTACCATTGTCATGGATTACTGGAGTTATGATATTTCTAATATCTATAGTAACTGCCTTCTTAGGTTATGTATTACCATGGGGCCAAATGAGTTTCTGGGGTGCAACTGTAATTACTAATTTACTATATTTTATTCCTGGACTAATCTCATGGGTATGTGGTGGATATGCTGTAGGCGACCTAACCTTAAAAAGATTTTTTGTATTACACTTTATTTTCCCATTTGTAGCATTAGCTATTGTATTTATACATATATTCTTTCTACATTTACATGG…	706		CTACCGGTGCCTCATTTGTATTTATTCTAACATATCTACATATACTAAAAGGATTAAATTATTCATACTCTTACTTACCATTGTCATGGATTACTGGAGTTATGATATTTCTAATATCTATAGTAACTGCCTTCTTAGGTTATGTATTACCATGGGGCCAAATGAGTTTCTGGGGTGCAACTGTAATTACTAATTTACTATATTTTATTCCTGGACTAATCTCATGGGTATGTGGTGGATATGCTGTAGGCGACCTAACCTTAAAAAGATTTTTTGTATTACACTTTATTTTCCCATTTGTAGCATTAGCTATTGTATTTATACATATATTCTTTCTACATTTACATGGTAGCAGTAATCCTTTAGGATATGATACTCCTTTAAAGATACCCTTCTATC…	478		Sehgal, R.N., Hull, A.C., Anderson, N.L., Valkiūnas, G., Markovets, M.J., Kawamura, S. & Tell, L.A.	Evidence for cryptic speciation of Leucocytozoon spp. (Haemosporida, Leucocytozoidae) in diurnal raptors	Journal of Parasitology, 92 (2), 375-379 (2006)
43	DQ177256	DQ177256	L1	Figure 04	lBUTJAM04	117714465		Leucocytozoon cf. buteonis	Leucocytozoon toddi		USA	Northern America	Buteo jamaicensis	Accipitridae	Accipitriformes	avian	ATTTATATTAAGAGAGTTATGGGCTGGATGGTGTTTTAGATACATGCATTCTACCGGTGCCTCATTTGTATTTATTCTAACATATCTACATATACTAAAAGGATTAAATTATTCATACTCTTACTTACCATTGTCATGGATTACTGGAGTTATGATATTTCTAATATCTATAGTAACTGCCTTCTTAGGTTATGTATTACCATGGGGCCAAATGAGTTTCTGGGGTGCAACTGTAATTACTAATTTACTATATTTTATTCCTGGACTAATCTCATGGGTATGTGGTGGATATGCTGTAGGCGACCTAACCTTAAAAAGATTTTTTGTATTACACTTTATTTTCCCATTTGTAGCATTAGCTATTGTATTTATACATATATTCTTTCTACATTTACAAGG…	706		CTACCGGTGCCTCATTTGTATTTATTCTAACATATCTACATATACTAAAAGGATTAAATTATTCATACTCTTACTTACCATTGTCATGGATTACTGGAGTTATGATATTTCTAATATCTATAGTAACTGCCTTCTTAGGTTATGTATTACCATGGGGCCAAATGAGTTTCTGGGGTGCAACTGTAATTACTAATTTACTATATTTTATTCCTGGACTAATCTCATGGGTATGTGGTGGATATGCTGTAGGCGACCTAACCTTAAAAAGATTTTTTGTATTACACTTTATTTTCCCATTTGTAGCATTAGCTATTGTATTTATACATATATTCTTTCTACATTTACAAGGTAGCAGTAATCCTTTAGGATATGATACTCCTTTAAAGATACCCTTCTATC…	478		Sehgal, R.N., Hull, A.C., Anderson, N.L., Valkiūnas, G., Markovets, M.J., Kawamura, S. & Tell, L.A.	Evidence for cryptic speciation of Leucocytozoon spp. (Haemosporida, Leucocytozoidae) in diurnal raptors	Journal of Parasitology, 92 (2), 375-379 (2006)
44	DQ177257	DQ177257	L1	Figure 04	lBUTJAM04	81676911		Leucocytozoon cf. buteonis	Leucocytozoon toddi		USA	Northern America	Buteo jamaicensis	Accipitridae	Accipitriformes	avian	ATTTATATTAAGAGAGTTATGGGCTGGATGGTGTTTTAGATACATGCATTCTACCGGTGCCTCATTTGTATTTATTCTAACATATCTACATATACTAAAAGGATTAAATTATTCATACTCTTACTTACCATTGTCATGGATTACTGGAGTTATGATATTTCTAATATCTATAGTAACTGCCTTCTTAGGTTATGTATTACCATGGGGCCAAATGAGTTTCTGGGGTGCAACTGTAATTACTAATTTACTATATTTTATTCCTGGACTAATCTCATGGGTATGTGGTGGATATGCTGTAGGCGACCTAACCTTAAAAAGATTTTTTGTATTACACTTTATTTTCCCATTTGTAGCATTAGCTATTGTATTTATACATATATTCTTTCTACATTTACAAGG…	706		CTACCGGTGCCTCATTTGTATTTATTCTAACATATCTACATATACTAAAAGGATTAAATTATTCATACTCTTACTTACCATTGTCATGGATTACTGGAGTTATGATATTTCTAATATCTATAGTAACTGCCTTCTTAGGTTATGTATTACCATGGGGCCAAATGAGTTTCTGGGGTGCAACTGTAATTACTAATTTACTATATTTTATTCCTGGACTAATCTCATGGGTATGTGGTGGATATGCTGTAGGCGACCTAACCTTAAAAAGATTTTTTGTATTACACTTTATTTTCCCATTTGTAGCATTAGCTATTGTATTTATACATATATTCTTTCTACATTTACAAGGTAGCAGTAATCCTTTAGGATATGATACTCCTTTAAAGATACCCTTCTATC…	478		Sehgal, R.N., Hull, A.C., Anderson, N.L., Valkiūnas, G., Markovets, M.J., Kawamura, S. & Tell, L.A.	Evidence for cryptic speciation of Leucocytozoon spp. (Haemosporida, Leucocytozoidae) in diurnal raptors	Journal of Parasitology, 92 (2), 375-379 (2006)
45	DQ177258	DQ177258	L1	Figure 04	lBUTJAM04	180789954		Leucocytozoon cf. buteonis	Leucocytozoon toddi		USA	Northern America	Buteo jamaicensis	Accipitridae	Accipitriformes	avian	ATTTATATTAAGAGAGTTATGGGCTGGATGGTGTTTTAGATACATGCATTCTACCGGTGCCTCATTTGTATTTATTCTAACATATCTACATATACTAAAAGGATTAAATTATTCATACTCTTACTTACCATTGTCATGGATTACTGGAGTTATGATATTTCTAATATCTATAGTAACTGCCTTCTTAGGTTATGTATTACCATGGGGCCAAATGAGTTTCTGGGGTGCAACTGTAATTACTAATTTACTATATTTTATTCCTGGACTAATCTCATGGGTATGTGGTGGATATGCTGTAGGCGACCTAACCTTAAAAAGATTTTTTGTATTACACTTTATTTTCCCATTTGTAGCATTAGCTATTGTATTTATACATATATTCTTTCTACATTTACAAGG…	706		CTACCGGTGCCTCATTTGTATTTATTCTAACATATCTACATATACTAAAAGGATTAAATTATTCATACTCTTACTTACCATTGTCATGGATTACTGGAGTTATGATATTTCTAATATCTATAGTAACTGCCTTCTTAGGTTATGTATTACCATGGGGCCAAATGAGTTTCTGGGGTGCAACTGTAATTACTAATTTACTATATTTTATTCCTGGACTAATCTCATGGGTATGTGGTGGATATGCTGTAGGCGACCTAACCTTAAAAAGATTTTTTGTATTACACTTTATTTTCCCATTTGTAGCATTAGCTATTGTATTTATACATATATTCTTTCTACATTTACAAGGTAGCAGTAATCCTTTAGGATATGATACTCCTTTAAAGATACCCTTCTATC…	478		Sehgal, R.N., Hull, A.C., Anderson, N.L., Valkiūnas, G., Markovets, M.J., Kawamura, S. & Tell, L.A.	Evidence for cryptic speciation of Leucocytozoon spp. (Haemosporida, Leucocytozoidae) in diurnal raptors	Journal of Parasitology, 92 (2), 375-379 (2006)
46	DQ177259	DQ177259	L1	Figure 04	lBUTJAM04	180757914		Leucocytozoon cf. buteonis	Leucocytozoon toddi		USA	Northern America	Buteo jamaicensis	Accipitridae	Accipitriformes	avian	ATTTATATTAAGAGAGTTATGGGCTGGATGGTGTTTTAGATACATGCATTCTACCGGTGCCTCATTTGTATTTATTCTAACATATCTACATATACTAAAAGGATTAAATTATTCATACTCTTACTTACCATTGTCATGGATTACTGGAGTTATGATATTTCTAATATCTATAGTAACTGCCTTCTTAGGTTATGTATTACCATGGGGCCAAATGAGTTTCTGGGGTGCAACTGTAATTACTAATTTACTATATTTTATTCCTGGACTAATCTCATGGGTATGTGGTGGATATGCTGTAGGCGACCTAACCTTAAAAAGATTTTTTGTATTACACTTTATTTTCCCATTTGTAGCATTAGCTATTGTATTTATACATATATTCTTTCTACATTTACAAGG…	706		CTACCGGTGCCTCATTTGTATTTATTCTAACATATCTACATATACTAAAAGGATTAAATTATTCATACTCTTACTTACCATTGTCATGGATTACTGGAGTTATGATATTTCTAATATCTATAGTAACTGCCTTCTTAGGTTATGTATTACCATGGGGCCAAATGAGTTTCTGGGGTGCAACTGTAATTACTAATTTACTATATTTTATTCCTGGACTAATCTCATGGGTATGTGGTGGATATGCTGTAGGCGACCTAACCTTAAAAAGATTTTTTGTATTACACTTTATTTTCCCATTTGTAGCATTAGCTATTGTATTTATACATATATTCTTTCTACATTTACAAGGTAGCAGTAATCCTTTAGGATATGATACTCCTTTAAAGATACCCTTCTATC…	478		Sehgal, R.N., Hull, A.C., Anderson, N.L., Valkiūnas, G., Markovets, M.J., Kawamura, S. & Tell, L.A.	Evidence for cryptic speciation of Leucocytozoon spp. (Haemosporida, Leucocytozoidae) in diurnal raptors	Journal of Parasitology, 92 (2), 375-379 (2006)
47	DQ177261	DQ177261	L1	Figure 04	lBUTJAM04	180757915		Leucocytozoon cf. buteonis	Leucocytozoon toddi		USA	Northern America	Buteo jamaicensis	Accipitridae	Accipitriformes	avian	ATTTATATTAAGAGAGTTATGGGCTGGATGGTGTTTTAGATACATGCATTCTACCGGTGCCTCATTTGTATTTATTCTAACATATCTACATATACTAAAAGGATTAAATTATTCATACTCTTACTTACCATTGTCATGGATTACTGGAGTTATGATATTTCTAATATCTATAGTAACTGCCTTCTTAGGTTATGTATTACCATGGGGCCAAATGAGTTTCTGGGGTGCAACTGTAATTACTAATTTACTATATTTTATTCCTGGACTAATCTCATGGGTATGTGGTGGATATGCTGTAGGCGACCTAACCTTAAAAAGATTTTTTGTATTACACTTTATTTTCCCATTTGTAGCATTAGCTATTGTATTTATACATATATTCTTTCTACATTTACAAGG…	706		CTACCGGTGCCTCATTTGTATTTATTCTAACATATCTACATATACTAAAAGGATTAAATTATTCATACTCTTACTTACCATTGTCATGGATTACTGGAGTTATGATATTTCTAATATCTATAGTAACTGCCTTCTTAGGTTATGTATTACCATGGGGCCAAATGAGTTTCTGGGGTGCAACTGTAATTACTAATTTACTATATTTTATTCCTGGACTAATCTCATGGGTATGTGGTGGATATGCTGTAGGCGACCTAACCTTAAAAAGATTTTTTGTATTACACTTTATTTTCCCATTTGTAGCATTAGCTATTGTATTTATACATATATTCTTTCTACATTTACAAGGTAGCAGTAATCCTTTAGGATATGATACTCCTTTAAAGATACCCTTCTATC…	478		Sehgal, R.N., Hull, A.C., Anderson, N.L., Valkiūnas, G., Markovets, M.J., Kawamura, S. & Tell, L.A.	Evidence for cryptic speciation of Leucocytozoon spp. (Haemosporida, Leucocytozoidae) in diurnal raptors	Journal of Parasitology, 92 (2), 375-379 (2006)
48	DQ177262	DQ177262	L1	Figure 04	lBUTJAM04	180757913		Leucocytozoon cf. buteonis	Leucocytozoon toddi		USA	Northern America	Buteo jamaicensis	Accipitridae	Accipitriformes	avian	ATTTATATTAAGAGAGTTATGGGCTGGATGGTGTTTTAGATACATGCATTCTACCGGTGCCTCATTTGTATTTATTCTAACATATCTACATATACTAAAAGGATTAAATTATTCATACTCTTACTTACCATTGTCATGGATTACTGGAGTTATGATATTTCTAATATCTATAGTAACTGCCTTCTTAGGTTATGTATTACCATGGGGCCAAATGAGTTTCTGGGGTGCAACTGTAATTACTAATTTACTATATTTTATTCCTGGACTAATCTCATGGGTATGTGGTGGATATGCTGTAGGCGACCTAACCTTAAAAAGATTTTTTGTATTACACTTTATTTTCCCATTTGTAGCATTAGCTATTGTATTTATACATATATTCTTTCTACATTTACAAGG…	706		CTACCGGTGCCTCATTTGTATTTATTCTAACATATCTACATATACTAAAAGGATTAAATTATTCATACTCTTACTTACCATTGTCATGGATTACTGGAGTTATGATATTTCTAATATCTATAGTAACTGCCTTCTTAGGTTATGTATTACCATGGGGCCAAATGAGTTTCTGGGGTGCAACTGTAATTACTAATTTACTATATTTTATTCCTGGACTAATCTCATGGGTATGTGGTGGATATGCTGTAGGCGACCTAACCTTAAAAAGATTTTTTGTATTACACTTTATTTTCCCATTTGTAGCATTAGCTATTGTATTTATACATATATTCTTTCTACATTTACAAGGTAGCAGTAATCCTTTAGGATATGATACTCCTTTAAAGATACCCTTCTATC…	478		Sehgal, R.N., Hull, A.C., Anderson, N.L., Valkiūnas, G., Markovets, M.J., Kawamura, S. & Tell, L.A.	Evidence for cryptic speciation of Leucocytozoon spp. (Haemosporida, Leucocytozoidae) in diurnal raptors	Journal of Parasitology, 92 (2), 375-379 (2006)
49	DQ177266	DQ177266	L1	Figure 04	lBUTJAM04	180799169		Leucocytozoon cf. buteonis	Leucocytozoon toddi		USA	Northern America	Buteo jamaicensis	Accipitridae	Accipitriformes	avian	ATTTATATTAAGAGAGTTATGGGCTGGATGGTGTTTTAGATACATGCATTCTACCGGTGCCTCATTTGTATTTATTCTAACATATCTACATATACTAAAAGGATTAAATTATTCATACTCTTACTTACCATTGTCATGGATTACTGGAGTTATGATATTTCTAATATCTATAGTAACTGCCTTCTTAGGTTATGTATTACCATGGGGCCAAATGAGTTTCTGGGGTGCAACTGTAATTACTAATTTACTATATTTTATTCCTGGACTAATCTCATGGGTATGTGGTGGATATGCTGTAGGCGACCTAACCTTAAAAAGATTTTTTGTATTACACTTTATTTTCCCATTTGTAGCATTAGCTATTGTATTTATACATATATTCTTTCTACATTTACAAGG…	706		CTACCGGTGCCTCATTTGTATTTATTCTAACATATCTACATATACTAAAAGGATTAAATTATTCATACTCTTACTTACCATTGTCATGGATTACTGGAGTTATGATATTTCTAATATCTATAGTAACTGCCTTCTTAGGTTATGTATTACCATGGGGCCAAATGAGTTTCTGGGGTGCAACTGTAATTACTAATTTACTATATTTTATTCCTGGACTAATCTCATGGGTATGTGGTGGATATGCTGTAGGCGACCTAACCTTAAAAAGATTTTTTGTATTACACTTTATTTTCCCATTTGTAGCATTAGCTATTGTATTTATACATATATTCTTTCTACATTTACAAGGTAGCAGTAATCCTTTAGGATATGATACTCCTTTAAAGATACCCTTCTATC…	478		Sehgal, R.N., Hull, A.C., Anderson, N.L., Valkiūnas, G., Markovets, M.J., Kawamura, S. & Tell, L.A.	Evidence for cryptic speciation of Leucocytozoon spp. (Haemosporida, Leucocytozoidae) in diurnal raptors	Journal of Parasitology, 92 (2), 375-379 (2006)
50	DQ177269	DQ177269	L1	Figure 04	lBUTJAM04	180799126		Leucocytozoon cf. buteonis	Leucocytozoon toddi		USA	Northern America	Buteo jamaicensis	Accipitridae	Accipitriformes	avian	CTACCGGTGCCTCATTTGTATTTATTCTAACATATCTACATATACTAAAAGGATTAAATTATTCATACTCTTACTTACCATTGTCATGGATTACTGGAGTTATGATATTTCTAATATCTATAGTAACTGCCTTCTTAGGTTATGTATTACCATGGGGCCAAATGAGTTTCTGGGGTGCAACTGTAATTACTAATTTACTATATTTTATTCCTGGACTAATCTCATGGGTATGTGGTGGATATGCTGTAGGCGACCTAACCTTAAAAAGATTTTTTGTATTACACTTTATTTTCCCATTTGTAGCATTAGCTATTGTATTTATACATATATTCTTTCTACATTTACAAGGTAGCAGTAATCCTTTAGGATATGATACTCCTTTAAAGATACCCTTCTATC…	478		CTACCGGTGCCTCATTTGTATTTATTCTAACATATCTACATATACTAAAAGGATTAAATTATTCATACTCTTACTTACCATTGTCATGGATTACTGGAGTTATGATATTTCTAATATCTATAGTAACTGCCTTCTTAGGTTATGTATTACCATGGGGCCAAATGAGTTTCTGGGGTGCAACTGTAATTACTAATTTACTATATTTTATTCCTGGACTAATCTCATGGGTATGTGGTGGATATGCTGTAGGCGACCTAACCTTAAAAAGATTTTTTGTATTACACTTTATTTTCCCATTTGTAGCATTAGCTATTGTATTTATACATATATTCTTTCTACATTTACAAGGTAGCAGTAATCCTTTAGGATATGATACTCCTTTAAAGATACCCTTCTATC…	478		Sehgal, R.N., Hull, A.C., Anderson, N.L., Valkiūnas, G., Markovets, M.J., Kawamura, S. & Tell, L.A.	Evidence for cryptic speciation of Leucocytozoon spp. (Haemosporida, Leucocytozoidae) in diurnal raptors	Journal of Parasitology, 92 (2), 375-379 (2006)
51	HM142915_01	HM142915_01	L1	Figure 04	lBUTJAM04	LC2		Leucocytozoon cf. buteonis	Leucocytozoon buteonis		USA	Northern America	Buteo jamaicensis	Accipitridae	Accipitriformes	avian	GCATATTATAGTGTACAATTTATATTAAGAGAGTTATGGGCTGGATGGTGTTTTAGATACATGCATTCTACCGGTGCCTCATTTGTATTTATTCTAACATATCTACATATACTAAAAGGATTAAATTATTCATACTCTTACTTACCATTGTCATGGATTACTGGAGTTATGATATTTCTAATATCTATAGTAACTGCCTTCTTAGGTTATGTATTACCATGGGGCCAAATGAGTTTCTGGGGTGCAACTGTAATTACTAATTTACTATATTTTATTCCTGGACTAATCTCATGGGTATGTGGTGGATATGCTGTAGGCGACCTAACCTTAAAAAGATTTTTTGTATTACACTTTATTTTCCCATTTGTAGCATTAGCTATTGTATTTATACATATATTC…	746		CTACCGGTGCCTCATTTGTATTTATTCTAACATATCTACATATACTAAAAGGATTAAATTATTCATACTCTTACTTACCATTGTCATGGATTACTGGAGTTATGATATTTCTAATATCTATAGTAACTGCCTTCTTAGGTTATGTATTACCATGGGGCCAAATGAGTTTCTGGGGTGCAACTGTAATTACTAATTTACTATATTTTATTCCTGGACTAATCTCATGGGTATGTGGTGGATATGCTGTAGGCGACCTAACCTTAAAAAGATTTTTTGTATTACACTTTATTTTCCCATTTGTAGCATTAGCTATTGTATTTATACATATATTCTTTCTACATTTACAAGGTAGCAGTAATCCTTTAGGATATGATACTCCTTTAAAGATACCCTTCTATC…	478		Jasper, M.A., Hull, A.C., Hull, J.M. & Sehgal, R.N.M.	Widespread lineage diversity of Leucocytozoon blood parasites in distinct populations of western Red-tailed Hawks	Journal of Ornithology, 155(3), 767-775 (2014)
52	HM142915_02	HM142915_02	L1	Figure 04	lBUTJAM04	LC2		Leucocytozoon cf. buteonis	Leucocytozoon buteonis		USA	Northern America	Buteo jamaicensis	Accipitridae	Accipitriformes	avian	GCATATTATAGTGTACAATTTATATTAAGAGAGTTATGGGCTGGATGGTGTTTTAGATACATGCATTCTACCGGTGCCTCATTTGTATTTATTCTAACATATCTACATATACTAAAAGGATTAAATTATTCATACTCTTACTTACCATTGTCATGGATTACTGGAGTTATGATATTTCTAATATCTATAGTAACTGCCTTCTTAGGTTATGTATTACCATGGGGCCAAATGAGTTTCTGGGGTGCAACTGTAATTACTAATTTACTATATTTTATTCCTGGACTAATCTCATGGGTATGTGGTGGATATGCTGTAGGCGACCTAACCTTAAAAAGATTTTTTGTATTACACTTTATTTTCCCATTTGTAGCATTAGCTATTGTATTTATACATATATTC…	746		CTACCGGTGCCTCATTTGTATTTATTCTAACATATCTACATATACTAAAAGGATTAAATTATTCATACTCTTACTTACCATTGTCATGGATTACTGGAGTTATGATATTTCTAATATCTATAGTAACTGCCTTCTTAGGTTATGTATTACCATGGGGCCAAATGAGTTTCTGGGGTGCAACTGTAATTACTAATTTACTATATTTTATTCCTGGACTAATCTCATGGGTATGTGGTGGATATGCTGTAGGCGACCTAACCTTAAAAAGATTTTTTGTATTACACTTTATTTTCCCATTTGTAGCATTAGCTATTGTATTTATACATATATTCTTTCTACATTTACAAGGTAGCAGTAATCCTTTAGGATATGATACTCCTTTAAAGATACCCTTCTATC…	478		Jasper, M.A., Hull, A.C., Hull, J.M. & Sehgal, R.N.M.	Widespread lineage diversity of Leucocytozoon blood parasites in distinct populations of western Red-tailed Hawks	Journal of Ornithology, 155(3), 767-775 (2014)
53	HM142915_03	HM142915_03	L1	Figure 04	lBUTJAM04	LC2		Leucocytozoon cf. buteonis	Leucocytozoon buteonis		USA	Northern America	Buteo jamaicensis	Accipitridae	Accipitriformes	avian	GCATATTATAGTGTACAATTTATATTAAGAGAGTTATGGGCTGGATGGTGTTTTAGATACATGCATTCTACCGGTGCCTCATTTGTATTTATTCTAACATATCTACATATACTAAAAGGATTAAATTATTCATACTCTTACTTACCATTGTCATGGATTACTGGAGTTATGATATTTCTAATATCTATAGTAACTGCCTTCTTAGGTTATGTATTACCATGGGGCCAAATGAGTTTCTGGGGTGCAACTGTAATTACTAATTTACTATATTTTATTCCTGGACTAATCTCATGGGTATGTGGTGGATATGCTGTAGGCGACCTAACCTTAAAAAGATTTTTTGTATTACACTTTATTTTCCCATTTGTAGCATTAGCTATTGTATTTATACATATATTC…	746		CTACCGGTGCCTCATTTGTATTTATTCTAACATATCTACATATACTAAAAGGATTAAATTATTCATACTCTTACTTACCATTGTCATGGATTACTGGAGTTATGATATTTCTAATATCTATAGTAACTGCCTTCTTAGGTTATGTATTACCATGGGGCCAAATGAGTTTCTGGGGTGCAACTGTAATTACTAATTTACTATATTTTATTCCTGGACTAATCTCATGGGTATGTGGTGGATATGCTGTAGGCGACCTAACCTTAAAAAGATTTTTTGTATTACACTTTATTTTCCCATTTGTAGCATTAGCTATTGTATTTATACATATATTCTTTCTACATTTACAAGGTAGCAGTAATCCTTTAGGATATGATACTCCTTTAAAGATACCCTTCTATC…	478		Jasper, M.A., Hull, A.C., Hull, J.M. & Sehgal, R.N.M.	Widespread lineage diversity of Leucocytozoon blood parasites in distinct populations of western Red-tailed Hawks	Journal of Ornithology, 155(3), 767-775 (2014)
54	HM142915_04	HM142915_04	L1	Figure 04	lBUTJAM04	LC2		Leucocytozoon cf. buteonis	Leucocytozoon buteonis		USA	Northern America	Buteo jamaicensis	Accipitridae	Accipitriformes	avian	GCATATTATAGTGTACAATTTATATTAAGAGAGTTATGGGCTGGATGGTGTTTTAGATACATGCATTCTACCGGTGCCTCATTTGTATTTATTCTAACATATCTACATATACTAAAAGGATTAAATTATTCATACTCTTACTTACCATTGTCATGGATTACTGGAGTTATGATATTTCTAATATCTATAGTAACTGCCTTCTTAGGTTATGTATTACCATGGGGCCAAATGAGTTTCTGGGGTGCAACTGTAATTACTAATTTACTATATTTTATTCCTGGACTAATCTCATGGGTATGTGGTGGATATGCTGTAGGCGACCTAACCTTAAAAAGATTTTTTGTATTACACTTTATTTTCCCATTTGTAGCATTAGCTATTGTATTTATACATATATTC…	746		CTACCGGTGCCTCATTTGTATTTATTCTAACATATCTACATATACTAAAAGGATTAAATTATTCATACTCTTACTTACCATTGTCATGGATTACTGGAGTTATGATATTTCTAATATCTATAGTAACTGCCTTCTTAGGTTATGTATTACCATGGGGCCAAATGAGTTTCTGGGGTGCAACTGTAATTACTAATTTACTATATTTTATTCCTGGACTAATCTCATGGGTATGTGGTGGATATGCTGTAGGCGACCTAACCTTAAAAAGATTTTTTGTATTACACTTTATTTTCCCATTTGTAGCATTAGCTATTGTATTTATACATATATTCTTTCTACATTTACAAGGTAGCAGTAATCCTTTAGGATATGATACTCCTTTAAAGATACCCTTCTATC…	478		Jasper, M.A., Hull, A.C., Hull, J.M. & Sehgal, R.N.M.	Widespread lineage diversity of Leucocytozoon blood parasites in distinct populations of western Red-tailed Hawks	Journal of Ornithology, 155(3), 767-775 (2014)
55	HM142915_05	HM142915_05	L1	Figure 04	lBUTJAM04	LC2		Leucocytozoon cf. buteonis	Leucocytozoon buteonis		USA	Northern America	Buteo jamaicensis	Accipitridae	Accipitriformes	avian	GCATATTATAGTGTACAATTTATATTAAGAGAGTTATGGGCTGGATGGTGTTTTAGATACATGCATTCTACCGGTGCCTCATTTGTATTTATTCTAACATATCTACATATACTAAAAGGATTAAATTATTCATACTCTTACTTACCATTGTCATGGATTACTGGAGTTATGATATTTCTAATATCTATAGTAACTGCCTTCTTAGGTTATGTATTACCATGGGGCCAAATGAGTTTCTGGGGTGCAACTGTAATTACTAATTTACTATATTTTATTCCTGGACTAATCTCATGGGTATGTGGTGGATATGCTGTAGGCGACCTAACCTTAAAAAGATTTTTTGTATTACACTTTATTTTCCCATTTGTAGCATTAGCTATTGTATTTATACATATATTC…	746		CTACCGGTGCCTCATTTGTATTTATTCTAACATATCTACATATACTAAAAGGATTAAATTATTCATACTCTTACTTACCATTGTCATGGATTACTGGAGTTATGATATTTCTAATATCTATAGTAACTGCCTTCTTAGGTTATGTATTACCATGGGGCCAAATGAGTTTCTGGGGTGCAACTGTAATTACTAATTTACTATATTTTATTCCTGGACTAATCTCATGGGTATGTGGTGGATATGCTGTAGGCGACCTAACCTTAAAAAGATTTTTTGTATTACACTTTATTTTCCCATTTGTAGCATTAGCTATTGTATTTATACATATATTCTTTCTACATTTACAAGGTAGCAGTAATCCTTTAGGATATGATACTCCTTTAAAGATACCCTTCTATC…	478		Jasper, M.A., Hull, A.C., Hull, J.M. & Sehgal, R.N.M.	Widespread lineage diversity of Leucocytozoon blood parasites in distinct populations of western Red-tailed Hawks	Journal of Ornithology, 155(3), 767-775 (2014)
56	HM142915_06	HM142915_06	L1	Figure 04	lBUTJAM04	LC2		Leucocytozoon cf. buteonis	Leucocytozoon buteonis		USA	Northern America	Buteo jamaicensis	Accipitridae	Accipitriformes	avian	GCATATTATAGTGTACAATTTATATTAAGAGAGTTATGGGCTGGATGGTGTTTTAGATACATGCATTCTACCGGTGCCTCATTTGTATTTATTCTAACATATCTACATATACTAAAAGGATTAAATTATTCATACTCTTACTTACCATTGTCATGGATTACTGGAGTTATGATATTTCTAATATCTATAGTAACTGCCTTCTTAGGTTATGTATTACCATGGGGCCAAATGAGTTTCTGGGGTGCAACTGTAATTACTAATTTACTATATTTTATTCCTGGACTAATCTCATGGGTATGTGGTGGATATGCTGTAGGCGACCTAACCTTAAAAAGATTTTTTGTATTACACTTTATTTTCCCATTTGTAGCATTAGCTATTGTATTTATACATATATTC…	746		CTACCGGTGCCTCATTTGTATTTATTCTAACATATCTACATATACTAAAAGGATTAAATTATTCATACTCTTACTTACCATTGTCATGGATTACTGGAGTTATGATATTTCTAATATCTATAGTAACTGCCTTCTTAGGTTATGTATTACCATGGGGCCAAATGAGTTTCTGGGGTGCAACTGTAATTACTAATTTACTATATTTTATTCCTGGACTAATCTCATGGGTATGTGGTGGATATGCTGTAGGCGACCTAACCTTAAAAAGATTTTTTGTATTACACTTTATTTTCCCATTTGTAGCATTAGCTATTGTATTTATACATATATTCTTTCTACATTTACAAGGTAGCAGTAATCCTTTAGGATATGATACTCCTTTAAAGATACCCTTCTATC…	478		Jasper, M.A., Hull, A.C., Hull, J.M. & Sehgal, R.N.M.	Widespread lineage diversity of Leucocytozoon blood parasites in distinct populations of western Red-tailed Hawks	Journal of Ornithology, 155(3), 767-775 (2014)
57	HM142915_07	HM142915_07	L1	Figure 04	lBUTJAM04	LC2		Leucocytozoon cf. buteonis	Leucocytozoon buteonis		USA	Northern America	Buteo jamaicensis	Accipitridae	Accipitriformes	avian	GCATATTATAGTGTACAATTTATATTAAGAGAGTTATGGGCTGGATGGTGTTTTAGATACATGCATTCTACCGGTGCCTCATTTGTATTTATTCTAACATATCTACATATACTAAAAGGATTAAATTATTCATACTCTTACTTACCATTGTCATGGATTACTGGAGTTATGATATTTCTAATATCTATAGTAACTGCCTTCTTAGGTTATGTATTACCATGGGGCCAAATGAGTTTCTGGGGTGCAACTGTAATTACTAATTTACTATATTTTATTCCTGGACTAATCTCATGGGTATGTGGTGGATATGCTGTAGGCGACCTAACCTTAAAAAGATTTTTTGTATTACACTTTATTTTCCCATTTGTAGCATTAGCTATTGTATTTATACATATATTC…	746		CTACCGGTGCCTCATTTGTATTTATTCTAACATATCTACATATACTAAAAGGATTAAATTATTCATACTCTTACTTACCATTGTCATGGATTACTGGAGTTATGATATTTCTAATATCTATAGTAACTGCCTTCTTAGGTTATGTATTACCATGGGGCCAAATGAGTTTCTGGGGTGCAACTGTAATTACTAATTTACTATATTTTATTCCTGGACTAATCTCATGGGTATGTGGTGGATATGCTGTAGGCGACCTAACCTTAAAAAGATTTTTTGTATTACACTTTATTTTCCCATTTGTAGCATTAGCTATTGTATTTATACATATATTCTTTCTACATTTACAAGGTAGCAGTAATCCTTTAGGATATGATACTCCTTTAAAGATACCCTTCTATC…	478		Jasper, M.A., Hull, A.C., Hull, J.M. & Sehgal, R.N.M.	Widespread lineage diversity of Leucocytozoon blood parasites in distinct populations of western Red-tailed Hawks	Journal of Ornithology, 155(3), 767-775 (2014)
58	HM142915_08	HM142915_08	L1	Figure 04	lBUTJAM04	LC2		Leucocytozoon cf. buteonis	Leucocytozoon buteonis		USA	Northern America	Buteo jamaicensis	Accipitridae	Accipitriformes	avian	GCATATTATAGTGTACAATTTATATTAAGAGAGTTATGGGCTGGATGGTGTTTTAGATACATGCATTCTACCGGTGCCTCATTTGTATTTATTCTAACATATCTACATATACTAAAAGGATTAAATTATTCATACTCTTACTTACCATTGTCATGGATTACTGGAGTTATGATATTTCTAATATCTATAGTAACTGCCTTCTTAGGTTATGTATTACCATGGGGCCAAATGAGTTTCTGGGGTGCAACTGTAATTACTAATTTACTATATTTTATTCCTGGACTAATCTCATGGGTATGTGGTGGATATGCTGTAGGCGACCTAACCTTAAAAAGATTTTTTGTATTACACTTTATTTTCCCATTTGTAGCATTAGCTATTGTATTTATACATATATTC…	746		CTACCGGTGCCTCATTTGTATTTATTCTAACATATCTACATATACTAAAAGGATTAAATTATTCATACTCTTACTTACCATTGTCATGGATTACTGGAGTTATGATATTTCTAATATCTATAGTAACTGCCTTCTTAGGTTATGTATTACCATGGGGCCAAATGAGTTTCTGGGGTGCAACTGTAATTACTAATTTACTATATTTTATTCCTGGACTAATCTCATGGGTATGTGGTGGATATGCTGTAGGCGACCTAACCTTAAAAAGATTTTTTGTATTACACTTTATTTTCCCATTTGTAGCATTAGCTATTGTATTTATACATATATTCTTTCTACATTTACAAGGTAGCAGTAATCCTTTAGGATATGATACTCCTTTAAAGATACCCTTCTATC…	478		Jasper, M.A., Hull, A.C., Hull, J.M. & Sehgal, R.N.M.	Widespread lineage diversity of Leucocytozoon blood parasites in distinct populations of western Red-tailed Hawks	Journal of Ornithology, 155(3), 767-775 (2014)
59	HM142915_09	HM142915_09	L1	Figure 04	lBUTJAM04	LC2		Leucocytozoon cf. buteonis	Leucocytozoon buteonis		USA	Northern America	Buteo jamaicensis	Accipitridae	Accipitriformes	avian	GCATATTATAGTGTACAATTTATATTAAGAGAGTTATGGGCTGGATGGTGTTTTAGATACATGCATTCTACCGGTGCCTCATTTGTATTTATTCTAACATATCTACATATACTAAAAGGATTAAATTATTCATACTCTTACTTACCATTGTCATGGATTACTGGAGTTATGATATTTCTAATATCTATAGTAACTGCCTTCTTAGGTTATGTATTACCATGGGGCCAAATGAGTTTCTGGGGTGCAACTGTAATTACTAATTTACTATATTTTATTCCTGGACTAATCTCATGGGTATGTGGTGGATATGCTGTAGGCGACCTAACCTTAAAAAGATTTTTTGTATTACACTTTATTTTCCCATTTGTAGCATTAGCTATTGTATTTATACATATATTC…	746		CTACCGGTGCCTCATTTGTATTTATTCTAACATATCTACATATACTAAAAGGATTAAATTATTCATACTCTTACTTACCATTGTCATGGATTACTGGAGTTATGATATTTCTAATATCTATAGTAACTGCCTTCTTAGGTTATGTATTACCATGGGGCCAAATGAGTTTCTGGGGTGCAACTGTAATTACTAATTTACTATATTTTATTCCTGGACTAATCTCATGGGTATGTGGTGGATATGCTGTAGGCGACCTAACCTTAAAAAGATTTTTTGTATTACACTTTATTTTCCCATTTGTAGCATTAGCTATTGTATTTATACATATATTCTTTCTACATTTACAAGGTAGCAGTAATCCTTTAGGATATGATACTCCTTTAAAGATACCCTTCTATC…	478		Jasper, M.A., Hull, A.C., Hull, J.M. & Sehgal, R.N.M.	Widespread lineage diversity of Leucocytozoon blood parasites in distinct populations of western Red-tailed Hawks	Journal of Ornithology, 155(3), 767-775 (2014)
60	HM142915_10	HM142915_10	L1	Figure 04	lBUTJAM04	LC2		Leucocytozoon cf. buteonis	Leucocytozoon buteonis		USA	Northern America	Buteo jamaicensis	Accipitridae	Accipitriformes	avian	GCATATTATAGTGTACAATTTATATTAAGAGAGTTATGGGCTGGATGGTGTTTTAGATACATGCATTCTACCGGTGCCTCATTTGTATTTATTCTAACATATCTACATATACTAAAAGGATTAAATTATTCATACTCTTACTTACCATTGTCATGGATTACTGGAGTTATGATATTTCTAATATCTATAGTAACTGCCTTCTTAGGTTATGTATTACCATGGGGCCAAATGAGTTTCTGGGGTGCAACTGTAATTACTAATTTACTATATTTTATTCCTGGACTAATCTCATGGGTATGTGGTGGATATGCTGTAGGCGACCTAACCTTAAAAAGATTTTTTGTATTACACTTTATTTTCCCATTTGTAGCATTAGCTATTGTATTTATACATATATTC…	746		CTACCGGTGCCTCATTTGTATTTATTCTAACATATCTACATATACTAAAAGGATTAAATTATTCATACTCTTACTTACCATTGTCATGGATTACTGGAGTTATGATATTTCTAATATCTATAGTAACTGCCTTCTTAGGTTATGTATTACCATGGGGCCAAATGAGTTTCTGGGGTGCAACTGTAATTACTAATTTACTATATTTTATTCCTGGACTAATCTCATGGGTATGTGGTGGATATGCTGTAGGCGACCTAACCTTAAAAAGATTTTTTGTATTACACTTTATTTTCCCATTTGTAGCATTAGCTATTGTATTTATACATATATTCTTTCTACATTTACAAGGTAGCAGTAATCCTTTAGGATATGATACTCCTTTAAAGATACCCTTCTATC…	478		Jasper, M.A., Hull, A.C., Hull, J.M. & Sehgal, R.N.M.	Widespread lineage diversity of Leucocytozoon blood parasites in distinct populations of western Red-tailed Hawks	Journal of Ornithology, 155(3), 767-775 (2014)
61	HM142915_11	HM142915_11	L1	Figure 04	lBUTJAM04	LC2		Leucocytozoon cf. buteonis	Leucocytozoon buteonis		USA	Northern America	Buteo jamaicensis	Accipitridae	Accipitriformes	avian	GCATATTATAGTGTACAATTTATATTAAGAGAGTTATGGGCTGGATGGTGTTTTAGATACATGCATTCTACCGGTGCCTCATTTGTATTTATTCTAACATATCTACATATACTAAAAGGATTAAATTATTCATACTCTTACTTACCATTGTCATGGATTACTGGAGTTATGATATTTCTAATATCTATAGTAACTGCCTTCTTAGGTTATGTATTACCATGGGGCCAAATGAGTTTCTGGGGTGCAACTGTAATTACTAATTTACTATATTTTATTCCTGGACTAATCTCATGGGTATGTGGTGGATATGCTGTAGGCGACCTAACCTTAAAAAGATTTTTTGTATTACACTTTATTTTCCCATTTGTAGCATTAGCTATTGTATTTATACATATATTC…	746		CTACCGGTGCCTCATTTGTATTTATTCTAACATATCTACATATACTAAAAGGATTAAATTATTCATACTCTTACTTACCATTGTCATGGATTACTGGAGTTATGATATTTCTAATATCTATAGTAACTGCCTTCTTAGGTTATGTATTACCATGGGGCCAAATGAGTTTCTGGGGTGCAACTGTAATTACTAATTTACTATATTTTATTCCTGGACTAATCTCATGGGTATGTGGTGGATATGCTGTAGGCGACCTAACCTTAAAAAGATTTTTTGTATTACACTTTATTTTCCCATTTGTAGCATTAGCTATTGTATTTATACATATATTCTTTCTACATTTACAAGGTAGCAGTAATCCTTTAGGATATGATACTCCTTTAAAGATACCCTTCTATC…	478		Jasper, M.A., Hull, A.C., Hull, J.M. & Sehgal, R.N.M.	Widespread lineage diversity of Leucocytozoon blood parasites in distinct populations of western Red-tailed Hawks	Journal of Ornithology, 155(3), 767-775 (2014)
62	HM142915_12	HM142915_12	L1	Figure 04	lBUTJAM04	LC2		Leucocytozoon cf. buteonis	Leucocytozoon buteonis		USA	Northern America	Buteo jamaicensis	Accipitridae	Accipitriformes	avian	GCATATTATAGTGTACAATTTATATTAAGAGAGTTATGGGCTGGATGGTGTTTTAGATACATGCATTCTACCGGTGCCTCATTTGTATTTATTCTAACATATCTACATATACTAAAAGGATTAAATTATTCATACTCTTACTTACCATTGTCATGGATTACTGGAGTTATGATATTTCTAATATCTATAGTAACTGCCTTCTTAGGTTATGTATTACCATGGGGCCAAATGAGTTTCTGGGGTGCAACTGTAATTACTAATTTACTATATTTTATTCCTGGACTAATCTCATGGGTATGTGGTGGATATGCTGTAGGCGACCTAACCTTAAAAAGATTTTTTGTATTACACTTTATTTTCCCATTTGTAGCATTAGCTATTGTATTTATACATATATTC…	746		CTACCGGTGCCTCATTTGTATTTATTCTAACATATCTACATATACTAAAAGGATTAAATTATTCATACTCTTACTTACCATTGTCATGGATTACTGGAGTTATGATATTTCTAATATCTATAGTAACTGCCTTCTTAGGTTATGTATTACCATGGGGCCAAATGAGTTTCTGGGGTGCAACTGTAATTACTAATTTACTATATTTTATTCCTGGACTAATCTCATGGGTATGTGGTGGATATGCTGTAGGCGACCTAACCTTAAAAAGATTTTTTGTATTACACTTTATTTTCCCATTTGTAGCATTAGCTATTGTATTTATACATATATTCTTTCTACATTTACAAGGTAGCAGTAATCCTTTAGGATATGATACTCCTTTAAAGATACCCTTCTATC…	478		Jasper, M.A., Hull, A.C., Hull, J.M. & Sehgal, R.N.M.	Widespread lineage diversity of Leucocytozoon blood parasites in distinct populations of western Red-tailed Hawks	Journal of Ornithology, 155(3), 767-775 (2014)
63	HM142915_13	HM142915_13	L1	Figure 04	lBUTJAM04	LC2		Leucocytozoon cf. buteonis	Leucocytozoon buteonis		USA	Northern America	Buteo jamaicensis	Accipitridae	Accipitriformes	avian	GCATATTATAGTGTACAATTTATATTAAGAGAGTTATGGGCTGGATGGTGTTTTAGATACATGCATTCTACCGGTGCCTCATTTGTATTTATTCTAACATATCTACATATACTAAAAGGATTAAATTATTCATACTCTTACTTACCATTGTCATGGATTACTGGAGTTATGATATTTCTAATATCTATAGTAACTGCCTTCTTAGGTTATGTATTACCATGGGGCCAAATGAGTTTCTGGGGTGCAACTGTAATTACTAATTTACTATATTTTATTCCTGGACTAATCTCATGGGTATGTGGTGGATATGCTGTAGGCGACCTAACCTTAAAAAGATTTTTTGTATTACACTTTATTTTCCCATTTGTAGCATTAGCTATTGTATTTATACATATATTC…	746		CTACCGGTGCCTCATTTGTATTTATTCTAACATATCTACATATACTAAAAGGATTAAATTATTCATACTCTTACTTACCATTGTCATGGATTACTGGAGTTATGATATTTCTAATATCTATAGTAACTGCCTTCTTAGGTTATGTATTACCATGGGGCCAAATGAGTTTCTGGGGTGCAACTGTAATTACTAATTTACTATATTTTATTCCTGGACTAATCTCATGGGTATGTGGTGGATATGCTGTAGGCGACCTAACCTTAAAAAGATTTTTTGTATTACACTTTATTTTCCCATTTGTAGCATTAGCTATTGTATTTATACATATATTCTTTCTACATTTACAAGGTAGCAGTAATCCTTTAGGATATGATACTCCTTTAAAGATACCCTTCTATC…	478		Jasper, M.A., Hull, A.C., Hull, J.M. & Sehgal, R.N.M.	Widespread lineage diversity of Leucocytozoon blood parasites in distinct populations of western Red-tailed Hawks	Journal of Ornithology, 155(3), 767-775 (2014)
64	HM142915_14	HM142915_14	L1	Figure 04	lBUTJAM04	LC2		Leucocytozoon cf. buteonis	Leucocytozoon buteonis		USA	Northern America	Buteo jamaicensis	Accipitridae	Accipitriformes	avian	GCATATTATAGTGTACAATTTATATTAAGAGAGTTATGGGCTGGATGGTGTTTTAGATACATGCATTCTACCGGTGCCTCATTTGTATTTATTCTAACATATCTACATATACTAAAAGGATTAAATTATTCATACTCTTACTTACCATTGTCATGGATTACTGGAGTTATGATATTTCTAATATCTATAGTAACTGCCTTCTTAGGTTATGTATTACCATGGGGCCAAATGAGTTTCTGGGGTGCAACTGTAATTACTAATTTACTATATTTTATTCCTGGACTAATCTCATGGGTATGTGGTGGATATGCTGTAGGCGACCTAACCTTAAAAAGATTTTTTGTATTACACTTTATTTTCCCATTTGTAGCATTAGCTATTGTATTTATACATATATTC…	746		CTACCGGTGCCTCATTTGTATTTATTCTAACATATCTACATATACTAAAAGGATTAAATTATTCATACTCTTACTTACCATTGTCATGGATTACTGGAGTTATGATATTTCTAATATCTATAGTAACTGCCTTCTTAGGTTATGTATTACCATGGGGCCAAATGAGTTTCTGGGGTGCAACTGTAATTACTAATTTACTATATTTTATTCCTGGACTAATCTCATGGGTATGTGGTGGATATGCTGTAGGCGACCTAACCTTAAAAAGATTTTTTGTATTACACTTTATTTTCCCATTTGTAGCATTAGCTATTGTATTTATACATATATTCTTTCTACATTTACAAGGTAGCAGTAATCCTTTAGGATATGATACTCCTTTAAAGATACCCTTCTATC…	478		Jasper, M.A., Hull, A.C., Hull, J.M. & Sehgal, R.N.M.	Widespread lineage diversity of Leucocytozoon blood parasites in distinct populations of western Red-tailed Hawks	Journal of Ornithology, 155(3), 767-775 (2014)
65	DQ177272	DQ177272	L1	Figure 04	lBUTJAM05	117714472		Leucocytozoon cf. buteonis	Leucocytozoon toddi		USA	Northern America	Buteo jamaicensis	Accipitridae	Accipitriformes	avian	ATTTATATTAAGAGAGTTATGGGCTGGATGGTGTTTTAGATACATGCATTCTACCGGTGCCTCATTTGTATTTATTCTAACATACCTACATATACTAAAAGGATTAAATTATTCATACTCTTACTTACCATTGTCATGGATTACTGGAGTTATGATATTTCTAATATCTATAGTAACTGCCTTCTTAGGTTATGTATTACCATGGGGCCAAATGAGTTTCTGGGGTGCAACTGTAATTACTAATTTACTATATTTTATTCCTGGACTAATCTCATGGGTATGTGGTGGATATGCTGTAGGCGACCTAACCTTAAAAAGATTTTTTGTATTACACTTTATTTTCCCATTTGTAGCATTAGCTATTGTATTTATACATATATTCTTTCTACATTTACAAGG…	706		CTACCGGTGCCTCATTTGTATTTATTCTAACATACCTACATATACTAAAAGGATTAAATTATTCATACTCTTACTTACCATTGTCATGGATTACTGGAGTTATGATATTTCTAATATCTATAGTAACTGCCTTCTTAGGTTATGTATTACCATGGGGCCAAATGAGTTTCTGGGGTGCAACTGTAATTACTAATTTACTATATTTTATTCCTGGACTAATCTCATGGGTATGTGGTGGATATGCTGTAGGCGACCTAACCTTAAAAAGATTTTTTGTATTACACTTTATTTTCCCATTTGTAGCATTAGCTATTGTATTTATACATATATTCTTTCTACATTTACAAGGTAGCAGTAATCCTTTAGGATATGATACTCCTTTAAAGATACCCTTCTATC…	478		Sehgal, R.N., Hull, A.C., Anderson, N.L., Valkiūnas, G., Markovets, M.J., Kawamura, S. & Tell, L.A.	Evidence for cryptic speciation of Leucocytozoon spp. (Haemosporida, Leucocytozoidae) in diurnal raptors	Journal of Parasitology, 92 (2), 375-379 (2006)
66	DQ177265	DQ177265	L1	Figure 04	lBUTJAM06	138775904		Leucocytozoon cf. buteonis	Leucocytozoon toddi		USA	Northern America	Buteo jamaicensis	Accipitridae	Accipitriformes	avian	ATTTATATTAAGAGAGTTATGGGCTGGATGGTGTTTTAGATACATGCATTCTACCGGTGCCTCATTTGTATTTATTCTAACATACCTACATATACTTAAAGGATTAAATTATTCATACTCTTACTTACCATTGTCATGGATTACTGGAGTTATGATATTTCTAATATCTATAGTAACTGCCTTCTTAGGTTATGTATTACCATGGGGCCAAATGAGTTTCTGGGGTGCAACTGTAATTACTAATTTACTATATTTTATTCCTGGACTAATCTCATGGGTATGTGGTGGATATGCTGTAGGCGACCTAACCTTAAAAAGATTTTTTGTATTACACTTTATTTTCCCATTTGTAGCATTAGCTATTGTATTTATACATATATTCTTTCTACATTTACAAGG…	706		CTACCGGTGCCTCATTTGTATTTATTCTAACATACCTACATATACTTAAAGGATTAAATTATTCATACTCTTACTTACCATTGTCATGGATTACTGGAGTTATGATATTTCTAATATCTATAGTAACTGCCTTCTTAGGTTATGTATTACCATGGGGCCAAATGAGTTTCTGGGGTGCAACTGTAATTACTAATTTACTATATTTTATTCCTGGACTAATCTCATGGGTATGTGGTGGATATGCTGTAGGCGACCTAACCTTAAAAAGATTTTTTGTATTACACTTTATTTTCCCATTTGTAGCATTAGCTATTGTATTTATACATATATTCTTTCTACATTTACAAGGTAGCAGTAATCCTTTAGGATATGATACTCCTTTAAAGATACCCTTCTATC…	478		Sehgal, R.N., Hull, A.C., Anderson, N.L., Valkiūnas, G., Markovets, M.J., Kawamura, S. & Tell, L.A.	Evidence for cryptic speciation of Leucocytozoon spp. (Haemosporida, Leucocytozoidae) in diurnal raptors	Journal of Parasitology, 92 (2), 375-379 (2006)
67	DQ177255_01	DQ177255_01	L1	Figure 04	lBUTJAM07	180799003		Leucocytozoon cf. buteonis	Leucocytozoon toddi		USA	Northern America	Buteo jamaicensis	Accipitridae	Accipitriformes	avian	ATTTATATTAAGAGAGTTATGGGCTGGATGGTGTTTTAGATACATGCATTCTACCGGTGCCTCATTTGTATTTATTCTAACATATCTACATATACTTAAAGGATTAAATTATTCATACTCTTACTTACCATTGTCATGGATTACTGGAGTTATGATATTTCTAATATCTATAGTAACTGCCTTCTTAGGTTATGTATTACCATGGGGCCAAATGAGTTTCTGGGGTGCAACTGTAATTACTAATTTACTATATTTTATTCCTGGACTAATCTCATGGGTATGTGGTGGATATGCTGTAGGCGACCTAACCTTAAAAAGATTTTTTGTATTACACTTTATTTTCCCATTTGTAGCATTAGCTATTGTATTTATACATATATTCTTTCTACATTTACAAGG…	706		CTACCGGTGCCTCATTTGTATTTATTCTAACATATCTACATATACTTAAAGGATTAAATTATTCATACTCTTACTTACCATTGTCATGGATTACTGGAGTTATGATATTTCTAATATCTATAGTAACTGCCTTCTTAGGTTATGTATTACCATGGGGCCAAATGAGTTTCTGGGGTGCAACTGTAATTACTAATTTACTATATTTTATTCCTGGACTAATCTCATGGGTATGTGGTGGATATGCTGTAGGCGACCTAACCTTAAAAAGATTTTTTGTATTACACTTTATTTTCCCATTTGTAGCATTAGCTATTGTATTTATACATATATTCTTTCTACATTTACAAGGTAGCAGTAATCCTTTAGGATATGATACTCCTTTAAAGATACCCTTCTATC…	478		Sehgal, R.N., Hull, A.C., Anderson, N.L., Valkiūnas, G., Markovets, M.J., Kawamura, S. & Tell, L.A.	Evidence for cryptic speciation of Leucocytozoon spp. (Haemosporida, Leucocytozoidae) in diurnal raptors	Journal of Parasitology, 92 (2), 375-379 (2006)
68	DQ177255_02	DQ177255_02	L1	Figure 04	lBUTJAM07	180799003		Leucocytozoon cf. buteonis	Leucocytozoon toddi		USA	Northern America	Buteo lineatus	Accipitridae	Accipitriformes	avian	ATTTATATTAAGAGAGTTATGGGCTGGATGGTGTTTTAGATACATGCATTCTACCGGTGCCTCATTTGTATTTATTCTAACATATCTACATATACTTAAAGGATTAAATTATTCATACTCTTACTTACCATTGTCATGGATTACTGGAGTTATGATATTTCTAATATCTATAGTAACTGCCTTCTTAGGTTATGTATTACCATGGGGCCAAATGAGTTTCTGGGGTGCAACTGTAATTACTAATTTACTATATTTTATTCCTGGACTAATCTCATGGGTATGTGGTGGATATGCTGTAGGCGACCTAACCTTAAAAAGATTTTTTGTATTACACTTTATTTTCCCATTTGTAGCATTAGCTATTGTATTTATACATATATTCTTTCTACATTTACAAGG…	706		CTACCGGTGCCTCATTTGTATTTATTCTAACATATCTACATATACTTAAAGGATTAAATTATTCATACTCTTACTTACCATTGTCATGGATTACTGGAGTTATGATATTTCTAATATCTATAGTAACTGCCTTCTTAGGTTATGTATTACCATGGGGCCAAATGAGTTTCTGGGGTGCAACTGTAATTACTAATTTACTATATTTTATTCCTGGACTAATCTCATGGGTATGTGGTGGATATGCTGTAGGCGACCTAACCTTAAAAAGATTTTTTGTATTACACTTTATTTTCCCATTTGTAGCATTAGCTATTGTATTTATACATATATTCTTTCTACATTTACAAGGTAGCAGTAATCCTTTAGGATATGATACTCCTTTAAAGATACCCTTCTATC…	478		Sehgal, R.N., Hull, A.C., Anderson, N.L., Valkiūnas, G., Markovets, M.J., Kawamura, S. & Tell, L.A.	Evidence for cryptic speciation of Leucocytozoon spp. (Haemosporida, Leucocytozoidae) in diurnal raptors	Journal of Parasitology, 92 (2), 375-379 (2006)
69	DQ177260	DQ177260	L1	Figure 04	lBUTJAM07	117714458		Leucocytozoon cf. buteonis	Leucocytozoon toddi		USA	Northern America	Buteo jamaicensis	Accipitridae	Accipitriformes	avian	ATTTATATTAAGAGAGTTATGGGCTGGATGGTGTTTTAGATACATGCATTCTACCGGTGCCTCATTTGTATTTATTCTAACATATCTACATATACTTAAAGGATTAAATTATTCATACTCTTACTTACCATTGTCATGGATTACTGGAGTTATGATATTTCTAATATCTATAGTAACTGCCTTCTTAGGTTATGTATTACCATGGGGCCAAATGAGTTTCTGGGGTGCAACTGTAATTACTAATTTACTATATTTTATTCCTGGACTAATCTCATGGGTATGTGGTGGATATGCTGTAGGCGACCTAACCTTAAAAAGATTTTTTGTATTACACTTTATTTTCCCATTTGTAGCATTAGCTATTGTATTTATACATATATTCTTTCTACATTTACAAGG…	706		CTACCGGTGCCTCATTTGTATTTATTCTAACATATCTACATATACTTAAAGGATTAAATTATTCATACTCTTACTTACCATTGTCATGGATTACTGGAGTTATGATATTTCTAATATCTATAGTAACTGCCTTCTTAGGTTATGTATTACCATGGGGCCAAATGAGTTTCTGGGGTGCAACTGTAATTACTAATTTACTATATTTTATTCCTGGACTAATCTCATGGGTATGTGGTGGATATGCTGTAGGCGACCTAACCTTAAAAAGATTTTTTGTATTACACTTTATTTTCCCATTTGTAGCATTAGCTATTGTATTTATACATATATTCTTTCTACATTTACAAGGTAGCAGTAATCCTTTAGGATATGATACTCCTTTAAAGATACCCTTCTATC…	478		Sehgal, R.N., Hull, A.C., Anderson, N.L., Valkiūnas, G., Markovets, M.J., Kawamura, S. & Tell, L.A.	Evidence for cryptic speciation of Leucocytozoon spp. (Haemosporida, Leucocytozoidae) in diurnal raptors	Journal of Parasitology, 92 (2), 375-379 (2006)
70	DQ177267_01	DQ177267	L1	Figure 04	lBUTJAM07	81676481		Leucocytozoon cf. buteonis	Leucocytozoon toddi		USA	Northern America	Buteo lineatus	Accipitridae	Accipitriformes	avian	ATTTATATTAAGAGAGTTATGGGCTGGATGGTGTTTTAGATACATGCATTCTACCGGTGCCTCATTTGTATTTATTCTAACATATCTACATATACTTAAAGGATTAAATTATTCATACTCTTACTTACCATTGTCATGGATTACTGGAGTTATGATATTTCTAATATCTATAGTAACTGCCTTCTTAGGTTATGTATTACCATGGGGCCAAATGAGTTTCTGGGGTGCAACTGTAATTACTAATTTACTATATTTTATTCCTGGACTAATCTCATGGGTATGTGGTGGATATGCTGTAGGCGACCTAACCTTAAAAAGATTTTTTGTATTACACTTTATTTTCCCATTTGTAGCATTAGCTATTGTATTTATACATATATTCTTTCTACATTTACAAGG…	706		CTACCGGTGCCTCATTTGTATTTATTCTAACATATCTACATATACTTAAAGGATTAAATTATTCATACTCTTACTTACCATTGTCATGGATTACTGGAGTTATGATATTTCTAATATCTATAGTAACTGCCTTCTTAGGTTATGTATTACCATGGGGCCAAATGAGTTTCTGGGGTGCAACTGTAATTACTAATTTACTATATTTTATTCCTGGACTAATCTCATGGGTATGTGGTGGATATGCTGTAGGCGACCTAACCTTAAAAAGATTTTTTGTATTACACTTTATTTTCCCATTTGTAGCATTAGCTATTGTATTTATACATATATTCTTTCTACATTTACAAGGTAGCAGTAATCCTTTAGGATATGATACTCCTTTAAAGATACCCTTCTATC…	478		Sehgal, R.N., Hull, A.C., Anderson, N.L., Valkiūnas, G., Markovets, M.J., Kawamura, S. & Tell, L.A.	Evidence for cryptic speciation of Leucocytozoon spp. (Haemosporida, Leucocytozoidae) in diurnal raptors	Journal of Parasitology, 92 (2), 375-379 (2006)
71	HM142920_01	HM142920_01	L1	Figure 04	lBUTJAM07	LC7		Leucocytozoon cf. buteonis	Leucocytozoon buteonis		USA	Northern America	Buteo jamaicensis	Accipitridae	Accipitriformes	avian	TTATATTAAGAGAGTTATGGGCTGGATGGTGTTTTAGATACATGCATTCTACCGGTGCCTCATTTGTATTTATTCTAACATATCTACATATACTTAAAGGATTAAATTATTCATACTCTTACTTACCATTGTCATGGATTACTGGAGTTATGATATTTCTAATATCTATAGTAACTGCCTTCTTAGGTTATGTATTACCATGGGGCCAAATGAGTTTCTGGGGTGCAACTGTAATTACTAATTTACTATATTTTATTCCTGGACTAATCTCATGGGTATGTGGTGGATATGCTGTAGGCGACCTAACCTTAAAAAGATTTTTTGTATTACACTTTATTTTCCCATTTGTAGCATTAGCTATTGTATTTATACATATATTCTTTCTACATTTACAAGGTA…	704		CTACCGGTGCCTCATTTGTATTTATTCTAACATATCTACATATACTTAAAGGATTAAATTATTCATACTCTTACTTACCATTGTCATGGATTACTGGAGTTATGATATTTCTAATATCTATAGTAACTGCCTTCTTAGGTTATGTATTACCATGGGGCCAAATGAGTTTCTGGGGTGCAACTGTAATTACTAATTTACTATATTTTATTCCTGGACTAATCTCATGGGTATGTGGTGGATATGCTGTAGGCGACCTAACCTTAAAAAGATTTTTTGTATTACACTTTATTTTCCCATTTGTAGCATTAGCTATTGTATTTATACATATATTCTTTCTACATTTACAAGGTAGCAGTAATCCTTTAGGATATGATACTCCTTTAAAGATACCCTTCTATC…	478		Jasper, M.A., Hull, A.C., Hull, J.M. & Sehgal, R.N.M.	Widespread lineage diversity of Leucocytozoon blood parasites in distinct populations of western Red-tailed Hawks	Journal of Ornithology, 155(3), 767-775 (2014)
72	HM142920_02	HM142920_02	L1	Figure 04	lBUTJAM07	LC7		Leucocytozoon cf. buteonis	Leucocytozoon buteonis		USA	Northern America	Buteo jamaicensis	Accipitridae	Accipitriformes	avian	TTATATTAAGAGAGTTATGGGCTGGATGGTGTTTTAGATACATGCATTCTACCGGTGCCTCATTTGTATTTATTCTAACATATCTACATATACTTAAAGGATTAAATTATTCATACTCTTACTTACCATTGTCATGGATTACTGGAGTTATGATATTTCTAATATCTATAGTAACTGCCTTCTTAGGTTATGTATTACCATGGGGCCAAATGAGTTTCTGGGGTGCAACTGTAATTACTAATTTACTATATTTTATTCCTGGACTAATCTCATGGGTATGTGGTGGATATGCTGTAGGCGACCTAACCTTAAAAAGATTTTTTGTATTACACTTTATTTTCCCATTTGTAGCATTAGCTATTGTATTTATACATATATTCTTTCTACATTTACAAGGTA…	704		CTACCGGTGCCTCATTTGTATTTATTCTAACATATCTACATATACTTAAAGGATTAAATTATTCATACTCTTACTTACCATTGTCATGGATTACTGGAGTTATGATATTTCTAATATCTATAGTAACTGCCTTCTTAGGTTATGTATTACCATGGGGCCAAATGAGTTTCTGGGGTGCAACTGTAATTACTAATTTACTATATTTTATTCCTGGACTAATCTCATGGGTATGTGGTGGATATGCTGTAGGCGACCTAACCTTAAAAAGATTTTTTGTATTACACTTTATTTTCCCATTTGTAGCATTAGCTATTGTATTTATACATATATTCTTTCTACATTTACAAGGTAGCAGTAATCCTTTAGGATATGATACTCCTTTAAAGATACCCTTCTATC…	478		Jasper, M.A., Hull, A.C., Hull, J.M. & Sehgal, R.N.M.	Widespread lineage diversity of Leucocytozoon blood parasites in distinct populations of western Red-tailed Hawks	Journal of Ornithology, 155(3), 767-775 (2014)
73	HM142920_03	HM142920_03	L1	Figure 04	lBUTJAM07	LC7		Leucocytozoon cf. buteonis	Leucocytozoon buteonis		USA	Northern America	Buteo jamaicensis	Accipitridae	Accipitriformes	avian	TTATATTAAGAGAGTTATGGGCTGGATGGTGTTTTAGATACATGCATTCTACCGGTGCCTCATTTGTATTTATTCTAACATATCTACATATACTTAAAGGATTAAATTATTCATACTCTTACTTACCATTGTCATGGATTACTGGAGTTATGATATTTCTAATATCTATAGTAACTGCCTTCTTAGGTTATGTATTACCATGGGGCCAAATGAGTTTCTGGGGTGCAACTGTAATTACTAATTTACTATATTTTATTCCTGGACTAATCTCATGGGTATGTGGTGGATATGCTGTAGGCGACCTAACCTTAAAAAGATTTTTTGTATTACACTTTATTTTCCCATTTGTAGCATTAGCTATTGTATTTATACATATATTCTTTCTACATTTACAAGGTA…	704		CTACCGGTGCCTCATTTGTATTTATTCTAACATATCTACATATACTTAAAGGATTAAATTATTCATACTCTTACTTACCATTGTCATGGATTACTGGAGTTATGATATTTCTAATATCTATAGTAACTGCCTTCTTAGGTTATGTATTACCATGGGGCCAAATGAGTTTCTGGGGTGCAACTGTAATTACTAATTTACTATATTTTATTCCTGGACTAATCTCATGGGTATGTGGTGGATATGCTGTAGGCGACCTAACCTTAAAAAGATTTTTTGTATTACACTTTATTTTCCCATTTGTAGCATTAGCTATTGTATTTATACATATATTCTTTCTACATTTACAAGGTAGCAGTAATCCTTTAGGATATGATACTCCTTTAAAGATACCCTTCTATC…	478		Jasper, M.A., Hull, A.C., Hull, J.M. & Sehgal, R.N.M.	Widespread lineage diversity of Leucocytozoon blood parasites in distinct populations of western Red-tailed Hawks	Journal of Ornithology, 155(3), 767-775 (2014)
74	HM142920_04	HM142920_04	L1	Figure 04	lBUTJAM07	LC7		Leucocytozoon cf. buteonis	Leucocytozoon buteonis		USA	Northern America	Buteo jamaicensis	Accipitridae	Accipitriformes	avian	TTATATTAAGAGAGTTATGGGCTGGATGGTGTTTTAGATACATGCATTCTACCGGTGCCTCATTTGTATTTATTCTAACATATCTACATATACTTAAAGGATTAAATTATTCATACTCTTACTTACCATTGTCATGGATTACTGGAGTTATGATATTTCTAATATCTATAGTAACTGCCTTCTTAGGTTATGTATTACCATGGGGCCAAATGAGTTTCTGGGGTGCAACTGTAATTACTAATTTACTATATTTTATTCCTGGACTAATCTCATGGGTATGTGGTGGATATGCTGTAGGCGACCTAACCTTAAAAAGATTTTTTGTATTACACTTTATTTTCCCATTTGTAGCATTAGCTATTGTATTTATACATATATTCTTTCTACATTTACAAGGTA…	704		CTACCGGTGCCTCATTTGTATTTATTCTAACATATCTACATATACTTAAAGGATTAAATTATTCATACTCTTACTTACCATTGTCATGGATTACTGGAGTTATGATATTTCTAATATCTATAGTAACTGCCTTCTTAGGTTATGTATTACCATGGGGCCAAATGAGTTTCTGGGGTGCAACTGTAATTACTAATTTACTATATTTTATTCCTGGACTAATCTCATGGGTATGTGGTGGATATGCTGTAGGCGACCTAACCTTAAAAAGATTTTTTGTATTACACTTTATTTTCCCATTTGTAGCATTAGCTATTGTATTTATACATATATTCTTTCTACATTTACAAGGTAGCAGTAATCCTTTAGGATATGATACTCCTTTAAAGATACCCTTCTATC…	478		Jasper, M.A., Hull, A.C., Hull, J.M. & Sehgal, R.N.M.	Widespread lineage diversity of Leucocytozoon blood parasites in distinct populations of western Red-tailed Hawks	Journal of Ornithology, 155(3), 767-775 (2014)
75	HM142920_05	HM142920_05	L1	Figure 04	lBUTJAM07	LC7		Leucocytozoon cf. buteonis	Leucocytozoon buteonis		USA	Northern America	Buteo jamaicensis	Accipitridae	Accipitriformes	avian	TTATATTAAGAGAGTTATGGGCTGGATGGTGTTTTAGATACATGCATTCTACCGGTGCCTCATTTGTATTTATTCTAACATATCTACATATACTTAAAGGATTAAATTATTCATACTCTTACTTACCATTGTCATGGATTACTGGAGTTATGATATTTCTAATATCTATAGTAACTGCCTTCTTAGGTTATGTATTACCATGGGGCCAAATGAGTTTCTGGGGTGCAACTGTAATTACTAATTTACTATATTTTATTCCTGGACTAATCTCATGGGTATGTGGTGGATATGCTGTAGGCGACCTAACCTTAAAAAGATTTTTTGTATTACACTTTATTTTCCCATTTGTAGCATTAGCTATTGTATTTATACATATATTCTTTCTACATTTACAAGGTA…	704		CTACCGGTGCCTCATTTGTATTTATTCTAACATATCTACATATACTTAAAGGATTAAATTATTCATACTCTTACTTACCATTGTCATGGATTACTGGAGTTATGATATTTCTAATATCTATAGTAACTGCCTTCTTAGGTTATGTATTACCATGGGGCCAAATGAGTTTCTGGGGTGCAACTGTAATTACTAATTTACTATATTTTATTCCTGGACTAATCTCATGGGTATGTGGTGGATATGCTGTAGGCGACCTAACCTTAAAAAGATTTTTTGTATTACACTTTATTTTCCCATTTGTAGCATTAGCTATTGTATTTATACATATATTCTTTCTACATTTACAAGGTAGCAGTAATCCTTTAGGATATGATACTCCTTTAAAGATACCCTTCTATC…	478		Jasper, M.A., Hull, A.C., Hull, J.M. & Sehgal, R.N.M.	Widespread lineage diversity of Leucocytozoon blood parasites in distinct populations of western Red-tailed Hawks	Journal of Ornithology, 155(3), 767-775 (2014)
76	HM142920_06	HM142920_06	L1	Figure 04	lBUTJAM07	LC7		Leucocytozoon cf. buteonis	Leucocytozoon buteonis		USA	Northern America	Buteo jamaicensis	Accipitridae	Accipitriformes	avian	TTATATTAAGAGAGTTATGGGCTGGATGGTGTTTTAGATACATGCATTCTACCGGTGCCTCATTTGTATTTATTCTAACATATCTACATATACTTAAAGGATTAAATTATTCATACTCTTACTTACCATTGTCATGGATTACTGGAGTTATGATATTTCTAATATCTATAGTAACTGCCTTCTTAGGTTATGTATTACCATGGGGCCAAATGAGTTTCTGGGGTGCAACTGTAATTACTAATTTACTATATTTTATTCCTGGACTAATCTCATGGGTATGTGGTGGATATGCTGTAGGCGACCTAACCTTAAAAAGATTTTTTGTATTACACTTTATTTTCCCATTTGTAGCATTAGCTATTGTATTTATACATATATTCTTTCTACATTTACAAGGTA…	704		CTACCGGTGCCTCATTTGTATTTATTCTAACATATCTACATATACTTAAAGGATTAAATTATTCATACTCTTACTTACCATTGTCATGGATTACTGGAGTTATGATATTTCTAATATCTATAGTAACTGCCTTCTTAGGTTATGTATTACCATGGGGCCAAATGAGTTTCTGGGGTGCAACTGTAATTACTAATTTACTATATTTTATTCCTGGACTAATCTCATGGGTATGTGGTGGATATGCTGTAGGCGACCTAACCTTAAAAAGATTTTTTGTATTACACTTTATTTTCCCATTTGTAGCATTAGCTATTGTATTTATACATATATTCTTTCTACATTTACAAGGTAGCAGTAATCCTTTAGGATATGATACTCCTTTAAAGATACCCTTCTATC…	478		Jasper, M.A., Hull, A.C., Hull, J.M. & Sehgal, R.N.M.	Widespread lineage diversity of Leucocytozoon blood parasites in distinct populations of western Red-tailed Hawks	Journal of Ornithology, 155(3), 767-775 (2014)
77	HM142920_07	HM142920_07	L1	Figure 04	lBUTJAM07	LC7		Leucocytozoon cf. buteonis	Leucocytozoon buteonis		USA	Northern America	Buteo jamaicensis	Accipitridae	Accipitriformes	avian	TTATATTAAGAGAGTTATGGGCTGGATGGTGTTTTAGATACATGCATTCTACCGGTGCCTCATTTGTATTTATTCTAACATATCTACATATACTTAAAGGATTAAATTATTCATACTCTTACTTACCATTGTCATGGATTACTGGAGTTATGATATTTCTAATATCTATAGTAACTGCCTTCTTAGGTTATGTATTACCATGGGGCCAAATGAGTTTCTGGGGTGCAACTGTAATTACTAATTTACTATATTTTATTCCTGGACTAATCTCATGGGTATGTGGTGGATATGCTGTAGGCGACCTAACCTTAAAAAGATTTTTTGTATTACACTTTATTTTCCCATTTGTAGCATTAGCTATTGTATTTATACATATATTCTTTCTACATTTACAAGGTA…	704		CTACCGGTGCCTCATTTGTATTTATTCTAACATATCTACATATACTTAAAGGATTAAATTATTCATACTCTTACTTACCATTGTCATGGATTACTGGAGTTATGATATTTCTAATATCTATAGTAACTGCCTTCTTAGGTTATGTATTACCATGGGGCCAAATGAGTTTCTGGGGTGCAACTGTAATTACTAATTTACTATATTTTATTCCTGGACTAATCTCATGGGTATGTGGTGGATATGCTGTAGGCGACCTAACCTTAAAAAGATTTTTTGTATTACACTTTATTTTCCCATTTGTAGCATTAGCTATTGTATTTATACATATATTCTTTCTACATTTACAAGGTAGCAGTAATCCTTTAGGATATGATACTCCTTTAAAGATACCCTTCTATC…	478		Jasper, M.A., Hull, A.C., Hull, J.M. & Sehgal, R.N.M.	Widespread lineage diversity of Leucocytozoon blood parasites in distinct populations of western Red-tailed Hawks	Journal of Ornithology, 155(3), 767-775 (2014)
78	HM142920_08	HM142920_08	L1	Figure 04	lBUTJAM07	LC7		Leucocytozoon cf. buteonis	Leucocytozoon buteonis		USA	Northern America	Buteo jamaicensis	Accipitridae	Accipitriformes	avian	TTATATTAAGAGAGTTATGGGCTGGATGGTGTTTTAGATACATGCATTCTACCGGTGCCTCATTTGTATTTATTCTAACATATCTACATATACTTAAAGGATTAAATTATTCATACTCTTACTTACCATTGTCATGGATTACTGGAGTTATGATATTTCTAATATCTATAGTAACTGCCTTCTTAGGTTATGTATTACCATGGGGCCAAATGAGTTTCTGGGGTGCAACTGTAATTACTAATTTACTATATTTTATTCCTGGACTAATCTCATGGGTATGTGGTGGATATGCTGTAGGCGACCTAACCTTAAAAAGATTTTTTGTATTACACTTTATTTTCCCATTTGTAGCATTAGCTATTGTATTTATACATATATTCTTTCTACATTTACAAGGTA…	704		CTACCGGTGCCTCATTTGTATTTATTCTAACATATCTACATATACTTAAAGGATTAAATTATTCATACTCTTACTTACCATTGTCATGGATTACTGGAGTTATGATATTTCTAATATCTATAGTAACTGCCTTCTTAGGTTATGTATTACCATGGGGCCAAATGAGTTTCTGGGGTGCAACTGTAATTACTAATTTACTATATTTTATTCCTGGACTAATCTCATGGGTATGTGGTGGATATGCTGTAGGCGACCTAACCTTAAAAAGATTTTTTGTATTACACTTTATTTTCCCATTTGTAGCATTAGCTATTGTATTTATACATATATTCTTTCTACATTTACAAGGTAGCAGTAATCCTTTAGGATATGATACTCCTTTAAAGATACCCTTCTATC…	478		Jasper, M.A., Hull, A.C., Hull, J.M. & Sehgal, R.N.M.	Widespread lineage diversity of Leucocytozoon blood parasites in distinct populations of western Red-tailed Hawks	Journal of Ornithology, 155(3), 767-775 (2014)
79	HM142920_09	HM142920_09	L1	Figure 04	lBUTJAM07	LC7		Leucocytozoon cf. buteonis	Leucocytozoon buteonis		USA	Northern America	Buteo jamaicensis	Accipitridae	Accipitriformes	avian	TTATATTAAGAGAGTTATGGGCTGGATGGTGTTTTAGATACATGCATTCTACCGGTGCCTCATTTGTATTTATTCTAACATATCTACATATACTTAAAGGATTAAATTATTCATACTCTTACTTACCATTGTCATGGATTACTGGAGTTATGATATTTCTAATATCTATAGTAACTGCCTTCTTAGGTTATGTATTACCATGGGGCCAAATGAGTTTCTGGGGTGCAACTGTAATTACTAATTTACTATATTTTATTCCTGGACTAATCTCATGGGTATGTGGTGGATATGCTGTAGGCGACCTAACCTTAAAAAGATTTTTTGTATTACACTTTATTTTCCCATTTGTAGCATTAGCTATTGTATTTATACATATATTCTTTCTACATTTACAAGGTA…	704		CTACCGGTGCCTCATTTGTATTTATTCTAACATATCTACATATACTTAAAGGATTAAATTATTCATACTCTTACTTACCATTGTCATGGATTACTGGAGTTATGATATTTCTAATATCTATAGTAACTGCCTTCTTAGGTTATGTATTACCATGGGGCCAAATGAGTTTCTGGGGTGCAACTGTAATTACTAATTTACTATATTTTATTCCTGGACTAATCTCATGGGTATGTGGTGGATATGCTGTAGGCGACCTAACCTTAAAAAGATTTTTTGTATTACACTTTATTTTCCCATTTGTAGCATTAGCTATTGTATTTATACATATATTCTTTCTACATTTACAAGGTAGCAGTAATCCTTTAGGATATGATACTCCTTTAAAGATACCCTTCTATC…	478		Jasper, M.A., Hull, A.C., Hull, J.M. & Sehgal, R.N.M.	Widespread lineage diversity of Leucocytozoon blood parasites in distinct populations of western Red-tailed Hawks	Journal of Ornithology, 155(3), 767-775 (2014)
80	HM142920_10	HM142920_10	L1	Figure 04	lBUTJAM07	LC7		Leucocytozoon cf. buteonis	Leucocytozoon buteonis		USA	Northern America	Buteo jamaicensis	Accipitridae	Accipitriformes	avian	TTATATTAAGAGAGTTATGGGCTGGATGGTGTTTTAGATACATGCATTCTACCGGTGCCTCATTTGTATTTATTCTAACATATCTACATATACTTAAAGGATTAAATTATTCATACTCTTACTTACCATTGTCATGGATTACTGGAGTTATGATATTTCTAATATCTATAGTAACTGCCTTCTTAGGTTATGTATTACCATGGGGCCAAATGAGTTTCTGGGGTGCAACTGTAATTACTAATTTACTATATTTTATTCCTGGACTAATCTCATGGGTATGTGGTGGATATGCTGTAGGCGACCTAACCTTAAAAAGATTTTTTGTATTACACTTTATTTTCCCATTTGTAGCATTAGCTATTGTATTTATACATATATTCTTTCTACATTTACAAGGTA…	704		CTACCGGTGCCTCATTTGTATTTATTCTAACATATCTACATATACTTAAAGGATTAAATTATTCATACTCTTACTTACCATTGTCATGGATTACTGGAGTTATGATATTTCTAATATCTATAGTAACTGCCTTCTTAGGTTATGTATTACCATGGGGCCAAATGAGTTTCTGGGGTGCAACTGTAATTACTAATTTACTATATTTTATTCCTGGACTAATCTCATGGGTATGTGGTGGATATGCTGTAGGCGACCTAACCTTAAAAAGATTTTTTGTATTACACTTTATTTTCCCATTTGTAGCATTAGCTATTGTATTTATACATATATTCTTTCTACATTTACAAGGTAGCAGTAATCCTTTAGGATATGATACTCCTTTAAAGATACCCTTCTATC…	478		Jasper, M.A., Hull, A.C., Hull, J.M. & Sehgal, R.N.M.	Widespread lineage diversity of Leucocytozoon blood parasites in distinct populations of western Red-tailed Hawks	Journal of Ornithology, 155(3), 767-775 (2014)
81	HM142920_11	HM142920_11	L1	Figure 04	lBUTJAM07	LC7		Leucocytozoon cf. buteonis	Leucocytozoon buteonis		USA	Northern America	Buteo jamaicensis	Accipitridae	Accipitriformes	avian	TTATATTAAGAGAGTTATGGGCTGGATGGTGTTTTAGATACATGCATTCTACCGGTGCCTCATTTGTATTTATTCTAACATATCTACATATACTTAAAGGATTAAATTATTCATACTCTTACTTACCATTGTCATGGATTACTGGAGTTATGATATTTCTAATATCTATAGTAACTGCCTTCTTAGGTTATGTATTACCATGGGGCCAAATGAGTTTCTGGGGTGCAACTGTAATTACTAATTTACTATATTTTATTCCTGGACTAATCTCATGGGTATGTGGTGGATATGCTGTAGGCGACCTAACCTTAAAAAGATTTTTTGTATTACACTTTATTTTCCCATTTGTAGCATTAGCTATTGTATTTATACATATATTCTTTCTACATTTACAAGGTA…	704		CTACCGGTGCCTCATTTGTATTTATTCTAACATATCTACATATACTTAAAGGATTAAATTATTCATACTCTTACTTACCATTGTCATGGATTACTGGAGTTATGATATTTCTAATATCTATAGTAACTGCCTTCTTAGGTTATGTATTACCATGGGGCCAAATGAGTTTCTGGGGTGCAACTGTAATTACTAATTTACTATATTTTATTCCTGGACTAATCTCATGGGTATGTGGTGGATATGCTGTAGGCGACCTAACCTTAAAAAGATTTTTTGTATTACACTTTATTTTCCCATTTGTAGCATTAGCTATTGTATTTATACATATATTCTTTCTACATTTACAAGGTAGCAGTAATCCTTTAGGATATGATACTCCTTTAAAGATACCCTTCTATC…	478		Jasper, M.A., Hull, A.C., Hull, J.M. & Sehgal, R.N.M.	Widespread lineage diversity of Leucocytozoon blood parasites in distinct populations of western Red-tailed Hawks	Journal of Ornithology, 155(3), 767-775 (2014)
82	HM142920_12	HM142920_12	L1	Figure 04	lBUTJAM07	LC7		Leucocytozoon cf. buteonis	Leucocytozoon buteonis		USA	Northern America	Buteo jamaicensis	Accipitridae	Accipitriformes	avian	TTATATTAAGAGAGTTATGGGCTGGATGGTGTTTTAGATACATGCATTCTACCGGTGCCTCATTTGTATTTATTCTAACATATCTACATATACTTAAAGGATTAAATTATTCATACTCTTACTTACCATTGTCATGGATTACTGGAGTTATGATATTTCTAATATCTATAGTAACTGCCTTCTTAGGTTATGTATTACCATGGGGCCAAATGAGTTTCTGGGGTGCAACTGTAATTACTAATTTACTATATTTTATTCCTGGACTAATCTCATGGGTATGTGGTGGATATGCTGTAGGCGACCTAACCTTAAAAAGATTTTTTGTATTACACTTTATTTTCCCATTTGTAGCATTAGCTATTGTATTTATACATATATTCTTTCTACATTTACAAGGTA…	704		CTACCGGTGCCTCATTTGTATTTATTCTAACATATCTACATATACTTAAAGGATTAAATTATTCATACTCTTACTTACCATTGTCATGGATTACTGGAGTTATGATATTTCTAATATCTATAGTAACTGCCTTCTTAGGTTATGTATTACCATGGGGCCAAATGAGTTTCTGGGGTGCAACTGTAATTACTAATTTACTATATTTTATTCCTGGACTAATCTCATGGGTATGTGGTGGATATGCTGTAGGCGACCTAACCTTAAAAAGATTTTTTGTATTACACTTTATTTTCCCATTTGTAGCATTAGCTATTGTATTTATACATATATTCTTTCTACATTTACAAGGTAGCAGTAATCCTTTAGGATATGATACTCCTTTAAAGATACCCTTCTATC…	478		Jasper, M.A., Hull, A.C., Hull, J.M. & Sehgal, R.N.M.	Widespread lineage diversity of Leucocytozoon blood parasites in distinct populations of western Red-tailed Hawks	Journal of Ornithology, 155(3), 767-775 (2014)
83	HM142920_13	HM142920_13	L1	Figure 04	lBUTJAM07	LC7		Leucocytozoon cf. buteonis	Leucocytozoon buteonis		USA	Northern America	Buteo jamaicensis	Accipitridae	Accipitriformes	avian	TTATATTAAGAGAGTTATGGGCTGGATGGTGTTTTAGATACATGCATTCTACCGGTGCCTCATTTGTATTTATTCTAACATATCTACATATACTTAAAGGATTAAATTATTCATACTCTTACTTACCATTGTCATGGATTACTGGAGTTATGATATTTCTAATATCTATAGTAACTGCCTTCTTAGGTTATGTATTACCATGGGGCCAAATGAGTTTCTGGGGTGCAACTGTAATTACTAATTTACTATATTTTATTCCTGGACTAATCTCATGGGTATGTGGTGGATATGCTGTAGGCGACCTAACCTTAAAAAGATTTTTTGTATTACACTTTATTTTCCCATTTGTAGCATTAGCTATTGTATTTATACATATATTCTTTCTACATTTACAAGGTA…	704		CTACCGGTGCCTCATTTGTATTTATTCTAACATATCTACATATACTTAAAGGATTAAATTATTCATACTCTTACTTACCATTGTCATGGATTACTGGAGTTATGATATTTCTAATATCTATAGTAACTGCCTTCTTAGGTTATGTATTACCATGGGGCCAAATGAGTTTCTGGGGTGCAACTGTAATTACTAATTTACTATATTTTATTCCTGGACTAATCTCATGGGTATGTGGTGGATATGCTGTAGGCGACCTAACCTTAAAAAGATTTTTTGTATTACACTTTATTTTCCCATTTGTAGCATTAGCTATTGTATTTATACATATATTCTTTCTACATTTACAAGGTAGCAGTAATCCTTTAGGATATGATACTCCTTTAAAGATACCCTTCTATC…	478		Jasper, M.A., Hull, A.C., Hull, J.M. & Sehgal, R.N.M.	Widespread lineage diversity of Leucocytozoon blood parasites in distinct populations of western Red-tailed Hawks	Journal of Ornithology, 155(3), 767-775 (2014)
84	HM142920_14	HM142920_14	L1	Figure 04	lBUTJAM07	LC7		Leucocytozoon cf. buteonis	Leucocytozoon buteonis		USA	Northern America	Buteo jamaicensis	Accipitridae	Accipitriformes	avian	TTATATTAAGAGAGTTATGGGCTGGATGGTGTTTTAGATACATGCATTCTACCGGTGCCTCATTTGTATTTATTCTAACATATCTACATATACTTAAAGGATTAAATTATTCATACTCTTACTTACCATTGTCATGGATTACTGGAGTTATGATATTTCTAATATCTATAGTAACTGCCTTCTTAGGTTATGTATTACCATGGGGCCAAATGAGTTTCTGGGGTGCAACTGTAATTACTAATTTACTATATTTTATTCCTGGACTAATCTCATGGGTATGTGGTGGATATGCTGTAGGCGACCTAACCTTAAAAAGATTTTTTGTATTACACTTTATTTTCCCATTTGTAGCATTAGCTATTGTATTTATACATATATTCTTTCTACATTTACAAGGTA…	704		CTACCGGTGCCTCATTTGTATTTATTCTAACATATCTACATATACTTAAAGGATTAAATTATTCATACTCTTACTTACCATTGTCATGGATTACTGGAGTTATGATATTTCTAATATCTATAGTAACTGCCTTCTTAGGTTATGTATTACCATGGGGCCAAATGAGTTTCTGGGGTGCAACTGTAATTACTAATTTACTATATTTTATTCCTGGACTAATCTCATGGGTATGTGGTGGATATGCTGTAGGCGACCTAACCTTAAAAAGATTTTTTGTATTACACTTTATTTTCCCATTTGTAGCATTAGCTATTGTATTTATACATATATTCTTTCTACATTTACAAGGTAGCAGTAATCCTTTAGGATATGATACTCCTTTAAAGATACCCTTCTATC…	478		Jasper, M.A., Hull, A.C., Hull, J.M. & Sehgal, R.N.M.	Widespread lineage diversity of Leucocytozoon blood parasites in distinct populations of western Red-tailed Hawks	Journal of Ornithology, 155(3), 767-775 (2014)
85	DQ177268	DQ177268	L1	Figure 04	lBUTJAM08	138783713		Leucocytozoon cf. buteonis	Leucocytozoon toddi		USA	Northern America	Buteo jamaicensis	Accipitridae	Accipitriformes	avian	ATTTATATTAAGAGAGTTATGGGCTGGATGGTGTTTTAGATACATGCATTCTACCGGTGCCTCATTTGTATTTATTCTAACATATCTACATATACTTAAAGGATTAAATTATTCATACTCTTACTTACCATTGTCATGGATTACTGGAGTTATGATATTTCTAATATCTATAGTAACTGCCTTCTTAGGTTATGTATTACCATGGGGCCAAATGAGTTTCTGGGGTGCAACTGTAATTACTAATTTACTATATTTTATTCCTGGACTAATCTCATGGGTATGTGGTGGATATGCTGTAGGCGACCTAACCTTAAAAAGATTTTTTGTATTACACTTTATTTTCCCATTTGTAGCATTAGCTATAGTATTTATACATATATTCTTTCTACATTTACAAGG…	706		CTACCGGTGCCTCATTTGTATTTATTCTAACATATCTACATATACTTAAAGGATTAAATTATTCATACTCTTACTTACCATTGTCATGGATTACTGGAGTTATGATATTTCTAATATCTATAGTAACTGCCTTCTTAGGTTATGTATTACCATGGGGCCAAATGAGTTTCTGGGGTGCAACTGTAATTACTAATTTACTATATTTTATTCCTGGACTAATCTCATGGGTATGTGGTGGATATGCTGTAGGCGACCTAACCTTAAAAAGATTTTTTGTATTACACTTTATTTTCCCATTTGTAGCATTAGCTATAGTATTTATACATATATTCTTTCTACATTTACAAGGTAGCAGTAATCCTTTAGGATATGATACTCCTTTAAAGATACCCTTCTATC…	478		Sehgal, R.N., Hull, A.C., Anderson, N.L., Valkiūnas, G., Markovets, M.J., Kawamura, S. & Tell, L.A.	Evidence for cryptic speciation of Leucocytozoon spp. (Haemosporida, Leucocytozoidae) in diurnal raptors	Journal of Parasitology, 92 (2), 375-379 (2006)
86	DQ177263	DQ177263	L1	Figure 04	lBUTJAM09	138775804		Leucocytozoon cf. buteonis	Leucocytozoon toddi		USA	Northern America	Buteo jamaicensis	Accipitridae	Accipitriformes	avian	ATTTATATTAAGAGAGTTATGGGCTGGATGGTGTTTTAGATACATGCATTCTACCGGTGCCTCATTTGTATTTATTCTAACATATCTACATATACTAAAAGGATTAAATTATTCATACTCTTACTTACCATTGTCATGGATTACTGGAGTTATGATATTTCTAATATCTATAGTAACTGCCTTCTTAGGTTATGTATTACCATGGGGCCAAATGAGTTTCTGGGGTGCAACTGTAATTACTAATTTACTATATTTTATTCCTGGACTAATCTCATGGGTATGTGGTGGATATGCTGTAGGCGACCTAACCTTAAAAAGATTTTTTGTATTACACTTTATTTTCCCATTTGTAGCATTAGCTATTGTATTTATACATATATTCTTTCTACATTTACAAGG…	706		CTACCGGTGCCTCATTTGTATTTATTCTAACATATCTACATATACTAAAAGGATTAAATTATTCATACTCTTACTTACCATTGTCATGGATTACTGGAGTTATGATATTTCTAATATCTATAGTAACTGCCTTCTTAGGTTATGTATTACCATGGGGCCAAATGAGTTTCTGGGGTGCAACTGTAATTACTAATTTACTATATTTTATTCCTGGACTAATCTCATGGGTATGTGGTGGATATGCTGTAGGCGACCTAACCTTAAAAAGATTTTTTGTATTACACTTTATTTTCCCATTTGTAGCATTAGCTATTGTATTTATACATATATTCTTTCTACATTTACAAGGTAGCAGTAATCCTTTAGGATATGATACTCCTTTAAAGATACCCTTCTATC…	478		Sehgal, R.N., Hull, A.C., Anderson, N.L., Valkiūnas, G., Markovets, M.J., Kawamura, S. & Tell, L.A.	Evidence for cryptic speciation of Leucocytozoon spp. (Haemosporida, Leucocytozoidae) in diurnal raptors	Journal of Parasitology, 92 (2), 375-379 (2006)
87	HM142916	HM142916	L1	Figure 04	lBUTJAM14	LC3		Leucocytozoon cf. buteonis	Leucocytozoon buteonis		USA	Northern America	Buteo jamaicensis	Accipitridae	Accipitriformes	avian	GCATATTATAGTGTACAATTTATATTAAGAGAGTTATGGGCTGGATGGTGTTTTAGATACATGCATTCTACCGGTGCCTCATTTGTATTTATTCTAACATATCTACATATACTTAAAGGATTAAATTATTCATACTCTTACTTACCATTGTCATGGATTACTGGAGTTATGATATTTCTAATATCTATAGTAACTGCCTTCTTAGGTTATGTATTACCATGGGGCCAAATGAGTTTCTGGGGTGCAACTGTAATTACTAATTTACTATATTTTATTCCTGGACTAATCTCATGGGTATGTGGTGGATATGCTGTAGGCGACCTAACCTTGAAAAGATTTTTTGTATTACACTTTATTTTCCCATTTGTAGCATTAGCTATTGTATTTATACATATATTC…	753		CTACCGGTGCCTCATTTGTATTTATTCTAACATATCTACATATACTTAAAGGATTAAATTATTCATACTCTTACTTACCATTGTCATGGATTACTGGAGTTATGATATTTCTAATATCTATAGTAACTGCCTTCTTAGGTTATGTATTACCATGGGGCCAAATGAGTTTCTGGGGTGCAACTGTAATTACTAATTTACTATATTTTATTCCTGGACTAATCTCATGGGTATGTGGTGGATATGCTGTAGGCGACCTAACCTTGAAAAGATTTTTTGTATTACACTTTATTTTCCCATTTGTAGCATTAGCTATTGTATTTATACATATATTCTTTCTACATTTACAAGGTAGCAGTAATCCTTTAGGATATGATACTCCTTTAAAGATACCCTTCTATC…	478		Jasper, M.A., Hull, A.C., Hull, J.M. & Sehgal, R.N.M.	Widespread lineage diversity of Leucocytozoon blood parasites in distinct populations of western Red-tailed Hawks	Journal of Ornithology, 155(3), 767-775 (2014)
88	HM142918	HM142918	L1	Figure 04	lBUTJAM16	LC5		Leucocytozoon cf. buteonis	Leucocytozoon buteonis		USA	Northern America	Buteo jamaicensis	Accipitridae	Accipitriformes	avian	TTATATTAAGAGAGTTATGGGCTGGATGGTGTTTTAGATACATGCATTCTACCGGTGCCTCATTTGTATTTATTCTAACATATCTACATATACTTAAAGGATTAAATTATTCATACTCTTACTTACCATTGTCATGGATTACTGGAGTTATGATATTTCTAATATCTATAGTAACTGCCTTCTTAGGTTATGTATTACCATGGGGCCAAATGAGTTTCTGGGGTGCAACTGTAATTACTAATTTACTATATTTTATTCCTGGACTAATCTCATGGGTATGTGGTGGATATGCTGTAGGCGACCTAACCTTAAAAAGATTTTTTGTATTACACTTTATTTTCCCATTTGTAGCATTAGCTATTGTATTTATACATATATTCTTTCTACATTTGCAAGGTA…	676		CTACCGGTGCCTCATTTGTATTTATTCTAACATATCTACATATACTTAAAGGATTAAATTATTCATACTCTTACTTACCATTGTCATGGATTACTGGAGTTATGATATTTCTAATATCTATAGTAACTGCCTTCTTAGGTTATGTATTACCATGGGGCCAAATGAGTTTCTGGGGTGCAACTGTAATTACTAATTTACTATATTTTATTCCTGGACTAATCTCATGGGTATGTGGTGGATATGCTGTAGGCGACCTAACCTTAAAAAGATTTTTTGTATTACACTTTATTTTCCCATTTGTAGCATTAGCTATTGTATTTATACATATATTCTTTCTACATTTGCAAGGTAGCAGTAATCCTTTAGGATATGATACTCCTTTAAAGATACCCTTCTATC…	478		Jasper, M.A., Hull, A.C., Hull, J.M. & Sehgal, R.N.M.	Widespread lineage diversity of Leucocytozoon blood parasites in distinct populations of western Red-tailed Hawks	Journal of Ornithology, 155(3), 767-775 (2014)
89	HM142919	HM142919	L1	Figure 04	lBUTJAM17	LC6		Leucocytozoon cf. buteonis	Leucocytozoon buteonis		USA	Northern America	Buteo jamaicensis	Accipitridae	Accipitriformes	avian	ATTTATATTAAGAGAGTTATGGGCTGGATGGTGTTTTAGATACATGCATTCTACCGGTGCCTCATTTGTATTTATTCTAACATATCTACATATACTTAAAGGATTAAATTATTCATACTCTTACTTACCATTGTCATGGATTACTGGAGTTATGATATTTCTAATATCTATAGTAACTGCCTTCTTAGGTTATGTATTACCATGGGGCCAAATGAGTTTCTGGGGTGCAACTGTAATTACTAATTTACTATATTTTATTCCTGGACTAATCTCATGGGTATGTGGTGGATATGCTGTAGGCGACCTAACCTTAAAAAGATTTTTTGTATTACACTTTATTTTCCCATTTGTAGCATTAGCTATTGTATTTATACATATATTCTTTCTACATTTACAAGG…	706		CTACCGGTGCCTCATTTGTATTTATTCTAACATATCTACATATACTTAAAGGATTAAATTATTCATACTCTTACTTACCATTGTCATGGATTACTGGAGTTATGATATTTCTAATATCTATAGTAACTGCCTTCTTAGGTTATGTATTACCATGGGGCCAAATGAGTTTCTGGGGTGCAACTGTAATTACTAATTTACTATATTTTATTCCTGGACTAATCTCATGGGTATGTGGTGGATATGCTGTAGGCGACCTAACCTTAAAAAGATTTTTTGTATTACACTTTATTTTCCCATTTGTAGCATTAGCTATTGTATTTATACATATATTCTTTCTACATTTACAAGGTAGCAGTAATCCTTTAGGATATGATACTCCTTTAAAGATACCCTTCTATC…	478		Jasper, M.A., Hull, A.C., Hull, J.M. & Sehgal, R.N.M.	Widespread lineage diversity of Leucocytozoon blood parasites in distinct populations of western Red-tailed Hawks	Journal of Ornithology, 155(3), 767-775 (2014)
90	HM142922	HM142922	L1	Figure 04	lBUTJAM18	LC9		Leucocytozoon cf. buteonis	Leucocytozoon buteonis		USA	Northern America	Buteo jamaicensis	Accipitridae	Accipitriformes	avian	GTATTATTAGCAACTTGTTATACTCCAGAAATTTCTCACGCATATTATAGTGTACAATTTATATTAAGAGAGTTATGGGCTGGATGGTGTTTTAGATACATGCATTCTACCGGTGCCTCATTTGTATTTATTCTAACATATCTACATATACTAAAAGGATTAAATTATTCATACTCTTACTTACCATTGTCATGGATTACTGGAGTTATGATATTTCTAATATCTATAGTAACTGCCTTCTTAGGTTATGTATTACCATGGGGCCAAATGAGTTTCTGGGGTGCAACTGTAATTACTAATTTACTATATTTTATTCCTGGACTAATCTCATGGGTATGTGGTGGATATGCTGTAGGCGACCTAACCTTAAAAAGATTTTTTGTATTACACTTTATTTTC…	818		CTACCGGTGCCTCATTTGTATTTATTCTAACATATCTACATATACTAAAAGGATTAAATTATTCATACTCTTACTTACCATTGTCATGGATTACTGGAGTTATGATATTTCTAATATCTATAGTAACTGCCTTCTTAGGTTATGTATTACCATGGGGCCAAATGAGTTTCTGGGGTGCAACTGTAATTACTAATTTACTATATTTTATTCCTGGACTAATCTCATGGGTATGTGGTGGATATGCTGTAGGCGACCTAACCTTAAAAAGATTTTTTGTATTACACTTTATTTTCCCATTTGTAGCATTAGCTATTGTATTTATACATATATTCTTTCTACATTTACAAGGTAGCAGTAATCCTTTAGGATATGATACTCCTTTAAAGATACCCTTCTATC…	478		Jasper, M.A., Hull, A.C., Hull, J.M. & Sehgal, R.N.M.	Widespread lineage diversity of Leucocytozoon blood parasites in distinct populations of western Red-tailed Hawks	Journal of Ornithology, 155(3), 767-775 (2014)
91	DQ177264	DQ177264	L1	Figure 04	lBUTREG01	117714467		Leucocytozoon buteonis	Leucocytozoon toddi	L. buteonis according to Valkiunas et al. (2010)	USA	Northern America	Buteo regalis	Accipitridae	Accipitriformes	avian	ATTTATATTAAGAGAGTTATGGGCTGGATGGTGTTTTAGATACATGCATTCTACCGGTGCCTCATTTGTATTTATTCTAACATATCTACATATACTAAAAGGATTAAATTATTCATACTCTTACTTACCATTGTCATGGATTACTGGAGTTATGATATTTCTAATATCTATAGTAACTGCCTTCTTAGGTTATGTATTACCATGGGGCCAAATGAGTTTCTGGGGTGCAACTGTAATTACTAATTTACTATATTTTATTCCTGGACTAATCTCATGGGTATGTGGTGGATATGCTGTAGGCGACCTAACCTTAAAAAGATTTTTTGTATTACACTTTATTTTCCCATTTGTAGCATTAGCTATTGTATTTATACATATATTCTTTCTACATTTACAAGG…	706		CTACCGGTGCCTCATTTGTATTTATTCTAACATATCTACATATACTAAAAGGATTAAATTATTCATACTCTTACTTACCATTGTCATGGATTACTGGAGTTATGATATTTCTAATATCTATAGTAACTGCCTTCTTAGGTTATGTATTACCATGGGGCCAAATGAGTTTCTGGGGTGCAACTGTAATTACTAATTTACTATATTTTATTCCTGGACTAATCTCATGGGTATGTGGTGGATATGCTGTAGGCGACCTAACCTTAAAAAGATTTTTTGTATTACACTTTATTTTCCCATTTGTAGCATTAGCTATTGTATTTATACATATATTCTTTCTACATTTACAAGGTAGCAGTAATCCTTTAGGATATGATACTCCTTTAAAGATACCCTTCTATC…	478		Sehgal, R.N., Hull, A.C., Anderson, N.L., Valkiūnas, G., Markovets, M.J., Kawamura, S. & Tell, L.A.	Evidence for cryptic speciation of Leucocytozoon spp. (Haemosporida, Leucocytozoidae) in diurnal raptors	Journal of Parasitology, 92 (2), 375-379 (2006)
92	HM142921	HM142921	L1	Figure 04	lBUTREG01	LC8		Leucocytozoon buteonis	Leucocytozoon buteonis	L. buteonis according to Valkiunas et al. (2010)	USA	Northern America	Buteo jamaicensis	Accipitridae	Accipitriformes	avian	TGGTGTATTATTAGCAACTTGTTATACTCCAGAAATTTCTCACGCATATTATAGTGTACAATTTATATTAAGAGAGTTATGGGCTGGATGGTGTTTTAGATACATGCATTCTACCGGTGCCTCATTTGTATTTATTCTAACATATCTACATATACTAAAAGGATTAAATTATTCATACTCTTACTTACCATTGTCATGGATTACTGGAGTTATGATATTTCTAATATCTATAGTAACTGCCTTCTTAGGTTATGTATTACCATGGGGCCAAATGAGTTTCTGGGGTGCAACTGTAATTACTAATTTACTATATTTTATTCCTGGACTAATCTCATGGGTATGTGGTGGATATGCTGTAGGCGACCTAACCTTAAAAAGATTTTTTGTATTACACTTTAT…	821		CTACCGGTGCCTCATTTGTATTTATTCTAACATATCTACATATACTAAAAGGATTAAATTATTCATACTCTTACTTACCATTGTCATGGATTACTGGAGTTATGATATTTCTAATATCTATAGTAACTGCCTTCTTAGGTTATGTATTACCATGGGGCCAAATGAGTTTCTGGGGTGCAACTGTAATTACTAATTTACTATATTTTATTCCTGGACTAATCTCATGGGTATGTGGTGGATATGCTGTAGGCGACCTAACCTTAAAAAGATTTTTTGTATTACACTTTATTTTCCCATTTGTAGCATTAGCTATTGTATTTATACATATATTCTTTCTACATTTACAAGGTAGCAGTAATCCTTTAGGATATGATACTCCTTTAAAGATACCCTTCTATC…	478		Jasper, M.A., Hull, A.C., Hull, J.M. & Sehgal, R.N.M.	Widespread lineage diversity of Leucocytozoon blood parasites in distinct populations of western Red-tailed Hawks	Journal of Ornithology, 155(3), 767-775 (2014)
93	OL598488	AH0051Lc2	L1	Figure 04	lMILVUS01	AH0051	VetMedUni (bird clinic)	Leucocytozoon cf. buteonis	Leucocytozoon sp.		Austria	Western Europe	Buteo buteo	Accipitridae	Accipitriformes	avian	ATTCTACCGGTGCCTCATTTGTATTTATTCTAACATACCTACATATACTAAAAGGATTAAATTATTCATACTCTTACTTACCATTGTCATGGATTACTGGAGTTATGATATTTCTAATATCTATAGTAACTGCCTTCTTAGGTTATGTATTACCATGGGGTCAAATGAGTTTCTGGGGTGCAACTGTAATTACTAATTTACTATATTTTATTCCTGGATTAATCTCATGGGTATGTGGTGGATATGCTGTAGGCGATCTAACCTTAAAAAGATTTTTTGTATTACACTTTATTTTCCCATTTGTAGCATTAGCTATTGTATTTATACATATATTCTTTCTACATTTACAAGGTAGCAGTAATCCTTTAGGATATGATACTCCTTTAAAGATACCCTTCT…	528		CTACCGGTGCCTCATTTGTATTTATTCTAACATACCTACATATACTAAAAGGATTAAATTATTCATACTCTTACTTACCATTGTCATGGATTACTGGAGTTATGATATTTCTAATATCTATAGTAACTGCCTTCTTAGGTTATGTATTACCATGGGGTCAAATGAGTTTCTGGGGTGCAACTGTAATTACTAATTTACTATATTTTATTCCTGGATTAATCTCATGGGTATGTGGTGGATATGCTGTAGGCGATCTAACCTTAAAAAGATTTTTTGTATTACACTTTATTTTCCCATTTGTAGCATTAGCTATTGTATTTATACATATATTCTTTCTACATTTACAAGGTAGCAGTAATCCTTTAGGATATGATACTCCTTTAAAGATACCCTTCTATC…	478		present study	present study	present study
94	OL598489	AH0256L	L1	Figure 04	lMILVUS01	AH0256	VetMedUni (FIWI)	Leucocytozoon cf. buteonis	Leucocytozoon sp.		Austria	Western Europe	Buteo buteo	Accipitridae	Accipitriformes	avian	ATTCTACCGGTGCCTCATTTGTATTTATTCTAACATACCTACATATACTAAAAGGATTAAATTATTCATACTCTTACTTACCATTGTCATGGATTACTGGAGTTATGATATTTCTAATATCTATAGTAACTGCCTTCTTAGGTTATGTATTACCATGGGGTCAAATGAGTTTCTGGGGTGCAACTGTAATTACTAATTTACTATATTTTATTCCTGGATTAATCTCATGGGTATGTGGTGGATATGCTGTAGGCGATCTAACCTTAAAAAGATTTTTTGTATTACACTTTATTTTCCCATTTGTAGCATTAGCTATTGTATTTATACATATATTCTTTCTACATTTACAAGGTAGCAGTAATCCTTTAGGATATGATACTCCTTTAAAGATACCCTTCT…	528		CTACCGGTGCCTCATTTGTATTTATTCTAACATACCTACATATACTAAAAGGATTAAATTATTCATACTCTTACTTACCATTGTCATGGATTACTGGAGTTATGATATTTCTAATATCTATAGTAACTGCCTTCTTAGGTTATGTATTACCATGGGGTCAAATGAGTTTCTGGGGTGCAACTGTAATTACTAATTTACTATATTTTATTCCTGGATTAATCTCATGGGTATGTGGTGGATATGCTGTAGGCGATCTAACCTTAAAAAGATTTTTTGTATTACACTTTATTTTCCCATTTGTAGCATTAGCTATTGTATTTATACATATATTCTTTCTACATTTACAAGGTAGCAGTAATCCTTTAGGATATGATACTCCTTTAAAGATACCCTTCTATC…	478		present study	present study	present study
95	OL598490	AH0426Lc2	L1	Figure 04	lMILVUS01	AH0426	VetMedUni (FIWI)	Leucocytozoon cf. buteonis	Leucocytozoon sp.		Austria	Western Europe	Buteo buteo	Accipitridae	Accipitriformes	avian	ATTCTACCGGTGCCTCATTTGTATTTATTCTAACATACCTACATATACTAAAAGGATTAAATTATTCATACTCTTACTTACCATTGTCATGGATTACTGGAGTTATGATATTTCTAATATCTATAGTAACTGCCTTCTTAGGTTATGTATTACCATGGGGTCAAATGAGTTTCTGGGGTGCAACTGTAATTACTAATTTACTATATTTTATTCCTGGATTAATCTCATGGGTATGTGGTGGATATGCTGTAGGCGATCTAACCTTAAAAAGATTTTTTGTATTACACTTTATTTTCCCATTTGTAGCATTAGCTATTGTATTTATACATATATTCTTTCTACATTTACAAGGTAGCAGTAATCCTTTAGGATATGATACTCCTTTAAAGATACCCTTCT…	528		CTACCGGTGCCTCATTTGTATTTATTCTAACATACCTACATATACTAAAAGGATTAAATTATTCATACTCTTACTTACCATTGTCATGGATTACTGGAGTTATGATATTTCTAATATCTATAGTAACTGCCTTCTTAGGTTATGTATTACCATGGGGTCAAATGAGTTTCTGGGGTGCAACTGTAATTACTAATTTACTATATTTTATTCCTGGATTAATCTCATGGGTATGTGGTGGATATGCTGTAGGCGATCTAACCTTAAAAAGATTTTTTGTATTACACTTTATTTTCCCATTTGTAGCATTAGCTATTGTATTTATACATATATTCTTTCTACATTTACAAGGTAGCAGTAATCCTTTAGGATATGATACTCCTTTAAAGATACCCTTCTATC…	478		present study	present study	present study
96	OL598491	AH1963L	L1	Figure 04	lMILVUS01	AH1963	VetMedUni (bird clinic)	Leucocytozoon cf. buteonis	Leucocytozoon sp.		Austria	Western Europe	Buteo buteo	Accipitridae	Accipitriformes	avian	ATTCTACCGGTGCCTCATTTGTATTTATTCTAACATACCTACATATACTAAAAGGATTAAATTATTCATACTCTTACTTACCATTGTCATGGATTACTGGAGTTATGATATTTCTAATATCTATAGTAACTGCCTTCTTAGGTTATGTATTACCATGGGGTCAAATGAGTTTCTGGGGTGCAACTGTAATTACTAATTTACTATATTTTATTCCTGGATTAATCTCATGGGTATGTGGTGGATATGCTGTAGGCGATCTAACCTTAAAAAGATTTTTTGTATTACACTTTATTTTCCCATTTGTAGCATTAGCTATTGTATTTATACATATATTCTTTCTACATTTACAAGGTAGCAGTAATCCTTTAGGATATGATACTCCTTTAAAGATACCCTTCT…	528		CTACCGGTGCCTCATTTGTATTTATTCTAACATACCTACATATACTAAAAGGATTAAATTATTCATACTCTTACTTACCATTGTCATGGATTACTGGAGTTATGATATTTCTAATATCTATAGTAACTGCCTTCTTAGGTTATGTATTACCATGGGGTCAAATGAGTTTCTGGGGTGCAACTGTAATTACTAATTTACTATATTTTATTCCTGGATTAATCTCATGGGTATGTGGTGGATATGCTGTAGGCGATCTAACCTTAAAAAGATTTTTTGTATTACACTTTATTTTCCCATTTGTAGCATTAGCTATTGTATTTATACATATATTCTTTCTACATTTACAAGGTAGCAGTAATCCTTTAGGATATGATACTCCTTTAAAGATACCCTTCTATC…	478		present study	present study	present study
97	JN164716_01	JN164716_01	L1	Figure 04	lMILVUS01	L_MILVUS01		Leucocytozoon cf. buteonis	Leucocytozoon sp.		Spain	Southern Europe	Milvus migrans	Accipitridae	Accipitriformes	avian	TCTACCGGTGCCTCATTTGTATTTATTCTAACATACCTACATATACTAAAAGGATTAAATTATTCATACTCTTACTTACCATTGTCATGGATTACTGGAGTTATGATATTTCTAATATCTATAGTAACTGCCTTCTTAGGTTATGTATTACCATGGGGTCAAATGAGTTTCTGGGGTGCAACTGTAATTACTAATTTACTATATTTTATTCCTGGATTAATCTCATGGGTATGTGGTGGATATGCTGTAGGCGATCTAACCTTAAAAAGATTTTTTGTATTACACTTTATTTTCCCATTTGTAGCATTAGCTATTGTATTTATACATATATTCTTTCTACATTTACAAGGTAGCAGTAATCCTTTAGGATATGATACTCCTTTAAAGATACCCTTCTAT…	479		CTACCGGTGCCTCATTTGTATTTATTCTAACATACCTACATATACTAAAAGGATTAAATTATTCATACTCTTACTTACCATTGTCATGGATTACTGGAGTTATGATATTTCTAATATCTATAGTAACTGCCTTCTTAGGTTATGTATTACCATGGGGTCAAATGAGTTTCTGGGGTGCAACTGTAATTACTAATTTACTATATTTTATTCCTGGATTAATCTCATGGGTATGTGGTGGATATGCTGTAGGCGATCTAACCTTAAAAAGATTTTTTGTATTACACTTTATTTTCCCATTTGTAGCATTAGCTATTGTATTTATACATATATTCTTTCTACATTTACAAGGTAGCAGTAATCCTTTAGGATATGATACTCCTTTAAAGATACCCTTCTATC…	478		Pérez-Rodríguez, A., de la Puente, J., Onrubia, A. & Pérez-Tris, J.	Molecular characterization of haemosporidian parasites from kites of the genus Milvus (Aves: Accipitridae)	Int. J. Parasitol, 43(5), 381-387 (2013)
98	JN164716_02	JN164716_02	L1	Figure 04	lMILVUS01	L_MILVUS01		Leucocytozoon cf. buteonis	Leucocytozoon sp.		Spain	Southern Europe	Milvus milvus	Accipitridae	Accipitriformes	avian	TCTACCGGTGCCTCATTTGTATTTATTCTAACATACCTACATATACTAAAAGGATTAAATTATTCATACTCTTACTTACCATTGTCATGGATTACTGGAGTTATGATATTTCTAATATCTATAGTAACTGCCTTCTTAGGTTATGTATTACCATGGGGTCAAATGAGTTTCTGGGGTGCAACTGTAATTACTAATTTACTATATTTTATTCCTGGATTAATCTCATGGGTATGTGGTGGATATGCTGTAGGCGATCTAACCTTAAAAAGATTTTTTGTATTACACTTTATTTTCCCATTTGTAGCATTAGCTATTGTATTTATACATATATTCTTTCTACATTTACAAGGTAGCAGTAATCCTTTAGGATATGATACTCCTTTAAAGATACCCTTCTAT…	479		CTACCGGTGCCTCATTTGTATTTATTCTAACATACCTACATATACTAAAAGGATTAAATTATTCATACTCTTACTTACCATTGTCATGGATTACTGGAGTTATGATATTTCTAATATCTATAGTAACTGCCTTCTTAGGTTATGTATTACCATGGGGTCAAATGAGTTTCTGGGGTGCAACTGTAATTACTAATTTACTATATTTTATTCCTGGATTAATCTCATGGGTATGTGGTGGATATGCTGTAGGCGATCTAACCTTAAAAAGATTTTTTGTATTACACTTTATTTTCCCATTTGTAGCATTAGCTATTGTATTTATACATATATTCTTTCTACATTTACAAGGTAGCAGTAATCCTTTAGGATATGATACTCCTTTAAAGATACCCTTCTATC…	478		Pérez-Rodríguez, A., de la Puente, J., Onrubia, A. & Pérez-Tris, J.	Molecular characterization of haemosporidian parasites from kites of the genus Milvus (Aves: Accipitridae)	Int. J. Parasitol, 43(5), 381-387 (2013)
99	JN164716_03	JN164716_03	L1	Figure 04	lMILVUS01	L_MILVUS01		Leucocytozoon cf. buteonis	Leucocytozoon sp.		Spain	Southern Europe	Milvus milvus	Accipitridae	Accipitriformes	avian	TCTACCGGTGCCTCATTTGTATTTATTCTAACATACCTACATATACTAAAAGGATTAAATTATTCATACTCTTACTTACCATTGTCATGGATTACTGGAGTTATGATATTTCTAATATCTATAGTAACTGCCTTCTTAGGTTATGTATTACCATGGGGTCAAATGAGTTTCTGGGGTGCAACTGTAATTACTAATTTACTATATTTTATTCCTGGATTAATCTCATGGGTATGTGGTGGATATGCTGTAGGCGATCTAACCTTAAAAAGATTTTTTGTATTACACTTTATTTTCCCATTTGTAGCATTAGCTATTGTATTTATACATATATTCTTTCTACATTTACAAGGTAGCAGTAATCCTTTAGGATATGATACTCCTTTAAAGATACCCTTCTAT…	479		CTACCGGTGCCTCATTTGTATTTATTCTAACATACCTACATATACTAAAAGGATTAAATTATTCATACTCTTACTTACCATTGTCATGGATTACTGGAGTTATGATATTTCTAATATCTATAGTAACTGCCTTCTTAGGTTATGTATTACCATGGGGTCAAATGAGTTTCTGGGGTGCAACTGTAATTACTAATTTACTATATTTTATTCCTGGATTAATCTCATGGGTATGTGGTGGATATGCTGTAGGCGATCTAACCTTAAAAAGATTTTTTGTATTACACTTTATTTTCCCATTTGTAGCATTAGCTATTGTATTTATACATATATTCTTTCTACATTTACAAGGTAGCAGTAATCCTTTAGGATATGATACTCCTTTAAAGATACCCTTCTATC…	478		Pérez-Rodríguez, A., de la Puente, J., Onrubia, A. & Pérez-Tris, J.	Molecular characterization of haemosporidian parasites from kites of the genus Milvus (Aves: Accipitridae)	Int. J. Parasitol, 43(5), 381-387 (2013)
100	JN164716_04	JN164716_04	L1	Figure 04	lMILVUS01	L_MILVUS01		Leucocytozoon cf. buteonis	Leucocytozoon sp.		Spain	Southern Europe	Milvus milvus	Accipitridae	Accipitriformes	avian	TCTACCGGTGCCTCATTTGTATTTATTCTAACATACCTACATATACTAAAAGGATTAAATTATTCATACTCTTACTTACCATTGTCATGGATTACTGGAGTTATGATATTTCTAATATCTATAGTAACTGCCTTCTTAGGTTATGTATTACCATGGGGTCAAATGAGTTTCTGGGGTGCAACTGTAATTACTAATTTACTATATTTTATTCCTGGATTAATCTCATGGGTATGTGGTGGATATGCTGTAGGCGATCTAACCTTAAAAAGATTTTTTGTATTACACTTTATTTTCCCATTTGTAGCATTAGCTATTGTATTTATACATATATTCTTTCTACATTTACAAGGTAGCAGTAATCCTTTAGGATATGATACTCCTTTAAAGATACCCTTCTAT…	479		CTACCGGTGCCTCATTTGTATTTATTCTAACATACCTACATATACTAAAAGGATTAAATTATTCATACTCTTACTTACCATTGTCATGGATTACTGGAGTTATGATATTTCTAATATCTATAGTAACTGCCTTCTTAGGTTATGTATTACCATGGGGTCAAATGAGTTTCTGGGGTGCAACTGTAATTACTAATTTACTATATTTTATTCCTGGATTAATCTCATGGGTATGTGGTGGATATGCTGTAGGCGATCTAACCTTAAAAAGATTTTTTGTATTACACTTTATTTTCCCATTTGTAGCATTAGCTATTGTATTTATACATATATTCTTTCTACATTTACAAGGTAGCAGTAATCCTTTAGGATATGATACTCCTTTAAAGATACCCTTCTATC…	478		Pérez-Rodríguez, A., de la Puente, J., Onrubia, A. & Pérez-Tris, J.	Molecular characterization of haemosporidian parasites from kites of the genus Milvus (Aves: Accipitridae)	Int. J. Parasitol, 43(5), 381-387 (2013)
101	JN164716_05	JN164716_05	L1	Figure 04	lMILVUS01	L_MILVUS01		Leucocytozoon cf. buteonis	Leucocytozoon sp.		Spain	Southern Europe	Milvus milvus	Accipitridae	Accipitriformes	avian	TCTACCGGTGCCTCATTTGTATTTATTCTAACATACCTACATATACTAAAAGGATTAAATTATTCATACTCTTACTTACCATTGTCATGGATTACTGGAGTTATGATATTTCTAATATCTATAGTAACTGCCTTCTTAGGTTATGTATTACCATGGGGTCAAATGAGTTTCTGGGGTGCAACTGTAATTACTAATTTACTATATTTTATTCCTGGATTAATCTCATGGGTATGTGGTGGATATGCTGTAGGCGATCTAACCTTAAAAAGATTTTTTGTATTACACTTTATTTTCCCATTTGTAGCATTAGCTATTGTATTTATACATATATTCTTTCTACATTTACAAGGTAGCAGTAATCCTTTAGGATATGATACTCCTTTAAAGATACCCTTCTAT…	479		CTACCGGTGCCTCATTTGTATTTATTCTAACATACCTACATATACTAAAAGGATTAAATTATTCATACTCTTACTTACCATTGTCATGGATTACTGGAGTTATGATATTTCTAATATCTATAGTAACTGCCTTCTTAGGTTATGTATTACCATGGGGTCAAATGAGTTTCTGGGGTGCAACTGTAATTACTAATTTACTATATTTTATTCCTGGATTAATCTCATGGGTATGTGGTGGATATGCTGTAGGCGATCTAACCTTAAAAAGATTTTTTGTATTACACTTTATTTTCCCATTTGTAGCATTAGCTATTGTATTTATACATATATTCTTTCTACATTTACAAGGTAGCAGTAATCCTTTAGGATATGATACTCCTTTAAAGATACCCTTCTATC…	478		Pérez-Rodríguez, A., de la Puente, J., Onrubia, A. & Pérez-Tris, J.	Molecular characterization of haemosporidian parasites from kites of the genus Milvus (Aves: Accipitridae)	Int. J. Parasitol, 43(5), 381-387 (2013)
102	OL598492	AH0252Lc2	L1	Figure 04	lBUTBUT13	AH0252	VetMedUni (FIWI)	Leucocytozoon cf. buteonis	Leucocytozoon sp.		Austria	Western Europe	Buteo buteo	Accipitridae	Accipitriformes	avian	ATTCTACCGGTGCCTCATTTGTATTTATTCTAACATACCTACATATACTAAAAGGATTAAATTATTCATACTCTTACTTACCATTGTCATGGATTACTGGAGTTATGATATTTCTAATATCTATAGTAACTGCCTTCTTAGGTTATGTATTACCATGGGGTCAAATGAGTTTCTGGGGTGCAACTGTAATTACTAATTTACTATATTTTATTCCTGGATTAATCTCATGGGTATGTGGTGGATATGCTGTAGGCGATCTAACCTTAAAAAGATTTTTTGTATTACACTTTATTTTCCCATTTGTAGCATTAGCTATTGTATTTATACATATATTCTTTCTACATTTACAAGGTAGCAGTAATCCTTTGGGATATGATACTCCTTTAAAGATACCCTTCT…	528		CTACCGGTGCCTCATTTGTATTTATTCTAACATACCTACATATACTAAAAGGATTAAATTATTCATACTCTTACTTACCATTGTCATGGATTACTGGAGTTATGATATTTCTAATATCTATAGTAACTGCCTTCTTAGGTTATGTATTACCATGGGGTCAAATGAGTTTCTGGGGTGCAACTGTAATTACTAATTTACTATATTTTATTCCTGGATTAATCTCATGGGTATGTGGTGGATATGCTGTAGGCGATCTAACCTTAAAAAGATTTTTTGTATTACACTTTATTTTCCCATTTGTAGCATTAGCTATTGTATTTATACATATATTCTTTCTACATTTACAAGGTAGCAGTAATCCTTTGGGATATGATACTCCTTTAAAGATACCCTTCTATC…	478		present study	present study	present study
103	DQ177254	DQ177254	L1	Figure 04	lBUTJAM11	117714474		Leucocytozoon cf. buteonis	Leucocytozoon toddi		USA	Northern America	Buteo jamaicensis	Accipitridae	Accipitriformes	avian	ATTTATATTAAGAGAGTTATGGGCTGGATGGTGTTTTAGATACATGCATTCTACCGGTGCCTCCTTTATCTTTATCCTAACATATCTACATATACTAAAAGGATTAAATTATTCATACTCTTACTTACCATTGTCATGGATTACTGGAGTTATGATCTTTCTAATATCTATAGTTACTGCCTTCTTAGGTTATGTATTACCATGGGGTCAAATGAGTTTCTGGGGTGCAACTGTAATTACTAATTTACTATATTTTATACCTGGACTAATCTCATGGGTATGTGGTGGATATGCTGTAGGCGATCTAACCTTAAAAAGATTTTTTATATTACACTTTATTTTCCCATTTGTAGCATTAGCTATTGTATTTATACATATATTCTTTCTACATTTACAAGG…	706		CTACCGGTGCCTCCTTTATCTTTATCCTAACATATCTACATATACTAAAAGGATTAAATTATTCATACTCTTACTTACCATTGTCATGGATTACTGGAGTTATGATCTTTCTAATATCTATAGTTACTGCCTTCTTAGGTTATGTATTACCATGGGGTCAAATGAGTTTCTGGGGTGCAACTGTAATTACTAATTTACTATATTTTATACCTGGACTAATCTCATGGGTATGTGGTGGATATGCTGTAGGCGATCTAACCTTAAAAAGATTTTTTATATTACACTTTATTTTCCCATTTGTAGCATTAGCTATTGTATTTATACATATATTCTTTCTACATTTACAAGGTAGCAGTAATCCTTTAGGATATGATACTCCTTTAAAGATACCCTTCTATC…	478		Sehgal, R.N., Hull, A.C., Anderson, N.L., Valkiūnas, G., Markovets, M.J., Kawamura, S. & Tell, L.A.	Evidence for cryptic speciation of Leucocytozoon spp. (Haemosporida, Leucocytozoidae) in diurnal raptors	Journal of Parasitology, 92 (2), 375-379 (2006)
104	HM142923	HM142923	L1	Figure 04	lBUTJAM11	LC10		Leucocytozoon cf. buteonis	Leucocytozoon buteonis		USA	Northern America	Buteo jamaicensis	Accipitridae	Accipitriformes	avian	TTATCTTTATCCTAACATATCTACATATACTAAAAGGATTAAATTATTCATACTCTTACTTACCATTGTCATGGATTACTGGAGTTATGATCTTTCTAATATCTATAGTTACTGCCTTCTTAGGTTATGTATTACCATGGGGTCAAATGAGTTTCTGGGGTGCAACTGTAATTACTAATTTACTATATTTTATACCTGGACTAATCTCATGGGTATGTGGTGGATATGCTGTAGGCGATCTAACCTTAAAAAGATTTTTTATATTACACTTTATTTTCCCATTTGTAGCATTAGCTATTGTATTTATACATATATTCTTTCTACATTTACAAGGTAGCAGTAATCCTTTAGGATATGATACTCCTTTAAAGATACCCTTCTATCCAAATCTATTATGTC…	699		---------------TTATCTTTATCCTAACATATCTACATATACTAAAAGGATTAAATTATTCATACTCTTACTTACCATTGTCATGGATTACTGGAGTTATGATCTTTCTAATATCTATAGTTACTGCCTTCTTAGGTTATGTATTACCATGGGGTCAAATGAGTTTCTGGGGTGCAACTGTAATTACTAATTTACTATATTTTATACCTGGACTAATCTCATGGGTATGTGGTGGATATGCTGTAGGCGATCTAACCTTAAAAAGATTTTTTATATTACACTTTATTTTCCCATTTGTAGCATTAGCTATTGTATTTATACATATATTCTTTCTACATTTACAAGGTAGCAGTAATCCTTTAGGATATGATACTCCTTTAAAGATACCCTTCTATC…	463		Jasper, M.A., Hull, A.C., Hull, J.M. & Sehgal, R.N.M.	Widespread lineage diversity of Leucocytozoon blood parasites in distinct populations of western Red-tailed Hawks	Journal of Ornithology, 155(3), 767-775 (2014)
105	DQ177273	DQ177273	L1	Figure 04	lBUTJAM10	180789992		Leucocytozoon buteonis	Leucocytozoon toddi	L. buteonis according to Valkiunas et al. (2010)	USA	Northern America	Buteo jamaicensis	Accipitridae	Accipitriformes	avian	ATTTATATTAAGAGAGTTATGGGCTGGATGGTGTTTTAGATACATGCATTCTACCGGTGCCTCATTTGTATTTATTCTAACATATCTACATATACTAAAAGGATTAAATTATTCATACTCTTACCTACCATTGTCATGGATTACTGGAGTTATGATATTTCTAATATCTATAGTTACTGCCTTCTTAGGTTATGTATTACCATGGGGTCAAATGAGTTTCTGGGGTGCAACTGTAATTACAAATTTACTATATTTTATTCCTGGACTAATCTCATGGGTATGTGGTGGATATGCTGTAGGCGATCTAACCTTAAAAAGATTTTTTGTATTACACTTTATTTTCCCATTTGTAGCATTAGCTATTGTATTTATACATATATTCTTTCTACATTTACAAGG…	706		CTACCGGTGCCTCATTTGTATTTATTCTAACATATCTACATATACTAAAAGGATTAAATTATTCATACTCTTACCTACCATTGTCATGGATTACTGGAGTTATGATATTTCTAATATCTATAGTTACTGCCTTCTTAGGTTATGTATTACCATGGGGTCAAATGAGTTTCTGGGGTGCAACTGTAATTACAAATTTACTATATTTTATTCCTGGACTAATCTCATGGGTATGTGGTGGATATGCTGTAGGCGATCTAACCTTAAAAAGATTTTTTGTATTACACTTTATTTTCCCATTTGTAGCATTAGCTATTGTATTTATACATATATTCTTTCTACATTTACAAGGTAGCAGTAATCCTTTAGGATATGATACTCCTTTAAAGATACCCTTCTATC…	478		Sehgal, R.N., Hull, A.C., Anderson, N.L., Valkiūnas, G., Markovets, M.J., Kawamura, S. & Tell, L.A.	Evidence for cryptic speciation of Leucocytozoon spp. (Haemosporida, Leucocytozoidae) in diurnal raptors	Journal of Parasitology, 92 (2), 375-379 (2006)
106	OL598493	AH0111Lc1	L1	Figure 04	lCLAPOM02	AH0111	VetMedUni (bird clinic)	Leucocytozoon toddi group	Leucocytozoon sp.		Austria	Western Europe	Clanga pomarina	Accipitridae	Accipitriformes	avian	ATTCTACCGGTGCATCATTTGTATTTATTCTAACATATCTACATATACTAAAAGGATTAAATTATTCATATTCTTACTTACCATTATCATGGATTACTGGAGTTATGATATTTCTAATATCTATAGTAACTGCCTTCTTAGGTTATGTATTACCATGGGGTCAAATGAGTTTCTGGGGCGCAACTGTAATTACTAATTTACTATATTTTATTCCTGGACTTATTTCATGGGTCTGTGGTGGATATGCTGTAGGCGATCTAACCTTAAAGAGATTCTTTGTATTACACTTTATTTTCCCATTCGTAGCTTTAGCTATTGTATTTATACATATATTCTTTCTACATTTACAAGGTAGCAGTAATCCTTTAGGATACGATACACCTTTAAAGATACCCTTCT…	528		CTACCGGTGCATCATTTGTATTTATTCTAACATATCTACATATACTAAAAGGATTAAATTATTCATATTCTTACTTACCATTATCATGGATTACTGGAGTTATGATATTTCTAATATCTATAGTAACTGCCTTCTTAGGTTATGTATTACCATGGGGTCAAATGAGTTTCTGGGGCGCAACTGTAATTACTAATTTACTATATTTTATTCCTGGACTTATTTCATGGGTCTGTGGTGGATATGCTGTAGGCGATCTAACCTTAAAGAGATTCTTTGTATTACACTTTATTTTCCCATTCGTAGCTTTAGCTATTGTATTTATACATATATTCTTTCTACATTTACAAGGTAGCAGTAATCCTTTAGGATACGATACACCTTTAAAGATACCCTTCTATC…	478		present study	present study	present study
107	OL598494	AH0111Lc2	L1	Figure 04	lCLAPOM03	AH0111	VetMedUni (bird clinic)	Leucocytozoon toddi group	Leucocytozoon sp.		Austria	Western Europe	Clanga pomarina	Accipitridae	Accipitriformes	avian	ATTCTACCGGTGCATCATTTGTATTTATTCTAACATATCTACATATATTAAAAGGATTAAATTATTCATATTCTTACTTACCATTATCATGGATTACTGGAGTTATGATATTTCTAATATCTATAGTAACTGCCTTCTTAGGTTATGTATTACCATGGGGTCAAATGAGTTTCTGGGGCGCAACTGTAATTACTAATTTACTATATTTTATTCCTGGACTTATTTCATGGGTCTGTGGTGGATATGCTGTAGGCGATCTAACCTTAAAGAGATTCTTTGTATTACACTTTATTTTCCCATTCGTAGCTTTAGCTATTGTATTTATACATATATTCTTTCTACATTTACAAGGTAGCAGTAATCCTTTAGGATACGATACACCTTTAAAGATACCCTTCT…	528		CTACCGGTGCATCATTTGTATTTATTCTAACATATCTACATATATTAAAAGGATTAAATTATTCATATTCTTACTTACCATTATCATGGATTACTGGAGTTATGATATTTCTAATATCTATAGTAACTGCCTTCTTAGGTTATGTATTACCATGGGGTCAAATGAGTTTCTGGGGCGCAACTGTAATTACTAATTTACTATATTTTATTCCTGGACTTATTTCATGGGTCTGTGGTGGATATGCTGTAGGCGATCTAACCTTAAAGAGATTCTTTGTATTACACTTTATTTTCCCATTCGTAGCTTTAGCTATTGTATTTATACATATATTCTTTCTACATTTACAAGGTAGCAGTAATCCTTTAGGATACGATACACCTTTAAAGATACCCTTCTATC…	478		present study	present study	present study
108	DQ177241	DQ177241	L1	Figure 04	lACCOP01	100521329		Leucocytozoon mathisi	Leucocytozoon toddi	L. mathisi according to Valkiunas et al. (2010)	USA	Northern America	Accipiter cooperii	Accipitridae	Accipitriformes	avian	ATTTATATTAAGAGAATTATGGGCAGGATGGTGTTTCAGATATATGCATTCTACAGGTGCATCATTTATATTTATTTTAACATACTTACATATACTCAAAGGATTGAATTATTCCTTTGCTTATTTACCATTATCATGGATTACTGGAATTATTATATTTCTAATATCTATAGTAACCGCTTTCTTAGGTTATGTACTACCATGGGGTCAAATGAGTTTCTGGGGTGCAACTGTAATTACTAATTTATTATATTTTATTCCTGGATTGATTTCATGGGTATGCGGTGGATATGCCGTAGGTGATCTAACCTTAAAAAGATTCTTTATATTACATTTTATTTTTCCATTTGTAGCATTAGCAATTGTATTTATACATATATTCTTTCTACATTTACAAGG…	706		CTACAGGTGCATCATTTATATTTATTTTAACATACTTACATATACTCAAAGGATTGAATTATTCCTTTGCTTATTTACCATTATCATGGATTACTGGAATTATTATATTTCTAATATCTATAGTAACCGCTTTCTTAGGTTATGTACTACCATGGGGTCAAATGAGTTTCTGGGGTGCAACTGTAATTACTAATTTATTATATTTTATTCCTGGATTGATTTCATGGGTATGCGGTGGATATGCCGTAGGTGATCTAACCTTAAAAAGATTCTTTATATTACATTTTATTTTTCCATTTGTAGCATTAGCAATTGTATTTATACATATATTCTTTCTACATTTACAAGGTAGCAGTAATCCTTTAGGATATGATACACCTTTAAAGATACCCTTCTATC…	478		Sehgal, R.N., Hull, A.C., Anderson, N.L., Valkiūnas, G., Markovets, M.J., Kawamura, S. & Tell, L.A.	Evidence for cryptic speciation of Leucocytozoon spp. (Haemosporida, Leucocytozoidae) in diurnal raptors	Journal of Parasitology, 92 (2), 375-379 (2006)
109	DQ177242	DQ177242	L1	Figure 04	lACCOP01	120429885		Leucocytozoon mathisi	Leucocytozoon toddi	L. mathisi according to Valkiunas et al. (2010)	USA	Northern America	Accipiter cooperii	Accipitridae	Accipitriformes	avian	ATTTATATTAAGAGAATTATGGGCAGGATGGTGTTTCAGATATATGCATTCTACAGGTGCATCATTTATATTTATTTTAACATACTTACATATACTCAAAGGATTGAATTATTCCTTTGCTTATTTACCATTATCATGGATTACTGGAATTATTATATTTCTAATATCTATAGTAACCGCTTTCTTAGGTTATGTACTACCATGGGGTCAAATGAGTTTCTGGGGTGCAACTGTAATTACTAATTTATTATATTTTATTCCTGGATTGATTTCATGGGTATGCGGTGGATATGCCGTAGGTGATCTAACCTTAAAAAGATTCTTTATATTACATTTTATTTTTCCATTTGTAGCATTAGCAATTGTATTTATACATATATTCTTTCTACATTTACAAGG…	706		CTACAGGTGCATCATTTATATTTATTTTAACATACTTACATATACTCAAAGGATTGAATTATTCCTTTGCTTATTTACCATTATCATGGATTACTGGAATTATTATATTTCTAATATCTATAGTAACCGCTTTCTTAGGTTATGTACTACCATGGGGTCAAATGAGTTTCTGGGGTGCAACTGTAATTACTAATTTATTATATTTTATTCCTGGATTGATTTCATGGGTATGCGGTGGATATGCCGTAGGTGATCTAACCTTAAAAAGATTCTTTATATTACATTTTATTTTTCCATTTGTAGCATTAGCAATTGTATTTATACATATATTCTTTCTACATTTACAAGGTAGCAGTAATCCTTTAGGATATGATACACCTTTAAAGATACCCTTCTATC…	478		Sehgal, R.N., Hull, A.C., Anderson, N.L., Valkiūnas, G., Markovets, M.J., Kawamura, S. & Tell, L.A.	Evidence for cryptic speciation of Leucocytozoon spp. (Haemosporida, Leucocytozoidae) in diurnal raptors	Journal of Parasitology, 92 (2), 375-379 (2006)
110	DQ177243	DQ177243	L1	Figure 04	lACCOP01	100521425		Leucocytozoon mathisi	Leucocytozoon toddi	L. mathisi according to Valkiunas et al. (2010)	USA	Northern America	Accipiter cooperii	Accipitridae	Accipitriformes	avian	ATTTATATTAAGAGAATTATGGGCAGGATGGTGTTTCAGATATATGCATTCTACAGGTGCATCATTTATATTTATTTTAACATACTTACATATACTCAAAGGATTGAATTATTCCTTTGCTTATTTACCATTATCATGGATTACTGGAATTATTATATTTCTAATATCTATAGTAACCGCTTTCTTAGGTTATGTACTACCATGGGGTCAAATGAGTTTCTGGGGTGCAACTGTAATTACTAATTTATTATATTTTATTCCTGGATTGATTTCATGGGTATGCGGTGGATATGCCGTAGGTGATCTAACCTTAAAAAGATTCTTTATATTACATTTTATTTTTCCATTTGTAGCATTAGCAATTGTATTTATACATATATTCTTTCTACATTTACAAGG…	706		CTACAGGTGCATCATTTATATTTATTTTAACATACTTACATATACTCAAAGGATTGAATTATTCCTTTGCTTATTTACCATTATCATGGATTACTGGAATTATTATATTTCTAATATCTATAGTAACCGCTTTCTTAGGTTATGTACTACCATGGGGTCAAATGAGTTTCTGGGGTGCAACTGTAATTACTAATTTATTATATTTTATTCCTGGATTGATTTCATGGGTATGCGGTGGATATGCCGTAGGTGATCTAACCTTAAAAAGATTCTTTATATTACATTTTATTTTTCCATTTGTAGCATTAGCAATTGTATTTATACATATATTCTTTCTACATTTACAAGGTAGCAGTAATCCTTTAGGATATGATACACCTTTAAAGATACCCTTCTATC…	478		Sehgal, R.N., Hull, A.C., Anderson, N.L., Valkiūnas, G., Markovets, M.J., Kawamura, S. & Tell, L.A.	Evidence for cryptic speciation of Leucocytozoon spp. (Haemosporida, Leucocytozoidae) in diurnal raptors	Journal of Parasitology, 92 (2), 375-379 (2006)
111	DQ177244	DQ177244	L1	Figure 04	lACCOP01	120429880		Leucocytozoon mathisi	Leucocytozoon toddi	L. mathisi according to Valkiunas et al. (2010)	USA	Northern America	Accipiter cooperii	Accipitridae	Accipitriformes	avian	ATTTATATTAAGAGAATTATGGGCAGGATGGTGTTTCAGATATATGCATTCTACAGGTGCATCATTTATATTTATTTTAACATACTTACATATACTCAAAGGATTGAATTATTCCTTTGCTTATTTACCATTATCATGGATTACTGGAATTATTATATTTCTAATATCTATAGTAACCGCTTTCTTAGGTTATGTACTACCATGGGGTCAAATGAGTTTCTGGGGTGCAACTGTAATTACTAATTTATTATATTTTATTCCTGGATTGATTTCATGGGTATGCGGTGGATATGCCGTAGGTGATCTAACCTTAAAAAGATTCTTTATATTACATTTTATTTTTCCATTTGTAGCATTAGCAATTGTATTTATACATATATTCTTTCTACATTTACAAGG…	706		CTACAGGTGCATCATTTATATTTATTTTAACATACTTACATATACTCAAAGGATTGAATTATTCCTTTGCTTATTTACCATTATCATGGATTACTGGAATTATTATATTTCTAATATCTATAGTAACCGCTTTCTTAGGTTATGTACTACCATGGGGTCAAATGAGTTTCTGGGGTGCAACTGTAATTACTAATTTATTATATTTTATTCCTGGATTGATTTCATGGGTATGCGGTGGATATGCCGTAGGTGATCTAACCTTAAAAAGATTCTTTATATTACATTTTATTTTTCCATTTGTAGCATTAGCAATTGTATTTATACATATATTCTTTCTACATTTACAAGGTAGCAGTAATCCTTTAGGATATGATACACCTTTAAAGATACCCTTCTATC…	478		Sehgal, R.N., Hull, A.C., Anderson, N.L., Valkiūnas, G., Markovets, M.J., Kawamura, S. & Tell, L.A.	Evidence for cryptic speciation of Leucocytozoon spp. (Haemosporida, Leucocytozoidae) in diurnal raptors	Journal of Parasitology, 92 (2), 375-379 (2006)
112	DQ177245	DQ177245	L1	Figure 04	lACCOP01	100521205		Leucocytozoon mathisi	Leucocytozoon toddi	L. mathisi according to Valkiunas et al. (2010)	USA	Northern America	Accipiter cooperii	Accipitridae	Accipitriformes	avian	ATTTATATTAAGAGAATTATGGGCAGGATGGTGTTTCAGATATATGCATTCTACAGGTGCATCATTTATATTTATTTTAACATACTTACATATACTCAAAGGATTGAATTATTCCTTTGCTTATTTACCATTATCATGGATTACTGGAATTATTATATTTCTAATATCTATAGTAACCGCTTTCTTAGGTTATGTACTACCATGGGGTCAAATGAGTTTCTGGGGTGCAACTGTAATTACTAATTTATTATATTTTATTCCTGGATTGATTTCATGGGTATGCGGTGGATATGCCGTAGGTGATCTAACCTTAAAAAGATTCTTTATATTACATTTTATTTTTCCATTTGTAGCATTAGCAATTGTATTTATACATATATTCTTTCTACATTTACAAGG…	706		CTACAGGTGCATCATTTATATTTATTTTAACATACTTACATATACTCAAAGGATTGAATTATTCCTTTGCTTATTTACCATTATCATGGATTACTGGAATTATTATATTTCTAATATCTATAGTAACCGCTTTCTTAGGTTATGTACTACCATGGGGTCAAATGAGTTTCTGGGGTGCAACTGTAATTACTAATTTATTATATTTTATTCCTGGATTGATTTCATGGGTATGCGGTGGATATGCCGTAGGTGATCTAACCTTAAAAAGATTCTTTATATTACATTTTATTTTTCCATTTGTAGCATTAGCAATTGTATTTATACATATATTCTTTCTACATTTACAAGGTAGCAGTAATCCTTTAGGATATGATACACCTTTAAAGATACCCTTCTATC…	478		Sehgal, R.N., Hull, A.C., Anderson, N.L., Valkiūnas, G., Markovets, M.J., Kawamura, S. & Tell, L.A.	Evidence for cryptic speciation of Leucocytozoon spp. (Haemosporida, Leucocytozoidae) in diurnal raptors	Journal of Parasitology, 92 (2), 375-379 (2006)
113	DQ177246	DQ177246	L1	Figure 04	lACCOP01	80416785		Leucocytozoon mathisi	Leucocytozoon toddi	L. mathisi according to Valkiunas et al. (2010)	USA	Northern America	Accipiter cooperii	Accipitridae	Accipitriformes	avian	ATTTATATTAAGAGAATTATGGGCAGGATGGTGTTTCAGATATATGCATTCTACAGGTGCATCATTTATATTTATTTTAACATACTTACATATACTCAAAGGATTGAATTATTCCTTTGCTTATTTACCATTATCATGGATTACTGGAATTATTATATTTCTAATATCTATAGTAACCGCTTTCTTAGGTTATGTACTACCATGGGGTCAAATGAGTTTCTGGGGTGCAACTGTAATTACTAATTTATTATATTTTATTCCTGGATTGATTTCATGGGTATGCGGTGGATATGCCGTAGGTGATCTAACCTTAAAAAGATTCTTTATATTACATTTTATTTTTCCATTTGTAGCATTAGCAATTGTATTTATACATATATTCTTTCTACATTTACAAGG…	706		CTACAGGTGCATCATTTATATTTATTTTAACATACTTACATATACTCAAAGGATTGAATTATTCCTTTGCTTATTTACCATTATCATGGATTACTGGAATTATTATATTTCTAATATCTATAGTAACCGCTTTCTTAGGTTATGTACTACCATGGGGTCAAATGAGTTTCTGGGGTGCAACTGTAATTACTAATTTATTATATTTTATTCCTGGATTGATTTCATGGGTATGCGGTGGATATGCCGTAGGTGATCTAACCTTAAAAAGATTCTTTATATTACATTTTATTTTTCCATTTGTAGCATTAGCAATTGTATTTATACATATATTCTTTCTACATTTACAAGGTAGCAGTAATCCTTTAGGATATGATACACCTTTAAAGATACCCTTCTATC…	478		Sehgal, R.N., Hull, A.C., Anderson, N.L., Valkiūnas, G., Markovets, M.J., Kawamura, S. & Tell, L.A.	Evidence for cryptic speciation of Leucocytozoon spp. (Haemosporida, Leucocytozoidae) in diurnal raptors	Journal of Parasitology, 92 (2), 375-379 (2006)
114	DQ177247	DQ177247	L1	Figure 04	lACCOP01	100521151		Leucocytozoon mathisi	Leucocytozoon toddi	L. mathisi according to Valkiunas et al. (2010)	USA	Northern America	Accipiter cooperii	Accipitridae	Accipitriformes	avian	ATTTATATTAAGAGAATTATGGGCAGGATGGTGTTTCAGATATATGCATTCTACAGGTGCATCATTTATATTTATTTTAACATACTTACATATACTCAAAGGATTGAATTATTCCTTTGCTTATTTACCATTATCATGGATTACTGGAATTATTATATTTCTAATATCTATAGTAACCGCTTTCTTAGGTTATGTACTACCATGGGGTCAAATGAGTTTCTGGGGTGCAACTGTAATTACTAATTTATTATATTTTATTCCTGGATTGATTTCATGGGTATGCGGTGGATATGCCGTAGGTGATCTAACCTTAAAAAGATTCTTTATATTACATTTTATTTTTCCATTTGTAGCATTAGCAATTGTATTTATACATATATTCTTTCTACATTTACAAGG…	706		CTACAGGTGCATCATTTATATTTATTTTAACATACTTACATATACTCAAAGGATTGAATTATTCCTTTGCTTATTTACCATTATCATGGATTACTGGAATTATTATATTTCTAATATCTATAGTAACCGCTTTCTTAGGTTATGTACTACCATGGGGTCAAATGAGTTTCTGGGGTGCAACTGTAATTACTAATTTATTATATTTTATTCCTGGATTGATTTCATGGGTATGCGGTGGATATGCCGTAGGTGATCTAACCTTAAAAAGATTCTTTATATTACATTTTATTTTTCCATTTGTAGCATTAGCAATTGTATTTATACATATATTCTTTCTACATTTACAAGGTAGCAGTAATCCTTTAGGATATGATACACCTTTAAAGATACCCTTCTATC…	478		Sehgal, R.N., Hull, A.C., Anderson, N.L., Valkiūnas, G., Markovets, M.J., Kawamura, S. & Tell, L.A.	Evidence for cryptic speciation of Leucocytozoon spp. (Haemosporida, Leucocytozoidae) in diurnal raptors	Journal of Parasitology, 92 (2), 375-379 (2006)
115	DQ177248	DQ177248	L1	Figure 04	lACCOP01	100521363		Leucocytozoon mathisi	Leucocytozoon toddi	L. mathisi according to Valkiunas et al. (2010)	USA	Northern America	Accipiter cooperii	Accipitridae	Accipitriformes	avian	ATTTATATTAAGAGAATTATGGGCAGGATGGTGTTTCAGATATATGCATTCTACAGGTGCATCATTTATATTTATTTTAACATACTTACATATACTCAAAGGATTGAATTATTCCTTTGCTTATTTACCATTATCATGGATTACTGGAATTATTATATTTCTAATATCTATAGTAACCGCTTTCTTAGGTTATGTACTACCATGGGGTCAAATGAGTTTCTGGGGTGCAACTGTAATTACTAATTTATTATATTTTATTCCTGGATTGATTTCATGGGTATGCGGTGGATATGCCGTAGGTGATCTAACCTTAAAAAGATTCTTTATATTACATTTTATTTTTCCATTTGTAGCATTAGCAATTGTATTTATACATATATTCTTTCTACATTTACAAGG…	706		CTACAGGTGCATCATTTATATTTATTTTAACATACTTACATATACTCAAAGGATTGAATTATTCCTTTGCTTATTTACCATTATCATGGATTACTGGAATTATTATATTTCTAATATCTATAGTAACCGCTTTCTTAGGTTATGTACTACCATGGGGTCAAATGAGTTTCTGGGGTGCAACTGTAATTACTAATTTATTATATTTTATTCCTGGATTGATTTCATGGGTATGCGGTGGATATGCCGTAGGTGATCTAACCTTAAAAAGATTCTTTATATTACATTTTATTTTTCCATTTGTAGCATTAGCAATTGTATTTATACATATATTCTTTCTACATTTACAAGGTAGCAGTAATCCTTTAGGATATGATACACCTTTAAAGATACCCTTCTATC…	478		Sehgal, R.N., Hull, A.C., Anderson, N.L., Valkiūnas, G., Markovets, M.J., Kawamura, S. & Tell, L.A.	Evidence for cryptic speciation of Leucocytozoon spp. (Haemosporida, Leucocytozoidae) in diurnal raptors	Journal of Parasitology, 92 (2), 375-379 (2006)
116	DQ177249	DQ177249	L1	Figure 04	lACCOP01	170533775		Leucocytozoon mathisi	Leucocytozoon toddi	L. mathisi according to Valkiunas et al. (2010)	USA	Northern America	Accipiter cooperii	Accipitridae	Accipitriformes	avian	ATTTATATTAAGAGAATTATGGGCAGGATGGTGTTTCAGATATATGCATTCTACAGGTGCATCATTTATATTTATTTTAACATACTTACATATACTCAAAGGATTGAATTATTCCTTTGCTTATTTACCATTATCATGGATTACTGGAATTATTATATTTCTAATATCTATAGTAACCGCTTTCTTAGGTTATGTACTACCATGGGGTCAAATGAGTTTCTGGGGTGCAACTGTAATTACTAATTTATTATATTTTATTCCTGGATTGATTTCATGGGTATGCGGTGGATATGCCGTAGGTGATCTAACCTTAAAAAGATTCTTTATATTACATTTTATTTTTCCATTTGTAGCATTAGCAATTGTATTTATACATATATTCTTTCTACATTTACAAGG…	706		CTACAGGTGCATCATTTATATTTATTTTAACATACTTACATATACTCAAAGGATTGAATTATTCCTTTGCTTATTTACCATTATCATGGATTACTGGAATTATTATATTTCTAATATCTATAGTAACCGCTTTCTTAGGTTATGTACTACCATGGGGTCAAATGAGTTTCTGGGGTGCAACTGTAATTACTAATTTATTATATTTTATTCCTGGATTGATTTCATGGGTATGCGGTGGATATGCCGTAGGTGATCTAACCTTAAAAAGATTCTTTATATTACATTTTATTTTTCCATTTGTAGCATTAGCAATTGTATTTATACATATATTCTTTCTACATTTACAAGGTAGCAGTAATCCTTTAGGATATGATACACCTTTAAAGATACCCTTCTATC…	478		Sehgal, R.N., Hull, A.C., Anderson, N.L., Valkiūnas, G., Markovets, M.J., Kawamura, S. & Tell, L.A.	Evidence for cryptic speciation of Leucocytozoon spp. (Haemosporida, Leucocytozoidae) in diurnal raptors	Journal of Parasitology, 92 (2), 375-379 (2006)
117	DQ177250	DQ177250	L1	Figure 04	lACCOP01	170505542		Leucocytozoon mathisi	Leucocytozoon toddi	L. mathisi according to Valkiunas et al. (2010)	USA	Northern America	Accipiter cooperii	Accipitridae	Accipitriformes	avian	ATTTATATTAAGAGAATTATGGGCAGGATGGTGTTTCAGATATATGCATTCTACAGGTGCATCATTTATATTTATTTTAACATACTTACATATACTCAAAGGATTGAATTATTCCTTTGCTTATTTACCATTATCATGGATTACTGGAATTATTATATTTCTAATATCTATAGTAACCGCTTTCTTAGGTTATGTACTACCATGGGGTCAAATGAGTTTCTGGGGTGCAACTGTAATTACTAATTTATTATATTTTATTCCTGGATTGATTTCATGGGTATGCGGTGGATATGCCGTAGGTGATCTAACCTTAAAAAGATTCTTTATATTACATTTTATTTTTCCATTTGTAGCATTAGCAATTGTATTTATACATATATTCTTTCTACATTTACAAGG…	706		CTACAGGTGCATCATTTATATTTATTTTAACATACTTACATATACTCAAAGGATTGAATTATTCCTTTGCTTATTTACCATTATCATGGATTACTGGAATTATTATATTTCTAATATCTATAGTAACCGCTTTCTTAGGTTATGTACTACCATGGGGTCAAATGAGTTTCTGGGGTGCAACTGTAATTACTAATTTATTATATTTTATTCCTGGATTGATTTCATGGGTATGCGGTGGATATGCCGTAGGTGATCTAACCTTAAAAAGATTCTTTATATTACATTTTATTTTTCCATTTGTAGCATTAGCAATTGTATTTATACATATATTCTTTCTACATTTACAAGGTAGCAGTAATCCTTTAGGATATGATACACCTTTAAAGATACCCTTCTATC…	478		Sehgal, R.N., Hull, A.C., Anderson, N.L., Valkiūnas, G., Markovets, M.J., Kawamura, S. & Tell, L.A.	Evidence for cryptic speciation of Leucocytozoon spp. (Haemosporida, Leucocytozoidae) in diurnal raptors	Journal of Parasitology, 92 (2), 375-379 (2006)
118	DQ177251	DQ177251	L1	Figure 04	lACCOP01	120463721		Leucocytozoon mathisi	Leucocytozoon toddi	L. mathisi according to Valkiunas et al. (2010)	USA	Northern America	Accipiter cooperii	Accipitridae	Accipitriformes	avian	ATTTATATTAAGAGAATTATGGGCAGGATGGTGTTTCAGATATATGCATTCTACAGGTGCATCATTTATATTTATTTTAACATACTTACATATACTCAAAGGATTGAATTATTCCTTTGCTTATTTACCATTATCATGGATTACTGGAATTATTATATTTCTAATATCTATAGTAACCGCTTTCTTAGGTTATGTACTACCATGGGGTCAAATGAGTTTCTGGGGTGCAACTGTAATTACTAATTTATTATATTTTATTCCTGGATTGATTTCATGGGTATGCGGTGGATATGCCGTAGGTGATCTAACCTTAAAAAGATTCTTTATATTACATTTTATTTTTCCATTTGTAGCATTAGCAATTGTATTTATACATATATTCTTTCTACATTTACAAGG…	706		CTACAGGTGCATCATTTATATTTATTTTAACATACTTACATATACTCAAAGGATTGAATTATTCCTTTGCTTATTTACCATTATCATGGATTACTGGAATTATTATATTTCTAATATCTATAGTAACCGCTTTCTTAGGTTATGTACTACCATGGGGTCAAATGAGTTTCTGGGGTGCAACTGTAATTACTAATTTATTATATTTTATTCCTGGATTGATTTCATGGGTATGCGGTGGATATGCCGTAGGTGATCTAACCTTAAAAAGATTCTTTATATTACATTTTATTTTTCCATTTGTAGCATTAGCAATTGTATTTATACATATATTCTTTCTACATTTACAAGGTAGCAGTAATCCTTTAGGATATGATACACCTTTAAAGATACCCTTCTATC…	478		Sehgal, R.N., Hull, A.C., Anderson, N.L., Valkiūnas, G., Markovets, M.J., Kawamura, S. & Tell, L.A.	Evidence for cryptic speciation of Leucocytozoon spp. (Haemosporida, Leucocytozoidae) in diurnal raptors	Journal of Parasitology, 92 (2), 375-379 (2006)
119	OL598498	AH0314L	L1	Figure 04	lACCGEN01	AH0314	VetMedUni (FIWI)	Leucocytozoon toddi group	Leucocytozoon sp.		Austria	Western Europe	Accipiter gentilis	Accipitridae	Accipitriformes	avian	ATTCCACAGGTGCATCATTTATATTTATTTTAACATACTTACATATACTCAAAGGATTGAATTATTCATTTTCTTATTTACCATTATCATGGATTACTGGAATTATTATATTTCTAATATCTATAGTAACCGCTTTCTTAGGTTATGTACTACCATGGGGTCAAATGAGTTTCTGGGGTGCAACTGTTATTACTAATTTATTATATTTTATTCCTGGATTGATTTCATGGGTATGCGGTGGATATGCCGTAGGTGATCTAACCTTAAAAAGATTCTTTATATTACACTTTATATTCCCATTTGTAGCTTTAGCAATTGTATTTATACATATATTCTTTCTACATTTACAAGGTAGCAGTAATCCTTTAGGATATGATACACCTTTAAAGATACCCTTCT…	528		CCACAGGTGCATCATTTATATTTATTTTAACATACTTACATATACTCAAAGGATTGAATTATTCATTTTCTTATTTACCATTATCATGGATTACTGGAATTATTATATTTCTAATATCTATAGTAACCGCTTTCTTAGGTTATGTACTACCATGGGGTCAAATGAGTTTCTGGGGTGCAACTGTTATTACTAATTTATTATATTTTATTCCTGGATTGATTTCATGGGTATGCGGTGGATATGCCGTAGGTGATCTAACCTTAAAAAGATTCTTTATATTACACTTTATATTCCCATTTGTAGCTTTAGCAATTGTATTTATACATATATTCTTTCTACATTTACAAGGTAGCAGTAATCCTTTAGGATATGATACACCTTTAAAGATACCCTTCTATC…	478		present study	present study	present study
120	KP256190_01	KP256190_01	L1	Figure 04	lACCGEN01	ACGE01		Leucocytozoon toddi group	Leucocytozoon sp.		Czechia	Eastern Europe	Accipiter gentilis	Accipitridae	Accipitriformes	avian	TATATGCATTCCACAGGTGCATCATTTATATTTATTTTAACATACTTACATATACTCAAAGGATTGAATTATTCATTTTCTTATTTACCATTATCATGGATTACTGGAATTATTATATTTCTAATATCTATAGTAACCGCTTTCTTAGGTTATGTACTACCATGGGGTCAAATGAGTTTCTGGGGTGCAACTGTTATTACTAATTTATTATATTTTATTCCTGGATTGATTTCATGGGTATGCGGTGGATATGCCGTAGGTGATCTAACCTTAAAAAGATTCTTTATATTACACTTTATATTCCCATTTGTAGCTTTAGCAATTGTATTTATACATATATTCTTTCTACATTTACAAGGTAGCAGTAATCCTTTAGGATATGATACACCTTTAAAGATA…	737		CCACAGGTGCATCATTTATATTTATTTTAACATACTTACATATACTCAAAGGATTGAATTATTCATTTTCTTATTTACCATTATCATGGATTACTGGAATTATTATATTTCTAATATCTATAGTAACCGCTTTCTTAGGTTATGTACTACCATGGGGTCAAATGAGTTTCTGGGGTGCAACTGTTATTACTAATTTATTATATTTTATTCCTGGATTGATTTCATGGGTATGCGGTGGATATGCCGTAGGTGATCTAACCTTAAAAAGATTCTTTATATTACACTTTATATTCCCATTTGTAGCTTTAGCAATTGTATTTATACATATATTCTTTCTACATTTACAAGGTAGCAGTAATCCTTTAGGATATGATACACCTTTAAAGATACCCTTCTATC…	478		Hanel, J., Doležalová, J., Stehlíková, S., Modrý, D., Chudoba, J., Synek, P. & Votýpka, J.	Blood parasites in northern goshawk (Accipiter gentilis) with an emphasis to Leucocytozoon toddi	Parasitology Research 115 (1), 263-270 (2016)
121	KP256190_02	KP256190_02	L1	Figure 04	lACCGEN01	ACGE01		Leucocytozoon toddi group	Leucocytozoon sp.		Czechia	Eastern Europe	Accipiter gentilis	Accipitridae	Accipitriformes	avian	TATATGCATTCCACAGGTGCATCATTTATATTTATTTTAACATACTTACATATACTCAAAGGATTGAATTATTCATTTTCTTATTTACCATTATCATGGATTACTGGAATTATTATATTTCTAATATCTATAGTAACCGCTTTCTTAGGTTATGTACTACCATGGGGTCAAATGAGTTTCTGGGGTGCAACTGTTATTACTAATTTATTATATTTTATTCCTGGATTGATTTCATGGGTATGCGGTGGATATGCCGTAGGTGATCTAACCTTAAAAAGATTCTTTATATTACACTTTATATTCCCATTTGTAGCTTTAGCAATTGTATTTATACATATATTCTTTCTACATTTACAAGGTAGCAGTAATCCTTTAGGATATGATACACCTTTAAAGATA…	737		CCACAGGTGCATCATTTATATTTATTTTAACATACTTACATATACTCAAAGGATTGAATTATTCATTTTCTTATTTACCATTATCATGGATTACTGGAATTATTATATTTCTAATATCTATAGTAACCGCTTTCTTAGGTTATGTACTACCATGGGGTCAAATGAGTTTCTGGGGTGCAACTGTTATTACTAATTTATTATATTTTATTCCTGGATTGATTTCATGGGTATGCGGTGGATATGCCGTAGGTGATCTAACCTTAAAAAGATTCTTTATATTACACTTTATATTCCCATTTGTAGCTTTAGCAATTGTATTTATACATATATTCTTTCTACATTTACAAGGTAGCAGTAATCCTTTAGGATATGATACACCTTTAAAGATACCCTTCTATC…	478		Hanel, J., Doležalová, J., Stehlíková, S., Modrý, D., Chudoba, J., Synek, P. & Votýpka, J.	Blood parasites in northern goshawk (Accipiter gentilis) with an emphasis to Leucocytozoon toddi	Parasitology Research 115 (1), 263-270 (2016)
122	KP256190_03	KP256190_03	L1	Figure 04	lACCGEN01	ACGE01		Leucocytozoon toddi group	Leucocytozoon sp.		Czechia	Eastern Europe	Accipiter gentilis	Accipitridae	Accipitriformes	avian	TATATGCATTCCACAGGTGCATCATTTATATTTATTTTAACATACTTACATATACTCAAAGGATTGAATTATTCATTTTCTTATTTACCATTATCATGGATTACTGGAATTATTATATTTCTAATATCTATAGTAACCGCTTTCTTAGGTTATGTACTACCATGGGGTCAAATGAGTTTCTGGGGTGCAACTGTTATTACTAATTTATTATATTTTATTCCTGGATTGATTTCATGGGTATGCGGTGGATATGCCGTAGGTGATCTAACCTTAAAAAGATTCTTTATATTACACTTTATATTCCCATTTGTAGCTTTAGCAATTGTATTTATACATATATTCTTTCTACATTTACAAGGTAGCAGTAATCCTTTAGGATATGATACACCTTTAAAGATA…	737		CCACAGGTGCATCATTTATATTTATTTTAACATACTTACATATACTCAAAGGATTGAATTATTCATTTTCTTATTTACCATTATCATGGATTACTGGAATTATTATATTTCTAATATCTATAGTAACCGCTTTCTTAGGTTATGTACTACCATGGGGTCAAATGAGTTTCTGGGGTGCAACTGTTATTACTAATTTATTATATTTTATTCCTGGATTGATTTCATGGGTATGCGGTGGATATGCCGTAGGTGATCTAACCTTAAAAAGATTCTTTATATTACACTTTATATTCCCATTTGTAGCTTTAGCAATTGTATTTATACATATATTCTTTCTACATTTACAAGGTAGCAGTAATCCTTTAGGATATGATACACCTTTAAAGATACCCTTCTATC…	478		Hanel, J., Doležalová, J., Stehlíková, S., Modrý, D., Chudoba, J., Synek, P. & Votýpka, J.	Blood parasites in northern goshawk (Accipiter gentilis) with an emphasis to Leucocytozoon toddi	Parasitology Research 115 (1), 263-270 (2016)
123	KP256190_04	KP256190_04	L1	Figure 04	lACCGEN01	ACGE01		Leucocytozoon toddi group	Leucocytozoon sp.		Czechia	Eastern Europe	Accipiter gentilis	Accipitridae	Accipitriformes	avian	TATATGCATTCCACAGGTGCATCATTTATATTTATTTTAACATACTTACATATACTCAAAGGATTGAATTATTCATTTTCTTATTTACCATTATCATGGATTACTGGAATTATTATATTTCTAATATCTATAGTAACCGCTTTCTTAGGTTATGTACTACCATGGGGTCAAATGAGTTTCTGGGGTGCAACTGTTATTACTAATTTATTATATTTTATTCCTGGATTGATTTCATGGGTATGCGGTGGATATGCCGTAGGTGATCTAACCTTAAAAAGATTCTTTATATTACACTTTATATTCCCATTTGTAGCTTTAGCAATTGTATTTATACATATATTCTTTCTACATTTACAAGGTAGCAGTAATCCTTTAGGATATGATACACCTTTAAAGATA…	737		CCACAGGTGCATCATTTATATTTATTTTAACATACTTACATATACTCAAAGGATTGAATTATTCATTTTCTTATTTACCATTATCATGGATTACTGGAATTATTATATTTCTAATATCTATAGTAACCGCTTTCTTAGGTTATGTACTACCATGGGGTCAAATGAGTTTCTGGGGTGCAACTGTTATTACTAATTTATTATATTTTATTCCTGGATTGATTTCATGGGTATGCGGTGGATATGCCGTAGGTGATCTAACCTTAAAAAGATTCTTTATATTACACTTTATATTCCCATTTGTAGCTTTAGCAATTGTATTTATACATATATTCTTTCTACATTTACAAGGTAGCAGTAATCCTTTAGGATATGATACACCTTTAAAGATACCCTTCTATC…	478		Hanel, J., Doležalová, J., Stehlíková, S., Modrý, D., Chudoba, J., Synek, P. & Votýpka, J.	Blood parasites in northern goshawk (Accipiter gentilis) with an emphasis to Leucocytozoon toddi	Parasitology Research 115 (1), 263-270 (2016)
124	KP256190_05	KP256190_05	L1	Figure 04	lACCGEN01	ACGE01		Leucocytozoon toddi group	Leucocytozoon sp.		Czechia	Eastern Europe	Accipiter gentilis	Accipitridae	Accipitriformes	avian	TATATGCATTCCACAGGTGCATCATTTATATTTATTTTAACATACTTACATATACTCAAAGGATTGAATTATTCATTTTCTTATTTACCATTATCATGGATTACTGGAATTATTATATTTCTAATATCTATAGTAACCGCTTTCTTAGGTTATGTACTACCATGGGGTCAAATGAGTTTCTGGGGTGCAACTGTTATTACTAATTTATTATATTTTATTCCTGGATTGATTTCATGGGTATGCGGTGGATATGCCGTAGGTGATCTAACCTTAAAAAGATTCTTTATATTACACTTTATATTCCCATTTGTAGCTTTAGCAATTGTATTTATACATATATTCTTTCTACATTTACAAGGTAGCAGTAATCCTTTAGGATATGATACACCTTTAAAGATA…	737		CCACAGGTGCATCATTTATATTTATTTTAACATACTTACATATACTCAAAGGATTGAATTATTCATTTTCTTATTTACCATTATCATGGATTACTGGAATTATTATATTTCTAATATCTATAGTAACCGCTTTCTTAGGTTATGTACTACCATGGGGTCAAATGAGTTTCTGGGGTGCAACTGTTATTACTAATTTATTATATTTTATTCCTGGATTGATTTCATGGGTATGCGGTGGATATGCCGTAGGTGATCTAACCTTAAAAAGATTCTTTATATTACACTTTATATTCCCATTTGTAGCTTTAGCAATTGTATTTATACATATATTCTTTCTACATTTACAAGGTAGCAGTAATCCTTTAGGATATGATACACCTTTAAAGATACCCTTCTATC…	478		Hanel, J., Doležalová, J., Stehlíková, S., Modrý, D., Chudoba, J., Synek, P. & Votýpka, J.	Blood parasites in northern goshawk (Accipiter gentilis) with an emphasis to Leucocytozoon toddi	Parasitology Research 115 (1), 263-270 (2016)
125	KP256190_06	KP256190_06	L1	Figure 04	lACCGEN01	ACGE01		Leucocytozoon toddi group	Leucocytozoon sp.		Czechia	Eastern Europe	Accipiter gentilis	Accipitridae	Accipitriformes	avian	TATATGCATTCCACAGGTGCATCATTTATATTTATTTTAACATACTTACATATACTCAAAGGATTGAATTATTCATTTTCTTATTTACCATTATCATGGATTACTGGAATTATTATATTTCTAATATCTATAGTAACCGCTTTCTTAGGTTATGTACTACCATGGGGTCAAATGAGTTTCTGGGGTGCAACTGTTATTACTAATTTATTATATTTTATTCCTGGATTGATTTCATGGGTATGCGGTGGATATGCCGTAGGTGATCTAACCTTAAAAAGATTCTTTATATTACACTTTATATTCCCATTTGTAGCTTTAGCAATTGTATTTATACATATATTCTTTCTACATTTACAAGGTAGCAGTAATCCTTTAGGATATGATACACCTTTAAAGATA…	737		CCACAGGTGCATCATTTATATTTATTTTAACATACTTACATATACTCAAAGGATTGAATTATTCATTTTCTTATTTACCATTATCATGGATTACTGGAATTATTATATTTCTAATATCTATAGTAACCGCTTTCTTAGGTTATGTACTACCATGGGGTCAAATGAGTTTCTGGGGTGCAACTGTTATTACTAATTTATTATATTTTATTCCTGGATTGATTTCATGGGTATGCGGTGGATATGCCGTAGGTGATCTAACCTTAAAAAGATTCTTTATATTACACTTTATATTCCCATTTGTAGCTTTAGCAATTGTATTTATACATATATTCTTTCTACATTTACAAGGTAGCAGTAATCCTTTAGGATATGATACACCTTTAAAGATACCCTTCTATC…	478		Hanel, J., Doležalová, J., Stehlíková, S., Modrý, D., Chudoba, J., Synek, P. & Votýpka, J.	Blood parasites in northern goshawk (Accipiter gentilis) with an emphasis to Leucocytozoon toddi	Parasitology Research 115 (1), 263-270 (2016)
126	KP256190_07	KP256190_07	L1	Figure 04	lACCGEN01	ACGE01		Leucocytozoon toddi group	Leucocytozoon sp.		Czechia	Eastern Europe	Accipiter gentilis	Accipitridae	Accipitriformes	avian	TATATGCATTCCACAGGTGCATCATTTATATTTATTTTAACATACTTACATATACTCAAAGGATTGAATTATTCATTTTCTTATTTACCATTATCATGGATTACTGGAATTATTATATTTCTAATATCTATAGTAACCGCTTTCTTAGGTTATGTACTACCATGGGGTCAAATGAGTTTCTGGGGTGCAACTGTTATTACTAATTTATTATATTTTATTCCTGGATTGATTTCATGGGTATGCGGTGGATATGCCGTAGGTGATCTAACCTTAAAAAGATTCTTTATATTACACTTTATATTCCCATTTGTAGCTTTAGCAATTGTATTTATACATATATTCTTTCTACATTTACAAGGTAGCAGTAATCCTTTAGGATATGATACACCTTTAAAGATA…	737		CCACAGGTGCATCATTTATATTTATTTTAACATACTTACATATACTCAAAGGATTGAATTATTCATTTTCTTATTTACCATTATCATGGATTACTGGAATTATTATATTTCTAATATCTATAGTAACCGCTTTCTTAGGTTATGTACTACCATGGGGTCAAATGAGTTTCTGGGGTGCAACTGTTATTACTAATTTATTATATTTTATTCCTGGATTGATTTCATGGGTATGCGGTGGATATGCCGTAGGTGATCTAACCTTAAAAAGATTCTTTATATTACACTTTATATTCCCATTTGTAGCTTTAGCAATTGTATTTATACATATATTCTTTCTACATTTACAAGGTAGCAGTAATCCTTTAGGATATGATACACCTTTAAAGATACCCTTCTATC…	478		Hanel, J., Doležalová, J., Stehlíková, S., Modrý, D., Chudoba, J., Synek, P. & Votýpka, J.	Blood parasites in northern goshawk (Accipiter gentilis) with an emphasis to Leucocytozoon toddi	Parasitology Research 115 (1), 263-270 (2016)
127	KP256190_08	KP256190_08	L1	Figure 04	lACCGEN01	ACGE01		Leucocytozoon toddi group	Leucocytozoon sp.		Czechia	Eastern Europe	Accipiter gentilis	Accipitridae	Accipitriformes	avian	TATATGCATTCCACAGGTGCATCATTTATATTTATTTTAACATACTTACATATACTCAAAGGATTGAATTATTCATTTTCTTATTTACCATTATCATGGATTACTGGAATTATTATATTTCTAATATCTATAGTAACCGCTTTCTTAGGTTATGTACTACCATGGGGTCAAATGAGTTTCTGGGGTGCAACTGTTATTACTAATTTATTATATTTTATTCCTGGATTGATTTCATGGGTATGCGGTGGATATGCCGTAGGTGATCTAACCTTAAAAAGATTCTTTATATTACACTTTATATTCCCATTTGTAGCTTTAGCAATTGTATTTATACATATATTCTTTCTACATTTACAAGGTAGCAGTAATCCTTTAGGATATGATACACCTTTAAAGATA…	737		CCACAGGTGCATCATTTATATTTATTTTAACATACTTACATATACTCAAAGGATTGAATTATTCATTTTCTTATTTACCATTATCATGGATTACTGGAATTATTATATTTCTAATATCTATAGTAACCGCTTTCTTAGGTTATGTACTACCATGGGGTCAAATGAGTTTCTGGGGTGCAACTGTTATTACTAATTTATTATATTTTATTCCTGGATTGATTTCATGGGTATGCGGTGGATATGCCGTAGGTGATCTAACCTTAAAAAGATTCTTTATATTACACTTTATATTCCCATTTGTAGCTTTAGCAATTGTATTTATACATATATTCTTTCTACATTTACAAGGTAGCAGTAATCCTTTAGGATATGATACACCTTTAAAGATACCCTTCTATC…	478		Hanel, J., Doležalová, J., Stehlíková, S., Modrý, D., Chudoba, J., Synek, P. & Votýpka, J.	Blood parasites in northern goshawk (Accipiter gentilis) with an emphasis to Leucocytozoon toddi	Parasitology Research 115 (1), 263-270 (2016)
128	KP256190_09	KP256190_09	L1	Figure 04	lACCGEN01	ACGE01		Leucocytozoon toddi group	Leucocytozoon sp.		Czechia	Eastern Europe	Accipiter gentilis	Accipitridae	Accipitriformes	avian	TATATGCATTCCACAGGTGCATCATTTATATTTATTTTAACATACTTACATATACTCAAAGGATTGAATTATTCATTTTCTTATTTACCATTATCATGGATTACTGGAATTATTATATTTCTAATATCTATAGTAACCGCTTTCTTAGGTTATGTACTACCATGGGGTCAAATGAGTTTCTGGGGTGCAACTGTTATTACTAATTTATTATATTTTATTCCTGGATTGATTTCATGGGTATGCGGTGGATATGCCGTAGGTGATCTAACCTTAAAAAGATTCTTTATATTACACTTTATATTCCCATTTGTAGCTTTAGCAATTGTATTTATACATATATTCTTTCTACATTTACAAGGTAGCAGTAATCCTTTAGGATATGATACACCTTTAAAGATA…	737		CCACAGGTGCATCATTTATATTTATTTTAACATACTTACATATACTCAAAGGATTGAATTATTCATTTTCTTATTTACCATTATCATGGATTACTGGAATTATTATATTTCTAATATCTATAGTAACCGCTTTCTTAGGTTATGTACTACCATGGGGTCAAATGAGTTTCTGGGGTGCAACTGTTATTACTAATTTATTATATTTTATTCCTGGATTGATTTCATGGGTATGCGGTGGATATGCCGTAGGTGATCTAACCTTAAAAAGATTCTTTATATTACACTTTATATTCCCATTTGTAGCTTTAGCAATTGTATTTATACATATATTCTTTCTACATTTACAAGGTAGCAGTAATCCTTTAGGATATGATACACCTTTAAAGATACCCTTCTATC…	478		Hanel, J., Doležalová, J., Stehlíková, S., Modrý, D., Chudoba, J., Synek, P. & Votýpka, J.	Blood parasites in northern goshawk (Accipiter gentilis) with an emphasis to Leucocytozoon toddi	Parasitology Research 115 (1), 263-270 (2016)
129	KP256190_10	KP256190_10	L1	Figure 04	lACCGEN01	ACGE01		Leucocytozoon toddi group	Leucocytozoon sp.		Czechia	Eastern Europe	Accipiter gentilis	Accipitridae	Accipitriformes	avian	TATATGCATTCCACAGGTGCATCATTTATATTTATTTTAACATACTTACATATACTCAAAGGATTGAATTATTCATTTTCTTATTTACCATTATCATGGATTACTGGAATTATTATATTTCTAATATCTATAGTAACCGCTTTCTTAGGTTATGTACTACCATGGGGTCAAATGAGTTTCTGGGGTGCAACTGTTATTACTAATTTATTATATTTTATTCCTGGATTGATTTCATGGGTATGCGGTGGATATGCCGTAGGTGATCTAACCTTAAAAAGATTCTTTATATTACACTTTATATTCCCATTTGTAGCTTTAGCAATTGTATTTATACATATATTCTTTCTACATTTACAAGGTAGCAGTAATCCTTTAGGATATGATACACCTTTAAAGATA…	737		CCACAGGTGCATCATTTATATTTATTTTAACATACTTACATATACTCAAAGGATTGAATTATTCATTTTCTTATTTACCATTATCATGGATTACTGGAATTATTATATTTCTAATATCTATAGTAACCGCTTTCTTAGGTTATGTACTACCATGGGGTCAAATGAGTTTCTGGGGTGCAACTGTTATTACTAATTTATTATATTTTATTCCTGGATTGATTTCATGGGTATGCGGTGGATATGCCGTAGGTGATCTAACCTTAAAAAGATTCTTTATATTACACTTTATATTCCCATTTGTAGCTTTAGCAATTGTATTTATACATATATTCTTTCTACATTTACAAGGTAGCAGTAATCCTTTAGGATATGATACACCTTTAAAGATACCCTTCTATC…	478		Hanel, J., Doležalová, J., Stehlíková, S., Modrý, D., Chudoba, J., Synek, P. & Votýpka, J.	Blood parasites in northern goshawk (Accipiter gentilis) with an emphasis to Leucocytozoon toddi	Parasitology Research 115 (1), 263-270 (2016)
130	KP256192	KP256192	L1	Figure 04	lACCGEN03	ACGE03		Leucocytozoon toddi group	Leucocytozoon sp.		Czechia	Eastern Europe	Accipiter gentilis	Accipitridae	Accipitriformes	avian	TATATGCATTCCACAGGTGCATCATTTATATTTATTTTAACATACTTACATATACTGAAAGGATTGAATTATTCATTTTCTTATTTACCATTATCATGGATTACTGGAATTATTATATTTCTAATATCTATAGTAACCGCTTTCTTAGGTTATGTACTACCATGGGGTCAAATGAGTTTCTGGGGTGCAACTGTTATTACTAATTTATTATATTTTATTCCTGGATTGATTTCATGGGTATGCGGTGGATATGCCGTAGGTGATCTAACCTTAAAAAGATTCTTTATATTACACTTTATATTCCCATTTGTAGCTTTAGCAATTGTATTTATACATATATTCTTTCTACATTTACAAGGTAGCAGTAATCCTTTAGGATATGATACACCTTTAAAGATA…	737		CCACAGGTGCATCATTTATATTTATTTTAACATACTTACATATACTGAAAGGATTGAATTATTCATTTTCTTATTTACCATTATCATGGATTACTGGAATTATTATATTTCTAATATCTATAGTAACCGCTTTCTTAGGTTATGTACTACCATGGGGTCAAATGAGTTTCTGGGGTGCAACTGTTATTACTAATTTATTATATTTTATTCCTGGATTGATTTCATGGGTATGCGGTGGATATGCCGTAGGTGATCTAACCTTAAAAAGATTCTTTATATTACACTTTATATTCCCATTTGTAGCTTTAGCAATTGTATTTATACATATATTCTTTCTACATTTACAAGGTAGCAGTAATCCTTTAGGATATGATACACCTTTAAAGATACCCTTCTATC…	478		Hanel, J., Doležalová, J., Stehlíková, S., Modrý, D., Chudoba, J., Synek, P. & Votýpka, J.	Blood parasites in northern goshawk (Accipiter gentilis) with an emphasis to Leucocytozoon toddi	Parasitology Research 115 (1), 263-270 (2016)
131	OL598499	AH0330L	L1	Figure 04	lCIRCYA01	AH0330	VetMedUni (FIWI)	Leucocytozoon toddi group	Leucocytozoon sp.		Austria	Western Europe	Circus cyaneus	Accipitridae	Accipitriformes	avian	ATTCCACAGGTGCATCATTTATATTTATTCTAACATACTTACATATACTAAAAGGATTGAATTATTCATTCTCTTATTTACCATTATCATGGATTACTGGAATTATTATATTTCTAATATCTATAGTAACCGCTTTCTTAGGTTATGTACTACCATGGGGTCAAATGAGTTTCTGGGGTGCAACTGTCATAACTAATTTATTATATTTTATTCCTGGATTGATTTCATGGGTATGCGGTGGATATTCCGTAGGTGATCTAACCTTAAAAAGATTCTTTATATTACACTTTATTTTCCCATTTGTAGCTTTAGCAATTGTATTTATACATATATTCTTTCTACATTTACAAGGTAGCAGTAATCCTTTAGGATATGATACACCTTTAAAGATACCCTTCT…	528		CCACAGGTGCATCATTTATATTTATTCTAACATACTTACATATACTAAAAGGATTGAATTATTCATTCTCTTATTTACCATTATCATGGATTACTGGAATTATTATATTTCTAATATCTATAGTAACCGCTTTCTTAGGTTATGTACTACCATGGGGTCAAATGAGTTTCTGGGGTGCAACTGTCATAACTAATTTATTATATTTTATTCCTGGATTGATTTCATGGGTATGCGGTGGATATTCCGTAGGTGATCTAACCTTAAAAAGATTCTTTATATTACACTTTATTTTCCCATTTGTAGCTTTAGCAATTGTATTTATACATATATTCTTTCTACATTTACAAGGTAGCAGTAATCCTTTAGGATATGATACACCTTTAAAGATACCCTTCTATC…	478		present study	present study	present study
132	OL598495	AH0255Lc2	L1	Figure 04	lACNI04	AH0255	VetMedUni (FIWI)	Leucocytozoon mathisi	Leucocytozoon sp.	L. mathisi according to Valkiunas et al. (2010)	Austria	Western Europe	Circus aeruginosus	Accipitridae	Accipitriformes	avian	TTCAGATATATGCATTCTACAGGTGCATCATTTATATTTATTCTAACATATTTACATATACTAAAAGGATTAAACTATTCATTCTCTTACTTACCATTATCATGGATAACTGGAATTATTATATTTCTAATATCTATAGTAACCGCTTTCTTAGGATATGTACTACCATGGGGTCAAATGAGTTTCTGGGGTGCAACTGTAATTACTAATTTATTATATTTTATTCCTGGATTGATTTCATGGGTATGTGGTGGATATGCCGTTGGTGATCTAACCTTAAAAAGATTCTTTATATTACACTTTATTTTCCCATTTGTAGCTTTAGCTATTGTATTTATACATATATTCTTTCTACATTTACAAGGTAGCAGTAATCCTTTAGGATATGATACACCTTTA…	885		CTACAGGTGCATCATTTATATTTATTCTAACATATTTACATATACTAAAAGGATTAAACTATTCATTCTCTTACTTACCATTATCATGGATAACTGGAATTATTATATTTCTAATATCTATAGTAACCGCTTTCTTAGGATATGTACTACCATGGGGTCAAATGAGTTTCTGGGGTGCAACTGTAATTACTAATTTATTATATTTTATTCCTGGATTGATTTCATGGGTATGTGGTGGATATGCCGTTGGTGATCTAACCTTAAAAAGATTCTTTATATTACACTTTATTTTCCCATTTGTAGCTTTAGCTATTGTATTTATACATATATTCTTTCTACATTTACAAGGTAGCAGTAATCCTTTAGGATATGATACACCTTTAAAGATACCCTTCTATC…	478		present study	present study	present study
133	OL598497	AH0315Lc1	L1	Figure 04	lACNI04	AH0315	VetMedUni (FIWI)	Leucocytozoon mathisi	Leucocytozoon sp.	L. mathisi according to Valkiunas et al. (2010)	Austria	Western Europe	Accipiter nisus	Accipitridae	Accipitriformes	avian	ATTCTACAGGTGCATCATTTATATTTATTCTAACATATTTACATATACTAAAAGGATTAAACTATTCATTCTCTTACTTACCATTATCATGGATAACTGGAATTATTATATTTCTAATATCTATAGTAACCGCTTTCTTAGGATATGTACTACCATGGGGTCAAATGAGTTTCTGGGGTGCAACTGTAATTACTAATTTATTATATTTTATTCCTGGATTGATTTCATGGGTATGTGGTGGATATGCCGTTGGTGATCTAACCTTAAAAAGATTCTTTATATTACACTTTATTTTCCCATTTGTAGCTTTAGCTATTGTATTTATACATATATTCTTTCTACATTTACAAGGTAGCAGTAATCCTTTAGGATATGATACACCTTTAAAGATACCCTTCT…	528		CTACAGGTGCATCATTTATATTTATTCTAACATATTTACATATACTAAAAGGATTAAACTATTCATTCTCTTACTTACCATTATCATGGATAACTGGAATTATTATATTTCTAATATCTATAGTAACCGCTTTCTTAGGATATGTACTACCATGGGGTCAAATGAGTTTCTGGGGTGCAACTGTAATTACTAATTTATTATATTTTATTCCTGGATTGATTTCATGGGTATGTGGTGGATATGCCGTTGGTGATCTAACCTTAAAAAGATTCTTTATATTACACTTTATTTTCCCATTTGTAGCTTTAGCTATTGTATTTATACATATATTCTTTCTACATTTACAAGGTAGCAGTAATCCTTTAGGATATGATACACCTTTAAAGATACCCTTCTATC…	478		present study	present study	present study
134	OL598496	AH1336L	L1	Figure 04	lACNI04	AH1336	VetMedUni (bird clinic)	Leucocytozoon mathisi	Leucocytozoon sp.	L. mathisi according to Valkiunas et al. (2010)	Austria	Western Europe	Accipiter nisus	Accipitridae	Accipitriformes	avian	TTTCAGATATATGCATTCTACAGGTGCATCATTTATATTTATTCTAACATATTTACATATACTAAAAGGATTAAACTATTCATTCTCTTACTTACCATTATCATGGATAACTGGAATTATTATATTTCTAATATCTATAGTAACCGCTTTCTTAGGATATGTACTACCATGGGGTCAAATGAGTTTCTGGGGTGCAACTGTAATTACTAATTTATTATATTTTATTCCTGGATTGATTTCATGGGTATGTGGTGGATATGCCGTTGGTGATCTAACCTTAAAAAGATTCTTTATATTACACTTTATTTTCCCATTTGTAGCTTTAGCTATTGTATTTATACATATATTCTTTCTACATTTACAAGGTAGCAGTAATCCTTTAGGATATGATACACCTTT…	886		CTACAGGTGCATCATTTATATTTATTCTAACATATTTACATATACTAAAAGGATTAAACTATTCATTCTCTTACTTACCATTATCATGGATAACTGGAATTATTATATTTCTAATATCTATAGTAACCGCTTTCTTAGGATATGTACTACCATGGGGTCAAATGAGTTTCTGGGGTGCAACTGTAATTACTAATTTATTATATTTTATTCCTGGATTGATTTCATGGGTATGTGGTGGATATGCCGTTGGTGATCTAACCTTAAAAAGATTCTTTATATTACACTTTATTTTCCCATTTGTAGCTTTAGCTATTGTATTTATACATATATTCTTTCTACATTTACAAGGTAGCAGTAATCCTTTAGGATATGATACACCTTTAAAGATACCCTTCTATC…	478		present study	present study	present study
135	DQ177252	DQ177252	L1	Figure 04	lACNI04	14		Leucocytozoon mathisi	Leucocytozoon toddi	L. mathisi according to Valkiunas et al. (2010)	Kazakhstan	Central Asia	Accipiter nisus	Accipitridae	Accipitriformes	avian	ATTTATATTAAGAGAATTATGGGCCGGATGGTGTTTCAGATATATGCATTCTACAGGTGCATCATTTATATTTATTCTAACATATTTACATATACTAAAAGGATTAAACTATTCATTCTCTTACTTACCATTATCATGGATAACTGGAATTATTATATTTCTAATATCTATAGTAACCGCTTTCTTAGGATATGTACTACCATGGGGTCAAATGAGTTTCTGGGGTGCAACTGTAATTACTAATTTATTATATTTTATTCCTGGATTGATTTCATGGGTATGTGGTGGATATGCCGTTGGTGATCTAACCTTAAAAAGATTCTTTATATTACACTTTATTTTCCCATTTGTAGCTTTAGCTATTGTATTTATACATATATTCTTTCTACATTTACAAGG…	706		CTACAGGTGCATCATTTATATTTATTCTAACATATTTACATATACTAAAAGGATTAAACTATTCATTCTCTTACTTACCATTATCATGGATAACTGGAATTATTATATTTCTAATATCTATAGTAACCGCTTTCTTAGGATATGTACTACCATGGGGTCAAATGAGTTTCTGGGGTGCAACTGTAATTACTAATTTATTATATTTTATTCCTGGATTGATTTCATGGGTATGTGGTGGATATGCCGTTGGTGATCTAACCTTAAAAAGATTCTTTATATTACACTTTATTTTCCCATTTGTAGCTTTAGCTATTGTATTTATACATATATTCTTTCTACATTTACAAGGTAGCAGTAATCCTTTAGGATATGATACACCTTTAAAGATACCCTTCTATC…	478		Sehgal, R.N., Hull, A.C., Anderson, N.L., Valkiūnas, G., Markovets, M.J., Kawamura, S. & Tell, L.A.	Evidence for cryptic speciation of Leucocytozoon spp. (Haemosporida, Leucocytozoidae) in diurnal raptors	Journal of Parasitology, 92 (2), 375-379 (2006)
136	DQ177235	DQ177235	L1	Figure 04	lACCBRE02	6		Leucocytozoon toddi group	Leucocytozoon toddi		Kazakhstan	Central Asia	Accipiter brevipes	Accipitridae	Accipitriformes	avian	ATTTATACTAAGAGAATTATGGGCTGGATGGTGCTTCAGATATATGCATTCTACAGGTGCATCATTTGTATTTATTCTAACATACTTACATATATTAAAAGGATTGAATTATTCATATTCATATTTACCATTATCATGGATTACTGGAATTGTAATATTTCTAATATCTATAGTAACCGCTTTCTTAGGTTATGTTTTACCATGGGGTCAAATGAGTTTCTGGGGTGCTACCGTAATTACTAATTTATTATATTTTATTCCTGGACTAATTTCATGGGTCTGTGGTGGATATGCTGTAGGCGATCTTACTCTAAAAAGATTCTTTGTATTACACTTTATTTTTCCATTTGTAGCTTTAGCTATTGTATTTATTCATATATTCTTTCTACATTTACAAGG…	706		CTACAGGTGCATCATTTGTATTTATTCTAACATACTTACATATATTAAAAGGATTGAATTATTCATATTCATATTTACCATTATCATGGATTACTGGAATTGTAATATTTCTAATATCTATAGTAACCGCTTTCTTAGGTTATGTTTTACCATGGGGTCAAATGAGTTTCTGGGGTGCTACCGTAATTACTAATTTATTATATTTTATTCCTGGACTAATTTCATGGGTCTGTGGTGGATATGCTGTAGGCGATCTTACTCTAAAAAGATTCTTTGTATTACACTTTATTTTTCCATTTGTAGCTTTAGCTATTGTATTTATTCATATATTCTTTCTACATTTACAAGGTAGCAGTAATCCTTTAGGATATGATACACCATTAAAAATACCCTTCTATC…	478		Sehgal, R.N., Hull, A.C., Anderson, N.L., Valkiūnas, G., Markovets, M.J., Kawamura, S. & Tell, L.A.	Evidence for cryptic speciation of Leucocytozoon spp. (Haemosporida, Leucocytozoidae) in diurnal raptors	Journal of Parasitology, 92 (2), 375-379 (2006)
137	DQ177236	DQ177236	L1	Figure 04	lACCBRE03	8		Leucocytozoon toddi group	Leucocytozoon toddi		Kazakhstan	Central Asia	Accipiter brevipes	Accipitridae	Accipitriformes	avian	ATTTATACTAAGAGAATTATGGGCTGGATGGTGCTTCAGATATATGCATTCTACAGGTGCATCATTTGTATTTATTCTAACATACTTACATATATTAAAAGGATTGAATTATTCATATTCATATTTACCATTATCATGGATTACTGGAATTGTAATATTTCTAATATCTATAGTAACCGCTTTCTTAGGTTATGTTTTACCATGGGGTCAAATGAGTTTCTGGGGTGCTACCGTAATTACTAATTTATTATATTTTATTCCTGGACTAATTTCATGGGTCTGTGGTGGATATGCTGTAGGCGATCTTACTCTAAAAAGATTCTTTGTATTACACTTTATTTTTCCATTTGTAGCTTTAGCTATTGTATTTATTCATATATTCTTTCTACATTTACAAGG…	706		CTACAGGTGCATCATTTGTATTTATTCTAACATACTTACATATATTAAAAGGATTGAATTATTCATATTCATATTTACCATTATCATGGATTACTGGAATTGTAATATTTCTAATATCTATAGTAACCGCTTTCTTAGGTTATGTTTTACCATGGGGTCAAATGAGTTTCTGGGGTGCTACCGTAATTACTAATTTATTATATTTTATTCCTGGACTAATTTCATGGGTCTGTGGTGGATATGCTGTAGGCGATCTTACTCTAAAAAGATTCTTTGTATTACACTTTATTTTTCCATTTGTAGCTTTAGCTATTGTATTTATTCATATATTCTTTCTACATTTACAAGGTAGCAGTAATCCTTTAGGATATGATACACCATTAAAAATACCCTTCTATC…	478		Sehgal, R.N., Hull, A.C., Anderson, N.L., Valkiūnas, G., Markovets, M.J., Kawamura, S. & Tell, L.A.	Evidence for cryptic speciation of Leucocytozoon spp. (Haemosporida, Leucocytozoidae) in diurnal raptors	Journal of Parasitology, 92 (2), 375-379 (2006)
138	AY684973	AY684973	L1	Figure 04	lACCFRA01			Leucocytozoon toddi group	Leucocytozoon toddi		Madagascar	Eastern Africa	Accipiter francesiae	Accipitridae	Accipitriformes	avian	TTTGTATTTATTTTAACATACTTACATATATTAAAAGGATTGAATTATTCATATTCATATTTACCATTATCATGGATTACTGGAATTATAATATTTCTAATATCTATAGTAACCGCTTTCTTAGGTTATGTCTTACCATGGGGTCAAATGAGTTTCTGGGGTGCTACCGTAATTACTAATTTGTTATATTTTATTCCTGGACTAATCTCATGGGTCTGTGGTGGATATGCTGTAGGCGATCTTACTCTAAAAAGATTCTTTGTATTACACTTTATTTTTCCATTCGTAGCTCTAGCTATTGTATTTATTCATATATTCTTTCTACATTTACAAGGTAGCAGTAATCCTTTGGGATATGATACACCATTAAAAATACCCTTCTATCCAAATCTATTATGC…	709		--------------TTTGTATTTATTTTAACATACTTACATATATTAAAAGGATTGAATTATTCATATTCATATTTACCATTATCATGGATTACTGGAATTATAATATTTCTAATATCTATAGTAACCGCTTTCTTAGGTTATGTCTTACCATGGGGTCAAATGAGTTTCTGGGGTGCTACCGTAATTACTAATTTGTTATATTTTATTCCTGGACTAATCTCATGGGTCTGTGGTGGATATGCTGTAGGCGATCTTACTCTAAAAAGATTCTTTGTATTACACTTTATTTTTCCATTCGTAGCTCTAGCTATTGTATTTATTCATATATTCTTTCTACATTTACAAGGTAGCAGTAATCCTTTGGGATATGATACACCATTAAAAATACCCTTCTATC…	464		Barraclough, R.K., Duval, L., Talman, A.M., Ariey, F. & Robert, V.	Attraction between sexes: male–female gametocyte behaviour within a Leucocytozoon toddi (Haemosporida)	Parasitology research, 102(6), 1321-1327 (2008)
139	MF442621_01	MF442621_01	L1	Figure 04	lACCFRA02	MDG_L14		Leucocytozoon toddi group	Leucocytozoon sp.		Madagascar	Eastern Africa	Accipiter francesiae	Accipitridae	Accipitriformes	avian	ATGAATTACAATGTCATAAATTTAGCTAAAGCACATTTAATATTTTACCCATGTCCAGTAAATTTAAATTTCTTATGGAATTATGGATTTCTATTAGGAATAGTATTCTTTATTCAAATTTTAACTGGTGTATTTTTAGCTACACAATATTCTCCTAATTTATCTAATGCATATCAGAGTGTACAATTTATACTAAGAGAATTATGGGCTGGATGGTGCTTCAGATATATGCATTCTACAGGTGCATCATTTGTATTTATTCTAACATACTTACATATATTAAAAGGATTGAATTATTCATATTCATATTTACCATTATCATGGATTACTGGAATTATAATATTTCTAATATCTATAGTAACCGCTTTCTTAGGTTATGTCTTACCATGGGGTCAAATG…	1051		CTACAGGTGCATCATTTGTATTTATTCTAACATACTTACATATATTAAAAGGATTGAATTATTCATATTCATATTTACCATTATCATGGATTACTGGAATTATAATATTTCTAATATCTATAGTAACCGCTTTCTTAGGTTATGTCTTACCATGGGGTCAAATGAGTTTCTGGGGTGCTACCGTAATTACTAATTTGTTATATTTTATTCCTGGACTAATCTCATGGGTCTGTGGTGGATATGCTGTAGGCGATCTTACTCTAAAAAGATTCTTTGTATTACACTTTATTTTTCCATTCGTAGCTCTAGCTATTGTATTTATTCATATATTCTTTCTACATTTACAAGGTAGCAGTAATCCTTTGGGATATGATACACCATTAAAAATACCCTTCTATC…	478		Musa, S., Mackenstedt, U., Woog, F. & Dinkel, A.	Avian malaria on Madagascar: prevalence, biodiversity and specialization of haemosporidian parasites	Int. J. Parasitol, 49(3-4), 199-210 (2019)
140	MF442621_02	MF442621_02	L1	Figure 04	lACCFRA02	MDG_L14		Leucocytozoon toddi group	Leucocytozoon sp.		Madagascar	Eastern Africa	Accipiter madagascariensis	Accipitridae	Accipitriformes	avian	ATGAATTACAATGTCATAAATTTAGCTAAAGCACATTTAATATTTTACCCATGTCCAGTAAATTTAAATTTCTTATGGAATTATGGATTTCTATTAGGAATAGTATTCTTTATTCAAATTTTAACTGGTGTATTTTTAGCTACACAATATTCTCCTAATTTATCTAATGCATATCAGAGTGTACAATTTATACTAAGAGAATTATGGGCTGGATGGTGCTTCAGATATATGCATTCTACAGGTGCATCATTTGTATTTATTCTAACATACTTACATATATTAAAAGGATTGAATTATTCATATTCATATTTACCATTATCATGGATTACTGGAATTATAATATTTCTAATATCTATAGTAACCGCTTTCTTAGGTTATGTCTTACCATGGGGTCAAATG…	1051		CTACAGGTGCATCATTTGTATTTATTCTAACATACTTACATATATTAAAAGGATTGAATTATTCATATTCATATTTACCATTATCATGGATTACTGGAATTATAATATTTCTAATATCTATAGTAACCGCTTTCTTAGGTTATGTCTTACCATGGGGTCAAATGAGTTTCTGGGGTGCTACCGTAATTACTAATTTGTTATATTTTATTCCTGGACTAATCTCATGGGTCTGTGGTGGATATGCTGTAGGCGATCTTACTCTAAAAAGATTCTTTGTATTACACTTTATTTTTCCATTCGTAGCTCTAGCTATTGTATTTATTCATATATTCTTTCTACATTTACAAGGTAGCAGTAATCCTTTGGGATATGATACACCATTAAAAATACCCTTCTATC…	478		Musa, S., Mackenstedt, U., Woog, F. & Dinkel, A.	Avian malaria on Madagascar: prevalence, biodiversity and specialization of haemosporidian parasites	Int. J. Parasitol, 49(3-4), 199-210 (2019)
141	OL598427	AH0025L	L1	Figure 04	lBUTBUT03	AH0025	VetMedUni (bird clinic)	Leucocytozoon toddi group	Leucocytozoon sp.		Austria	Western Europe	Buteo buteo	Accipitridae	Accipitriformes	avian	ACTCCACTGGTGCATCCTTTATATTTATTCTAACATACTTACATATGATAAAAGGATTAAATTATTCATATTCTTATTTACCAATATCATGGATTACTGGTATAATGATATTCCTAGTCTCTGTAGTTACTGCATTCTTAGGTTATGTATTACCATGGGGTCAAATGAGTTACTGGGGTGCAACTGTAATAACTAATTTATTATATTTTATCCCTGGACTAATCTCATGGGTATGTGGTGGATATGCTGTAGGCGATTTAACCTTAAAAAGATTCTTTATATTACATTTTATTTTCCCATTTGTAACTTTAGCAATAGTATTTATGCATATATTCTATCTACATCTACCTGGTAGCACTAATCCTTTAGGATATGATACACCTTTAAAAATACCCTTCT…	528		CCACTGGTGCATCCTTTATATTTATTCTAACATACTTACATATGATAAAAGGATTAAATTATTCATATTCTTATTTACCAATATCATGGATTACTGGTATAATGATATTCCTAGTCTCTGTAGTTACTGCATTCTTAGGTTATGTATTACCATGGGGTCAAATGAGTTACTGGGGTGCAACTGTAATAACTAATTTATTATATTTTATCCCTGGACTAATCTCATGGGTATGTGGTGGATATGCTGTAGGCGATTTAACCTTAAAAAGATTCTTTATATTACATTTTATTTTCCCATTTGTAACTTTAGCAATAGTATTTATGCATATATTCTATCTACATCTACCTGGTAGCACTAATCCTTTAGGATATGATACACCTTTAAAAATACCCTTCTATC…	478		present study	present study	present study
142	OL598428	AH0060Lc1	L1	Figure 04	lBUTBUT03	AH0060	VetMedUni (bird clinic)	Leucocytozoon toddi group	Leucocytozoon sp.		Austria	Western Europe	Buteo buteo	Accipitridae	Accipitriformes	avian	ACTCCACTGGTGCATCCTTTATATTTATTCTAACATACTTACATATGATAAAAGGATTAAATTATTCATATTCTTATTTACCAATATCATGGATTACTGGTATAATGATATTCCTAGTCTCTGTAGTTACTGCATTCTTAGGTTATGTATTACCATGGGGTCAAATGAGTTACTGGGGTGCAACTGTAATAACTAATTTATTATATTTTATCCCTGGACTAATCTCATGGGTATGTGGTGGATATGCTGTAGGCGATTTAACCTTAAAAAGATTCTTTATATTACATTTTATTTTCCCATTTGTAACTTTAGCAATAGTATTTATGCATATATTCTATCTACATCTACCTGGTAGCACTAATCCTTTAGGATATGATACACCTTTAAAAATACCCTTCT…	528		CCACTGGTGCATCCTTTATATTTATTCTAACATACTTACATATGATAAAAGGATTAAATTATTCATATTCTTATTTACCAATATCATGGATTACTGGTATAATGATATTCCTAGTCTCTGTAGTTACTGCATTCTTAGGTTATGTATTACCATGGGGTCAAATGAGTTACTGGGGTGCAACTGTAATAACTAATTTATTATATTTTATCCCTGGACTAATCTCATGGGTATGTGGTGGATATGCTGTAGGCGATTTAACCTTAAAAAGATTCTTTATATTACATTTTATTTTCCCATTTGTAACTTTAGCAATAGTATTTATGCATATATTCTATCTACATCTACCTGGTAGCACTAATCCTTTAGGATATGATACACCTTTAAAAATACCCTTCTATC…	478		present study	present study	present study
143	OL598429	AH0142Lc1	L1	Figure 04	lBUTBUT03	AH0142	VetMedUni (FIWI)	Leucocytozoon toddi group	Leucocytozoon sp.		Austria	Western Europe	Buteo buteo	Accipitridae	Accipitriformes	avian	ACTCCACTGGTGCATCCTTTATATTTATTCTAACATACTTACATATGATAAAAGGATTAAATTATTCATATTCTTATTTACCAATATCATGGATTACTGGTATAATGATATTCCTAGTCTCTGTAGTTACTGCATTCTTAGGTTATGTATTACCATGGGGTCAAATGAGTTACTGGGGTGCAACTGTAATAACTAATTTATTATATTTTATCCCTGGACTAATCTCATGGGTATGTGGTGGATATGCTGTAGGCGATTTAACCTTAAAAAGATTCTTTATATTACATTTTATTTTCCCATTTGTAACTTTAGCAATAGTATTTATGCATATATTCTATCTACATCTACCTGGTAGCACTAATCCTTTAGGATATGATACACCTTTAAAAATACCCTTCT…	528		CCACTGGTGCATCCTTTATATTTATTCTAACATACTTACATATGATAAAAGGATTAAATTATTCATATTCTTATTTACCAATATCATGGATTACTGGTATAATGATATTCCTAGTCTCTGTAGTTACTGCATTCTTAGGTTATGTATTACCATGGGGTCAAATGAGTTACTGGGGTGCAACTGTAATAACTAATTTATTATATTTTATCCCTGGACTAATCTCATGGGTATGTGGTGGATATGCTGTAGGCGATTTAACCTTAAAAAGATTCTTTATATTACATTTTATTTTCCCATTTGTAACTTTAGCAATAGTATTTATGCATATATTCTATCTACATCTACCTGGTAGCACTAATCCTTTAGGATATGATACACCTTTAAAAATACCCTTCTATC…	478		present study	present study	present study
144	OL598430	AH0236L	L1	Figure 04	lBUTBUT03	AH0236	VetMedUni (FIWI)	Leucocytozoon toddi group	Leucocytozoon sp.		Austria	Western Europe	Buteo buteo	Accipitridae	Accipitriformes	avian	ACTCCACTGGTGCATCCTTTATATTTATTCTAACATACTTACATATGATAAAAGGATTAAATTATTCATATTCTTATTTACCAATATCATGGATTACTGGTATAATGATATTCCTAGTCTCTGTAGTTACTGCATTCTTAGGTTATGTATTACCATGGGGTCAAATGAGTTACTGGGGTGCAACTGTAATAACTAATTTATTATATTTTATCCCTGGACTAATCTCATGGGTATGTGGTGGATATGCTGTAGGCGATTTAACCTTAAAAAGATTCTTTATATTACATTTTATTTTCCCATTTGTAACTTTAGCAATAGTATTTATGCATATATTCTATCTACATCTACCTGGTAGCACTAATCCTTTAGGATATGATACACCTTTAAAAATACCCTTCT…	528		CCACTGGTGCATCCTTTATATTTATTCTAACATACTTACATATGATAAAAGGATTAAATTATTCATATTCTTATTTACCAATATCATGGATTACTGGTATAATGATATTCCTAGTCTCTGTAGTTACTGCATTCTTAGGTTATGTATTACCATGGGGTCAAATGAGTTACTGGGGTGCAACTGTAATAACTAATTTATTATATTTTATCCCTGGACTAATCTCATGGGTATGTGGTGGATATGCTGTAGGCGATTTAACCTTAAAAAGATTCTTTATATTACATTTTATTTTCCCATTTGTAACTTTAGCAATAGTATTTATGCATATATTCTATCTACATCTACCTGGTAGCACTAATCCTTTAGGATATGATACACCTTTAAAAATACCCTTCTATC…	478		present study	present study	present study
145	OL598431	AH0244Lc1	L1	Figure 04	lBUTBUT03	AH0244	VetMedUni (FIWI)	Leucocytozoon toddi group	Leucocytozoon sp.		Austria	Western Europe	Buteo buteo	Accipitridae	Accipitriformes	avian	ACTCCACTGGTGCATCCTTTATATTTATTCTAACATACTTACATATGATAAAAGGATTAAATTATTCATATTCTTATTTACCAATATCATGGATTACTGGTATAATGATATTCCTAGTCTCTGTAGTTACTGCATTCTTAGGTTATGTATTACCATGGGGTCAAATGAGTTACTGGGGTGCAACTGTAATAACTAATTTATTATATTTTATCCCTGGACTAATCTCATGGGTATGTGGTGGATATGCTGTAGGCGATTTAACCTTAAAAAGATTCTTTATATTACATTTTATTTTCCCATTTGTAACTTTAGCAATAGTATTTATGCATATATTCTATCTACATCTACCTGGTAGCACTAATCCTTTAGGATATGATACACCTTTAAAAATACCCTTCT…	528		CCACTGGTGCATCCTTTATATTTATTCTAACATACTTACATATGATAAAAGGATTAAATTATTCATATTCTTATTTACCAATATCATGGATTACTGGTATAATGATATTCCTAGTCTCTGTAGTTACTGCATTCTTAGGTTATGTATTACCATGGGGTCAAATGAGTTACTGGGGTGCAACTGTAATAACTAATTTATTATATTTTATCCCTGGACTAATCTCATGGGTATGTGGTGGATATGCTGTAGGCGATTTAACCTTAAAAAGATTCTTTATATTACATTTTATTTTCCCATTTGTAACTTTAGCAATAGTATTTATGCATATATTCTATCTACATCTACCTGGTAGCACTAATCCTTTAGGATATGATACACCTTTAAAAATACCCTTCTATC…	478		present study	present study	present study
146	OL598432	AH0252Lc1	L1	Figure 04	lBUTBUT03	AH0252	VetMedUni (FIWI)	Leucocytozoon toddi group	Leucocytozoon sp.		Austria	Western Europe	Buteo buteo	Accipitridae	Accipitriformes	avian	ACTCCACTGGTGCATCCTTTATATTTATTCTAACATACTTACATATGATAAAAGGATTAAATTATTCATATTCTTATTTACCAATATCATGGATTACTGGTATAATGATATTCCTAGTCTCTGTAGTTACTGCATTCTTAGGTTATGTATTACCATGGGGTCAAATGAGTTACTGGGGTGCAACTGTAATAACTAATTTATTATATTTTATCCCTGGACTAATCTCATGGGTATGTGGTGGATATGCTGTAGGCGATTTAACCTTAAAAAGATTCTTTATATTACATTTTATTTTCCCATTTGTAACTTTAGCAATAGTATTTATGCATATATTCTATCTACATCTACCTGGTAGCACTAATCCTTTAGGATATGATACACCTTTAAAAATACCCTTCT…	528		CCACTGGTGCATCCTTTATATTTATTCTAACATACTTACATATGATAAAAGGATTAAATTATTCATATTCTTATTTACCAATATCATGGATTACTGGTATAATGATATTCCTAGTCTCTGTAGTTACTGCATTCTTAGGTTATGTATTACCATGGGGTCAAATGAGTTACTGGGGTGCAACTGTAATAACTAATTTATTATATTTTATCCCTGGACTAATCTCATGGGTATGTGGTGGATATGCTGTAGGCGATTTAACCTTAAAAAGATTCTTTATATTACATTTTATTTTCCCATTTGTAACTTTAGCAATAGTATTTATGCATATATTCTATCTACATCTACCTGGTAGCACTAATCCTTTAGGATATGATACACCTTTAAAAATACCCTTCTATC…	478		present study	present study	present study
147	OL598433	AH0281Lc2	L1	Figure 04	lBUTBUT03	AH0281	VetMedUni (FIWI)	Leucocytozoon toddi group	Leucocytozoon sp.		Austria	Western Europe	Buteo buteo	Accipitridae	Accipitriformes	avian	ACTCCACTGGTGCATCCTTTATATTTATTCTAACATACTTACATATGATAAAAGGATTAAATTATTCATATTCTTATTTACCAATATCATGGATTACTGGTATAATGATATTCCTAGTCTCTGTAGTTACTGCATTCTTAGGTTATGTATTACCATGGGGTCAAATGAGTTACTGGGGTGCAACTGTAATAACTAATTTATTATATTTTATCCCTGGACTAATCTCATGGGTATGTGGTGGATATGCTGTAGGCGATTTAACCTTAAAAAGATTCTTTATATTACATTTTATTTTCCCATTTGTAACTTTAGCAATAGTATTTATGCATATATTCTATCTACATCTACCTGGTAGCACTAATCCTTTAGGATATGATACACCTTTAAAAATACCCTTCT…	528		CCACTGGTGCATCCTTTATATTTATTCTAACATACTTACATATGATAAAAGGATTAAATTATTCATATTCTTATTTACCAATATCATGGATTACTGGTATAATGATATTCCTAGTCTCTGTAGTTACTGCATTCTTAGGTTATGTATTACCATGGGGTCAAATGAGTTACTGGGGTGCAACTGTAATAACTAATTTATTATATTTTATCCCTGGACTAATCTCATGGGTATGTGGTGGATATGCTGTAGGCGATTTAACCTTAAAAAGATTCTTTATATTACATTTTATTTTCCCATTTGTAACTTTAGCAATAGTATTTATGCATATATTCTATCTACATCTACCTGGTAGCACTAATCCTTTAGGATATGATACACCTTTAAAAATACCCTTCTATC…	478		present study	present study	present study
148	OL598438	AH0288Lc1	L1	Figure 04	lBUTBUT03	AH0288	VetMedUni (FIWI)	Leucocytozoon toddi group	Leucocytozoon sp.		Austria	Western Europe	Buteo buteo	Accipitridae	Accipitriformes	avian	TTTAGATATATGCACTCCACTGGTGCATCCTTTATATTTATTCTAACATACTTACATATGATAAAAGGATTAAATTATTCATATTCTTATTTACCAATATCATGGATTACTGGTATAATGATATTCCTAGTCTCTGTAGTTACTGCATTCTTAGGTTATGTATTACCATGGGGTCAAATGAGTTACTGGGGTGCAACTGTAATAACTAATTTATTATATTTTATCCCTGGACTAATCTCATGGGTATGTGGTGGATATGCTGTAGGCGATTTAACCTTAAAAAGATTCTTTATATTACATTTTATTTTCCCATTTGTAACTTTAGCAATAGTATTTATGCATATATTCTATCTACATCTACCTGGTAGCACTAATCCTTTAGGATATGATACACCTTTA…	885		CCACTGGTGCATCCTTTATATTTATTCTAACATACTTACATATGATAAAAGGATTAAATTATTCATATTCTTATTTACCAATATCATGGATTACTGGTATAATGATATTCCTAGTCTCTGTAGTTACTGCATTCTTAGGTTATGTATTACCATGGGGTCAAATGAGTTACTGGGGTGCAACTGTAATAACTAATTTATTATATTTTATCCCTGGACTAATCTCATGGGTATGTGGTGGATATGCTGTAGGCGATTTAACCTTAAAAAGATTCTTTATATTACATTTTATTTTCCCATTTGTAACTTTAGCAATAGTATTTATGCATATATTCTATCTACATCTACCTGGTAGCACTAATCCTTTAGGATATGATACACCTTTAAAAATACCCTTCTATC…	478		present study	present study	present study
149	OL598434	AH0291Lc1	L1	Figure 04	lBUTBUT03	AH0291	VetMedUni (FIWI)	Leucocytozoon toddi group	Leucocytozoon sp.		Austria	Western Europe	Buteo buteo	Accipitridae	Accipitriformes	avian	ACTCCACTGGTGCATCCTTTATATTTATTCTAACATACTTACATATGATAAAAGGATTAAATTATTCATATTCTTATTTACCAATATCATGGATTACTGGTATAATGATATTCCTAGTCTCTGTAGTTACTGCATTCTTAGGTTATGTATTACCATGGGGTCAAATGAGTTACTGGGGTGCAACTGTAATAACTAATTTATTATATTTTATCCCTGGACTAATCTCATGGGTATGTGGTGGATATGCTGTAGGCGATTTAACCTTAAAAAGATTCTTTATATTACATTTTATTTTCCCATTTGTAACTTTAGCAATAGTATTTATGCATATATTCTATCTACATCTACCTGGTAGCACTAATCCTTTAGGATATGATACACCTTTAAAAATACCCTTCT…	528		CCACTGGTGCATCCTTTATATTTATTCTAACATACTTACATATGATAAAAGGATTAAATTATTCATATTCTTATTTACCAATATCATGGATTACTGGTATAATGATATTCCTAGTCTCTGTAGTTACTGCATTCTTAGGTTATGTATTACCATGGGGTCAAATGAGTTACTGGGGTGCAACTGTAATAACTAATTTATTATATTTTATCCCTGGACTAATCTCATGGGTATGTGGTGGATATGCTGTAGGCGATTTAACCTTAAAAAGATTCTTTATATTACATTTTATTTTCCCATTTGTAACTTTAGCAATAGTATTTATGCATATATTCTATCTACATCTACCTGGTAGCACTAATCCTTTAGGATATGATACACCTTTAAAAATACCCTTCTATC…	478		present study	present study	present study
150	OL598439	AH0545Lc1	L1	Figure 04	lBUTBUT03	AH0545	VetMedUni (bird clinic)	Leucocytozoon toddi group	Leucocytozoon sp.		Austria	Western Europe	Buteo buteo	Accipitridae	Accipitriformes	avian	CCACTGGTGCATCCTTTATATTTATTCTAACATACTTACATATGATAAAAGGATTAAATTATTCATATTCTTATTTACCAATATCATGGATTACTGGTATAATGATATTCCTAGTCTCTGTAGTTACTGCATTCTTAGGTTATGTATTACCATGGGGTCAAATGAGTTACTGGGGTGCAACTGTAATAACTAATTTATTATATTTTATCCCTGGACTAATCTCATGGGTATGTGGTGGATATGCTGTAGGCGATTTAACCTTAAAAAGATTCTTTATATTACATTTTATTTTCCCATTTGTAACTTTAGCAATAGTATTTATGCATATATTCTATCTACATCTACCTGGTAGCACTAATCCTTTAGGATATGATACACCTTTAAAAATACCCTTCTATC…	869		CCACTGGTGCATCCTTTATATTTATTCTAACATACTTACATATGATAAAAGGATTAAATTATTCATATTCTTATTTACCAATATCATGGATTACTGGTATAATGATATTCCTAGTCTCTGTAGTTACTGCATTCTTAGGTTATGTATTACCATGGGGTCAAATGAGTTACTGGGGTGCAACTGTAATAACTAATTTATTATATTTTATCCCTGGACTAATCTCATGGGTATGTGGTGGATATGCTGTAGGCGATTTAACCTTAAAAAGATTCTTTATATTACATTTTATTTTCCCATTTGTAACTTTAGCAATAGTATTTATGCATATATTCTATCTACATCTACCTGGTAGCACTAATCCTTTAGGATATGATACACCTTTAAAAATACCCTTCTATC…	478		present study	present study	present study
151	MK652270	AH0555L	L1	Figure 04	lBUTBUT03	AH0555	VetMedUni (bird clinic)	Leucocytozoon toddi group	Leucocytozoon sp.		Austria	Western Europe	Buteo buteo	Accipitridae	Accipitriformes	avian	TTTAGATATATGCACTCCACTGGTGCATCCTTTATATTTATTCTAACATACTTACATATGATAAAAGGATTAAATTATTCATATTCTTATTTACCAATATCATGGATTACTGGTATAATGATATTCCTAGTCTCTGTAGTTACTGCATTCTTAGGTTATGTATTACCATGGGGTCAAATGAGTTACTGGGGTGCAACTGTAATAACTAATTTATTATATTTTATCCCTGGACTAATCTCATGGGTATGTGGTGGATATGCTGTAGGCGATTTAACCTTAAAAAGATTCTTTATATTACATTTTATTTTCCCATTTGTAACTTTAGCAATAGTATTTATGCATATATTCTATCTACATCTACCTGGTAGCACTAATCCTTTAGGATATGATACACCTTTA…	885		CCACTGGTGCATCCTTTATATTTATTCTAACATACTTACATATGATAAAAGGATTAAATTATTCATATTCTTATTTACCAATATCATGGATTACTGGTATAATGATATTCCTAGTCTCTGTAGTTACTGCATTCTTAGGTTATGTATTACCATGGGGTCAAATGAGTTACTGGGGTGCAACTGTAATAACTAATTTATTATATTTTATCCCTGGACTAATCTCATGGGTATGTGGTGGATATGCTGTAGGCGATTTAACCTTAAAAAGATTCTTTATATTACATTTTATTTTCCCATTTGTAACTTTAGCAATAGTATTTATGCATATATTCTATCTACATCTACCTGGTAGCACTAATCCTTTAGGATATGATACACCTTTAAAAATACCCTTCTATC…	478		Harl, J., Himmel, T., Valkiūnas, G. & Weissenböck, H.	The nuclear 18S ribosomal DNAs of avian haemosporidian parasites	Malaria journal, 18(1), 1-19 (2019)
152	MK330155	AH0822L	L1	Figure 04	lBUTBUT03	AH0822	VetMedUni (bird clinic)	Leucocytozoon toddi group	Leucocytozoon sp.		Austria	Western Europe	Buteo buteo	Accipitridae	Accipitriformes	avian	TTTAGATATATGCACTCCACTGGTGCATCCTTTATATTTATTCTAACATACTTACATATGATAAAAGGATTAAATTATTCATATTCTTATTTACCAATATCATGGATTACTGGTATAATGATATTCCTAGTCTCTGTAGTTACTGCATTCTTAGGTTATGTATTACCATGGGGTCAAATGAGTTACTGGGGTGCAACTGTAATAACTAATTTATTATATTTTATCCCTGGACTAATCTCATGGGTATGTGGTGGATATGCTGTAGGCGATTTAACCTTAAAAAGATTCTTTATATTACATTTTATTTTCCCATTTGTAACTTTAGCAATAGTATTTATGCATATATTCTATCTACATCTACCTGGTAGCACTAATCCTTTAGGATATGATACACCTTTA…	885		CCACTGGTGCATCCTTTATATTTATTCTAACATACTTACATATGATAAAAGGATTAAATTATTCATATTCTTATTTACCAATATCATGGATTACTGGTATAATGATATTCCTAGTCTCTGTAGTTACTGCATTCTTAGGTTATGTATTACCATGGGGTCAAATGAGTTACTGGGGTGCAACTGTAATAACTAATTTATTATATTTTATCCCTGGACTAATCTCATGGGTATGTGGTGGATATGCTGTAGGCGATTTAACCTTAAAAAGATTCTTTATATTACATTTTATTTTCCCATTTGTAACTTTAGCAATAGTATTTATGCATATATTCTATCTACATCTACCTGGTAGCACTAATCCTTTAGGATATGATACACCTTTAAAAATACCCTTCTATC…	478		Himmel, T., Harl, J., Kübber-Heiss, A., Konicek, C., Fernández, N., Juan-Sallés, C., ... & Weissenböck, H.	Molecular probes for the identification of avian Haemoproteus and Leucocytozoon parasites in tissue sections by chromogenic in situ hybridization	Parasites & vectors, 12(1), 1-10 (2019)
153	OL598435	AH0991c1	L1	Figure 04	lBUTBUT03	AH0991	VetMedUni (bird clinic)	Leucocytozoon toddi group	Leucocytozoon sp.		Austria	Western Europe	Buteo buteo	Accipitridae	Accipitriformes	avian	ACTCCACTGGTGCATCCTTTATATTTATTCTAACATACTTACATATGATAAAAGGATTAAATTATTCATATTCTTATTTACCAATATCATGGATTACTGGTATAATGATATTCCTAGTCTCTGTAGTTACTGCATTCTTAGGTTATGTATTACCATGGGGTCAAATGAGTTACTGGGGTGCAACTGTAATAACTAATTTATTATATTTTATCCCTGGACTAATCTCATGGGTATGTGGTGGATATGCTGTAGGCGATTTAACCTTAAAAAGATTCTTTATATTACATTTTATTTTCCCATTTGTAACTTTAGCAATAGTATTTATGCATATATTCTATCTACATCTACCTGGTAGCACTAATCCTTTAGGATATGATACACCTTTAAAAATACCCTTCT…	528		CCACTGGTGCATCCTTTATATTTATTCTAACATACTTACATATGATAAAAGGATTAAATTATTCATATTCTTATTTACCAATATCATGGATTACTGGTATAATGATATTCCTAGTCTCTGTAGTTACTGCATTCTTAGGTTATGTATTACCATGGGGTCAAATGAGTTACTGGGGTGCAACTGTAATAACTAATTTATTATATTTTATCCCTGGACTAATCTCATGGGTATGTGGTGGATATGCTGTAGGCGATTTAACCTTAAAAAGATTCTTTATATTACATTTTATTTTCCCATTTGTAACTTTAGCAATAGTATTTATGCATATATTCTATCTACATCTACCTGGTAGCACTAATCCTTTAGGATATGATACACCTTTAAAAATACCCTTCTATC…	478		present study	present study	present study
154	OL598436	AH2085L	L1	Figure 04	lBUTBUT03	AH2085	VetMedUni Sarajevo	Leucocytozoon toddi group	Leucocytozoon sp.		Bosnia-Herzegovina: Srebrenik	Southern Europe	Accipiter gentilis	Accipitridae	Accipitriformes	avian	ACTCCACTGGTGCATCCTTTATATTTATTCTAACATACTTACATATGATAAAAGGATTAAATTATTCATATTCTTATTTACCAATATCATGGATTACTGGTATAATGATATTCCTAGTCTCTGTAGTTACTGCATTCTTAGGTTATGTATTACCATGGGGTCAAATGAGTTACTGGGGTGCAACTGTAATAACTAATTTATTATATTTTATCCCTGGACTAATCTCATGGGTATGTGGTGGATATGCTGTAGGCGATTTAACCTTAAAAAGATTCTTTATATTACATTTTATTTTCCCATTTGTAACTTTAGCAATAGTATTTATGCATATATTCTATCTACATCTACCTGGTAGCACTAATCCTTTAGGATATGATACACCTTTAAAAATACCCTTCT…	528		CCACTGGTGCATCCTTTATATTTATTCTAACATACTTACATATGATAAAAGGATTAAATTATTCATATTCTTATTTACCAATATCATGGATTACTGGTATAATGATATTCCTAGTCTCTGTAGTTACTGCATTCTTAGGTTATGTATTACCATGGGGTCAAATGAGTTACTGGGGTGCAACTGTAATAACTAATTTATTATATTTTATCCCTGGACTAATCTCATGGGTATGTGGTGGATATGCTGTAGGCGATTTAACCTTAAAAAGATTCTTTATATTACATTTTATTTTCCCATTTGTAACTTTAGCAATAGTATTTATGCATATATTCTATCTACATCTACCTGGTAGCACTAATCCTTTAGGATATGATACACCTTTAAAAATACCCTTCTATC…	478		present study	present study	present study
155	OL598437	AH2087L	L1	Figure 04	lBUTBUT03	AH2087	VetMedUni Sarajevo	Leucocytozoon toddi group	Leucocytozoon sp.		Bosnia-Herzegovina: Srebrenik	Southern Europe	Accipiter gentilis	Accipitridae	Accipitriformes	avian	ACTCCACTGGTGCATCCTTTATATTTATTCTAACATACTTACATATGATAAAAGGATTAAATTATTCATATTCTTATTTACCAATATCATGGATTACTGGTATAATGATATTCCTAGTCTCTGTAGTTACTGCATTCTTAGGTTATGTATTACCATGGGGTCAAATGAGTTACTGGGGTGCAACTGTAATAACTAATTTATTATATTTTATCCCTGGACTAATCTCATGGGTATGTGGTGGATATGCTGTAGGCGATTTAACCTTAAAAAGATTCTTTATATTACATTTTATTTTCCCATTTGTAACTTTAGCAATAGTATTTATGCATATATTCTATCTACATCTACCTGGTAGCACTAATCCTTTAGGATATGATACACCTTTAAAAATACCCTTCT…	528		CCACTGGTGCATCCTTTATATTTATTCTAACATACTTACATATGATAAAAGGATTAAATTATTCATATTCTTATTTACCAATATCATGGATTACTGGTATAATGATATTCCTAGTCTCTGTAGTTACTGCATTCTTAGGTTATGTATTACCATGGGGTCAAATGAGTTACTGGGGTGCAACTGTAATAACTAATTTATTATATTTTATCCCTGGACTAATCTCATGGGTATGTGGTGGATATGCTGTAGGCGATTTAACCTTAAAAAGATTCTTTATATTACATTTTATTTTCCCATTTGTAACTTTAGCAATAGTATTTATGCATATATTCTATCTACATCTACCTGGTAGCACTAATCCTTTAGGATATGATACACCTTTAAAAATACCCTTCTATC…	478		present study	present study	present study
156	OL598441	AH0326L	L1	Figure 04	lCIAE05	AH0326	VetMedUni (FIWI)	Leucocytozoon toddi group	Leucocytozoon sp.		Austria	Western Europe	Circus aeruginosus	Accipitridae	Accipitriformes	avian	ACTCCACTGGTGCATCCTTTATATTTATTCTAACATACTTACATATGATAAAAGGATTAAATTATTCATATTCTTATTTACCAATATCATGGATTACTGGTATAATGATATTCCTAGTCTCTGTAGTTACTGCATTCTTAGGTTATGTATTACCATGGGGTCAAATGAGTTACTGGGGTGCAACTGTAATAACTAATTTATTATATTTTATCCCTGGACTAATCTCATGGGTATGTGGTGGATATGCTGTAGGCGATTTAACCTTAAAAAGATTCTTTATATTACATTTTATTTTCCCATTTGTAACTATAGCAATAGTATTTATGCATATATTCTATCTACATCTACCTGGTAGCACTAATCCTTTAGGATATGATACACCTTTAAAAATACCCTTCT…	528		CCACTGGTGCATCCTTTATATTTATTCTAACATACTTACATATGATAAAAGGATTAAATTATTCATATTCTTATTTACCAATATCATGGATTACTGGTATAATGATATTCCTAGTCTCTGTAGTTACTGCATTCTTAGGTTATGTATTACCATGGGGTCAAATGAGTTACTGGGGTGCAACTGTAATAACTAATTTATTATATTTTATCCCTGGACTAATCTCATGGGTATGTGGTGGATATGCTGTAGGCGATTTAACCTTAAAAAGATTCTTTATATTACATTTTATTTTCCCATTTGTAACTATAGCAATAGTATTTATGCATATATTCTATCTACATCTACCTGGTAGCACTAATCCTTTAGGATATGATACACCTTTAAAAATACCCTTCTATC…	478		present study	present study	present study
157	OL598440	AH0991c2	L1	Figure 04	lBUTBUT11	AH0991	VetMedUni (bird clinic)	Leucocytozoon toddi group	Leucocytozoon sp.		Austria	Western Europe	Buteo buteo	Accipitridae	Accipitriformes	avian	ACTCCACTGGTGCATCCTTTATATTTATTCTAACATACTTACATATGATAAAAGGATTAAATTATTCATATTCTTATTTACCAATTTCATGGATTACTGGTATAATGATATTCCTAGTCTCTGTAGTTACTGCATTCTTAGGTTATGTATTACCATGGGGTCAAATGAGTTACTGGGGTGCAACTGTAATAACTAATTTATTATATTTTATCCCTGGACTAATCTCATGGGTATGTGGTGGATATGCTGTAGGCGATTTAACCTTAAAAAGATTCTTTATATTACATTTTATTTTCCCATTTGTAACTTTAGCAATAGTATTTATGCATATATTCTATCTACATCTACCTGGTAGCACTAATCCTTTAGGATATGATACACCTTTAAAAATACCCTTCT…	528		CCACTGGTGCATCCTTTATATTTATTCTAACATACTTACATATGATAAAAGGATTAAATTATTCATATTCTTATTTACCAATTTCATGGATTACTGGTATAATGATATTCCTAGTCTCTGTAGTTACTGCATTCTTAGGTTATGTATTACCATGGGGTCAAATGAGTTACTGGGGTGCAACTGTAATAACTAATTTATTATATTTTATCCCTGGACTAATCTCATGGGTATGTGGTGGATATGCTGTAGGCGATTTAACCTTAAAAAGATTCTTTATATTACATTTTATTTTCCCATTTGTAACTTTAGCAATAGTATTTATGCATATATTCTATCTACATCTACCTGGTAGCACTAATCCTTTAGGATATGATACACCTTTAAAAATACCCTTCTATC…	478		present study	present study	present study
158	KP256191	KP256191	L1	Figure 04	lACCGEN02	ACGE02		Leucocytozoon toddi group	Leucocytozoon sp.		Czechia	Eastern Europe	Accipiter gentilis	Accipitridae	Accipitriformes	avian	TATATGCACTCCACTGGTGCATCCTTTATATTTATTCTAACATACCTACATATGCTAAAAGGATTAAACTATTCATATTCTTATTTACCAATATCATGGATTACTGGTATAATTATATTTCTAGTATCTGTAGTCACTGCATTCTTAGGTTATGTATTACCATGGGGTCAAATGAGTTACTGGGGTGCAACTGTAATAACTAATTTATTATATTTTATCCCTGGACTAATCTCATGGGTATGCGGTGGATATGCTGTAGGCGATCTAACCTTAAAAAGATTCTTTGTATTACATTTTATTTTCCCATTTGTAACTTTAGCAATAGTATTCATACATATATTCTATCTACATCTACATGGTAGCACTAATCCTTTAGGATATGATACACCTTTAAAAATA…	737		CCACTGGTGCATCCTTTATATTTATTCTAACATACCTACATATGCTAAAAGGATTAAACTATTCATATTCTTATTTACCAATATCATGGATTACTGGTATAATTATATTTCTAGTATCTGTAGTCACTGCATTCTTAGGTTATGTATTACCATGGGGTCAAATGAGTTACTGGGGTGCAACTGTAATAACTAATTTATTATATTTTATCCCTGGACTAATCTCATGGGTATGCGGTGGATATGCTGTAGGCGATCTAACCTTAAAAAGATTCTTTGTATTACATTTTATTTTCCCATTTGTAACTTTAGCAATAGTATTCATACATATATTCTATCTACATCTACATGGTAGCACTAATCCTTTAGGATATGATACACCTTTAAAAATACCCTTCTATC…	478		Hanel, J., Doležalová, J., Stehlíková, S., Modrý, D., Chudoba, J., Synek, P. & Votýpka, J.	Blood parasites in northern goshawk (Accipiter gentilis) with an emphasis to Leucocytozoon toddi	Parasitology Research 115 (1), 263-270 (2016)
159	OL598442	AH0043L	L1	Figure 04	lCIAE03	AH0043	VetMedUni (bird clinic)	Leucocytozoon toddi group	Leucocytozoon sp.		Austria	Western Europe	Circus aeruginosus	Accipitridae	Accipitriformes	avian	TTTAGATACATGCACTCCACTGGTGCATCATTTATATTTATTCTAACATACCTACATATACTAAAAGGATTAAATTATTCATATTCTTATTTACCATTATCATGGATTACTGGAATAATTATATTTCTAATATCTATAGTAACTGCATTCTTAGGTTATGTACTACCATGGGGTCAAATGAGCTTCTGGGGTGCAACTGTAATAACTAATTTATTATACTTTATTCCTGGACTTATCTCATGGGTCTGCGGTGGATATGCTGTTGGCGATCTAACCTTAAAAAGATTCTTTGTATTACATTTTATTTTCCCATTTGTAGCTTTAGTTATAGTATTTATACATATATTCTTTCTACATCTACAAGGTAGCAGTAATCCTTTAGGATATGATACACCTTTA…	854		CCACTGGTGCATCATTTATATTTATTCTAACATACCTACATATACTAAAAGGATTAAATTATTCATATTCTTATTTACCATTATCATGGATTACTGGAATAATTATATTTCTAATATCTATAGTAACTGCATTCTTAGGTTATGTACTACCATGGGGTCAAATGAGCTTCTGGGGTGCAACTGTAATAACTAATTTATTATACTTTATTCCTGGACTTATCTCATGGGTCTGCGGTGGATATGCTGTTGGCGATCTAACCTTAAAAAGATTCTTTGTATTACATTTTATTTTCCCATTTGTAGCTTTAGTTATAGTATTTATACATATATTCTTTCTACATCTACAAGGTAGCAGTAATCCTTTAGGATATGATACACCTTTAAAAATACCCTTCTATC…	478		present study	present study	present study
160	OL598444	AH0215L	L1	Figure 04	lCIAE03	AH0215	VetMedUni (FIWI)	Leucocytozoon toddi group	Leucocytozoon sp.		Austria	Western Europe	Circus aeruginosus	Accipitridae	Accipitriformes	avian	ACTCCACTGGTGCATCATTTATATTTATTCTAACATACCTACATATACTAAAAGGATTAAATTATTCATATTCTTATTTACCATTATCATGGATTACTGGAATAATTATATTTCTAATATCTATAGTAACTGCATTCTTAGGTTATGTACTACCATGGGGTCAAATGAGCTTCTGGGGTGCAACTGTAATAACTAATTTATTATACTTTATTCCTGGACTTATCTCATGGGTCTGCGGTGGATATGCTGTTGGCGATCTAACCTTAAAAAGATTCTTTGTATTACATTTTATTTTCCCATTTGTAGCTTTAGTTATAGTATTTATACATATATTCTTTCTACATCTACAAGGTAGCAGTAATCCTTTAGGATATGATACACCTTTAAAAATACCCTTCT…	528		CCACTGGTGCATCATTTATATTTATTCTAACATACCTACATATACTAAAAGGATTAAATTATTCATATTCTTATTTACCATTATCATGGATTACTGGAATAATTATATTTCTAATATCTATAGTAACTGCATTCTTAGGTTATGTACTACCATGGGGTCAAATGAGCTTCTGGGGTGCAACTGTAATAACTAATTTATTATACTTTATTCCTGGACTTATCTCATGGGTCTGCGGTGGATATGCTGTTGGCGATCTAACCTTAAAAAGATTCTTTGTATTACATTTTATTTTCCCATTTGTAGCTTTAGTTATAGTATTTATACATATATTCTTTCTACATCTACAAGGTAGCAGTAATCCTTTAGGATATGATACACCTTTAAAAATACCCTTCTATC…	478		present study	present study	present study
161	OL598443	AH0250L	L1	Figure 04	lCIAE03	AH0250	VetMedUni (FIWI)	Leucocytozoon toddi group	Leucocytozoon sp.		Austria	Western Europe	Circus aeruginosus	Accipitridae	Accipitriformes	avian	TTTAGATACATGCACTCCACTGGTGCATCATTTATATTTATTCTAACATACCTACATATACTAAAAGGATTAAATTATTCATATTCTTATTTACCATTATCATGGATTACTGGAATAATTATATTTCTAATATCTATAGTAACTGCATTCTTAGGTTATGTACTACCATGGGGTCAAATGAGCTTCTGGGGTGCAACTGTAATAACTAATTTATTATACTTTATTCCTGGACTTATCTCATGGGTCTGCGGTGGATATGCTGTTGGCGATCTAACCTTAAAAAGATTCTTTGTATTACATTTTATTTTCCCATTTGTAGCTTTAGTTATAGTATTTATACATATATTCTTTCTACATCTACAAGGTAGCAGTAATCCTTTAGGATATGATACACCTTTA…	854		CCACTGGTGCATCATTTATATTTATTCTAACATACCTACATATACTAAAAGGATTAAATTATTCATATTCTTATTTACCATTATCATGGATTACTGGAATAATTATATTTCTAATATCTATAGTAACTGCATTCTTAGGTTATGTACTACCATGGGGTCAAATGAGCTTCTGGGGTGCAACTGTAATAACTAATTTATTATACTTTATTCCTGGACTTATCTCATGGGTCTGCGGTGGATATGCTGTTGGCGATCTAACCTTAAAAAGATTCTTTGTATTACATTTTATTTTCCCATTTGTAGCTTTAGTTATAGTATTTATACATATATTCTTTCTACATCTACAAGGTAGCAGTAATCCTTTAGGATATGATACACCTTTAAAAATACCCTTCTATC…	478		present study	present study	present study
162	MK652272	AH1003L	L1	Figure 04	lCIAE03	AH1003	VetMedUni (bird clinic)	Leucocytozoon toddi group	Leucocytozoon sp.		Austria	Western Europe	Circus aeruginosus	Accipitridae	Accipitriformes	avian	TTTAGATACATGCACTCCACTGGTGCATCATTTATATTTATTCTAACATACCTACATATACTAAAAGGATTAAATTATTCATATTCTTATTTACCATTATCATGGATTACTGGAATAATTATATTTCTAATATCTATAGTAACTGCATTCTTAGGTTATGTACTACCATGGGGTCAAATGAGCTTCTGGGGTGCAACTGTAATAACTAATTTATTATACTTTATTCCTGGACTTATCTCATGGGTCTGCGGTGGATATGCTGTTGGCGATCTAACCTTAAAAAGATTCTTTGTATTACATTTTATTTTCCCATTTGTAGCTTTAGTTATAGTATTTATACATATATTCTTTCTACATCTACAAGGTAGCAGTAATCCTTTAGGATATGATACACCTTTA…	885		CCACTGGTGCATCATTTATATTTATTCTAACATACCTACATATACTAAAAGGATTAAATTATTCATATTCTTATTTACCATTATCATGGATTACTGGAATAATTATATTTCTAATATCTATAGTAACTGCATTCTTAGGTTATGTACTACCATGGGGTCAAATGAGCTTCTGGGGTGCAACTGTAATAACTAATTTATTATACTTTATTCCTGGACTTATCTCATGGGTCTGCGGTGGATATGCTGTTGGCGATCTAACCTTAAAAAGATTCTTTGTATTACATTTTATTTTCCCATTTGTAGCTTTAGTTATAGTATTTATACATATATTCTTTCTACATCTACAAGGTAGCAGTAATCCTTTAGGATATGATACACCTTTAAAAATACCCTTCTATC…	478		Harl, J., Himmel, T., Valkiūnas, G. & Weissenböck, H.	The nuclear 18S ribosomal DNAs of avian haemosporidian parasites	Malaria journal, 18(1), 1-19 (2019)
163	OL598445	AH1929L	L1	Figure 04	lCIAE03	AH1929	VetMedUni (bird clinic)	Leucocytozoon toddi group	Leucocytozoon sp.		Austria	Western Europe	Circus aeruginosus	Accipitridae	Accipitriformes	avian	ACTCCACTGGTGCATCATTTATATTTATTCTAACATACCTACATATACTAAAAGGATTAAATTATTCATATTCTTATTTACCATTATCATGGATTACTGGAATAATTATATTTCTAATATCTATAGTAACTGCATTCTTAGGTTATGTACTACCATGGGGTCAAATGAGCTTCTGGGGTGCAACTGTAATAACTAATTTATTATACTTTATTCCTGGACTTATCTCATGGGTCTGCGGTGGATATGCTGTTGGCGATCTAACCTTAAAAAGATTCTTTGTATTACATTTTATTTTCCCATTTGTAGCTTTAGTTATAGTATTTATACATATATTCTTTCTACATCTACAAGGTAGCAGTAATCCTTTAGGATATGATACACCTTTAAAAATACCCTTCT…	528		CCACTGGTGCATCATTTATATTTATTCTAACATACCTACATATACTAAAAGGATTAAATTATTCATATTCTTATTTACCATTATCATGGATTACTGGAATAATTATATTTCTAATATCTATAGTAACTGCATTCTTAGGTTATGTACTACCATGGGGTCAAATGAGCTTCTGGGGTGCAACTGTAATAACTAATTTATTATACTTTATTCCTGGACTTATCTCATGGGTCTGCGGTGGATATGCTGTTGGCGATCTAACCTTAAAAAGATTCTTTGTATTACATTTTATTTTCCCATTTGTAGCTTTAGTTATAGTATTTATACATATATTCTTTCTACATCTACAAGGTAGCAGTAATCCTTTAGGATATGATACACCTTTAAAAATACCCTTCTATC…	478		present study	present study	present study
164	OL598446	AH0249L	L1	Figure 04	lCIAE04	AH0249	VetMedUni (FIWI)	Leucocytozoon toddi group	Leucocytozoon sp.		Austria	Western Europe	Circus aeruginosus	Accipitridae	Accipitriformes	avian	ACTCCACTGGTGCATCATTTATATTTATTCTAACATACCTACATATACTAAAAGGATTAAATTATTCATATTCTTATTTACCATTATCATGGATTACTGGAATAATTATATTTCTAATATCTATAGTAACTGCATTCTTAGGTTATGTACTACCATGGGGTCAAATGAGCTTCTGGGGTGCAACTGTAATAACTAATTTACTATACTTTATTCCTGGACTTATCTCATGGGTCTGTGGTGGATATGCTGTTGGCGATCTAACCTTAAAAAGATTCTTTGTATTACATTTTATTTTCCCATTTGTAGCTTTAGTTATAGTATTTATACATATATTCTTTCTTCATCTACAAGGTAGCAGTAATCCTTTAGGATATGATACACCTTTAAAAATACCCTTCT…	528		CCACTGGTGCATCATTTATATTTATTCTAACATACCTACATATACTAAAAGGATTAAATTATTCATATTCTTATTTACCATTATCATGGATTACTGGAATAATTATATTTCTAATATCTATAGTAACTGCATTCTTAGGTTATGTACTACCATGGGGTCAAATGAGCTTCTGGGGTGCAACTGTAATAACTAATTTACTATACTTTATTCCTGGACTTATCTCATGGGTCTGTGGTGGATATGCTGTTGGCGATCTAACCTTAAAAAGATTCTTTGTATTACATTTTATTTTCCCATTTGTAGCTTTAGTTATAGTATTTATACATATATTCTTTCTTCATCTACAAGGTAGCAGTAATCCTTTAGGATATGATACACCTTTAAAAATACCCTTCTATC…	478		present study	present study	present study
165	DQ177239	DQ177239	L1	Figure 04	lACNI02	1711		Leucocytozoon toddi group	Leucocytozoon toddi		Kazakhstan	Central Asia	Accipiter nisus	Accipitridae	Accipitriformes	avian	ATTTATATTAAGAGAATTATGGGCTGGATGGTGTTTTAGATATATGCATTCCACAGGTGCATCATTAATATTCATTTTAACATATCTACATATATTAAAAGGATTAAATTATTCATATTCTTACTTACCATTATCATGGATTACTGGTATTATAATATTTCTAATTTCTATAGTCACTGCATTCTTAGGTTATGTACTACCATGGGGTCAAATGAGTTTCTGGGGTGCAACTGTAATTACTAATTTATTATATTTTATTCCTGGACTAATATCATGGGTCTGTGGTGGATATGCTGTAGGCGATCTAACCTTAAAGAGATTCTTTGTATTACATTTTATTTTCCCATTTGTAGCTTTAGCAATAGTATTTATACATATATTCTTTCTACATTTACAAGG…	706		CCACAGGTGCATCATTAATATTCATTTTAACATATCTACATATATTAAAAGGATTAAATTATTCATATTCTTACTTACCATTATCATGGATTACTGGTATTATAATATTTCTAATTTCTATAGTCACTGCATTCTTAGGTTATGTACTACCATGGGGTCAAATGAGTTTCTGGGGTGCAACTGTAATTACTAATTTATTATATTTTATTCCTGGACTAATATCATGGGTCTGTGGTGGATATGCTGTAGGCGATCTAACCTTAAAGAGATTCTTTGTATTACATTTTATTTTCCCATTTGTAGCTTTAGCAATAGTATTTATACATATATTCTTTCTACATTTACAAGGTAGCAGTAATCCTTTAGGATATGATACACCTTTAAAAATACCCTTCTATC…	478		Sehgal, R.N., Hull, A.C., Anderson, N.L., Valkiūnas, G., Markovets, M.J., Kawamura, S. & Tell, L.A.	Evidence for cryptic speciation of Leucocytozoon spp. (Haemosporida, Leucocytozoidae) in diurnal raptors	Journal of Parasitology, 92 (2), 375-379 (2006)
166	DQ177240	DQ177240	L1	Figure 04	lACNI02	7		Leucocytozoon toddi group	Leucocytozoon toddi		Kazakhstan	Central Asia	Accipiter nisus	Accipitridae	Accipitriformes	avian	ATTTATATTAAGAGAATTATGGGCTGGATGGTGTTTTAGATATATGCATTCCACAGGTGCATCATTAATATTCATTTTAACATATCTACATATATTAAAAGGATTAAATTATTCATATTCTTACTTACCATTATCATGGATTACTGGTATTATAATATTTCTAATTTCTATAGTCACTGCATTCTTAGGTTATGTACTACCATGGGGTCAAATGAGTTTCTGGGGTGCAACTGTAATTACTAATTTATTATATTTTATTCCTGGACTAATATCATGGGTCTGTGGTGGATATGCTGTAGGCGATCTAACCTTAAAGAGATTCTTTGTATTACATTTTATTTTCCCATTTGTAGCTTTAGCAATAGTATTTATACATATATTCTTTCTACATTTACAAGG…	706		CCACAGGTGCATCATTAATATTCATTTTAACATATCTACATATATTAAAAGGATTAAATTATTCATATTCTTACTTACCATTATCATGGATTACTGGTATTATAATATTTCTAATTTCTATAGTCACTGCATTCTTAGGTTATGTACTACCATGGGGTCAAATGAGTTTCTGGGGTGCAACTGTAATTACTAATTTATTATATTTTATTCCTGGACTAATATCATGGGTCTGTGGTGGATATGCTGTAGGCGATCTAACCTTAAAGAGATTCTTTGTATTACATTTTATTTTCCCATTTGTAGCTTTAGCAATAGTATTTATACATATATTCTTTCTACATTTACAAGGTAGCAGTAATCCTTTAGGATATGATACACCTTTAAAAATACCCTTCTATC…	478		Sehgal, R.N., Hull, A.C., Anderson, N.L., Valkiūnas, G., Markovets, M.J., Kawamura, S. & Tell, L.A.	Evidence for cryptic speciation of Leucocytozoon spp. (Haemosporida, Leucocytozoidae) in diurnal raptors	Journal of Parasitology, 92 (2), 375-379 (2006)
167	MK652271	AH0799L	L1	Figure 04	lACNI03	AH0799	VetMedUni (bird clinic)	Leucocytozoon toddi group	Leucocytozoon sp.		Austria	Western Europe	Accipiter nisus	Accipitridae	Accipitriformes	avian	TTTAGATATATGCATTCCACAGGTGCATCATTTATATTCATTTTAACATATCTACATATATTAAAAGGACTAAATTATTCATATTCTTACTTACCATTATCATGGATTACTGGTATTATAATATTTCTAATTTCTATAGTCACTGCATTCTTAGGTTATGTACTACCATGGGGTCAAATGAGTTTCTGGGGTGCAACTGTAATTACTAATTTATTATATTTTATTCCTGGACTAATATCATGGGTCTGTGGTGGATATGCTGTAGGCGATCTAACCTTAAAGAGATTCTTTGTATTACATTTTATTTTCCCATTTGTAGCTTTAGCAATAGTATTTATACATATATTCTTTCTACATTTACAAGGTAGCAGTAATCCTTTAGGATATGATACACCTTTA…	885		CCACAGGTGCATCATTTATATTCATTTTAACATATCTACATATATTAAAAGGACTAAATTATTCATATTCTTACTTACCATTATCATGGATTACTGGTATTATAATATTTCTAATTTCTATAGTCACTGCATTCTTAGGTTATGTACTACCATGGGGTCAAATGAGTTTCTGGGGTGCAACTGTAATTACTAATTTATTATATTTTATTCCTGGACTAATATCATGGGTCTGTGGTGGATATGCTGTAGGCGATCTAACCTTAAAGAGATTCTTTGTATTACATTTTATTTTCCCATTTGTAGCTTTAGCAATAGTATTTATACATATATTCTTTCTACATTTACAAGGTAGCAGTAATCCTTTAGGATATGATACACCTTTAAAAATACCCTTCTATC…	478		Harl, J., Himmel, T., Valkiūnas, G. & Weissenböck, H.	The nuclear 18S ribosomal DNAs of avian haemosporidian parasites	Malaria journal, 18(1), 1-19 (2019)
168	DQ177237	DQ177237	L1	Figure 04	lACNI03	7new		Leucocytozoon toddi group	Leucocytozoon toddi		Kazakhstan	Central Asia	Accipiter nisus	Accipitridae	Accipitriformes	avian	ATTTATATTAAGAGAATTATGGGCTGGATGGTGTTTTAGATATATGCATTCCACAGGTGCATCATTTATATTCATTTTAACATATCTACATATATTAAAAGGACTAAATTATTCATATTCTTACTTACCATTATCATGGATTACTGGTATTATAATATTTCTAATTTCTATAGTCACTGCATTCTTAGGTTATGTACTACCATGGGGTCAAATGAGTTTCTGGGGTGCAACTGTAATTACTAATTTATTATATTTTATTCCTGGACTAATATCATGGGTCTGTGGTGGATATGCTGTAGGCGATCTAACCTTAAAGAGATTCTTTGTATTACATTTTATTTTCCCATTTGTAGCTTTAGCAATAGTATTTATACATATATTCTTTCTACATTTACAAGG…	706		CCACAGGTGCATCATTTATATTCATTTTAACATATCTACATATATTAAAAGGACTAAATTATTCATATTCTTACTTACCATTATCATGGATTACTGGTATTATAATATTTCTAATTTCTATAGTCACTGCATTCTTAGGTTATGTACTACCATGGGGTCAAATGAGTTTCTGGGGTGCAACTGTAATTACTAATTTATTATATTTTATTCCTGGACTAATATCATGGGTCTGTGGTGGATATGCTGTAGGCGATCTAACCTTAAAGAGATTCTTTGTATTACATTTTATTTTCCCATTTGTAGCTTTAGCAATAGTATTTATACATATATTCTTTCTACATTTACAAGGTAGCAGTAATCCTTTAGGATATGATACACCTTTAAAAATACCCTTCTATC…	478		Sehgal, R.N., Hull, A.C., Anderson, N.L., Valkiūnas, G., Markovets, M.J., Kawamura, S. & Tell, L.A.	Evidence for cryptic speciation of Leucocytozoon spp. (Haemosporida, Leucocytozoidae) in diurnal raptors	Journal of Parasitology, 92 (2), 375-379 (2006)
169	MF928784	MF928784	L1	Figure 04	lACNI03	ERU-16KRL		Leucocytozoon toddi group	Leucocytozoon sp.		Turkey	Western Asia	Accipiter nisus	Accipitridae	Accipitriformes	avian	TCAATATTCTCCAGACTTATCAAATGCATATTATAGTGTACAATTTATATTAAGAGAATTATGGGCTGGATGGTGTTTTAGATATATGCATTCCACAGGTGCATCATTTATATTCATTTTAACATATCTACATATATTAAAAGGACTAAATTATTCATATTCTTACTTACCATTATCATGGATTACTGGTATTATAATATTTCTAATTTCTATAGTCACTGCATTCTTAGGTTATGTACTACCATGGGGTCAAATGAGTTTCTGGGGTGCAACTGTAATTACTAATTTATTATATTTTATTCCTGGACTAATATCATGGGTCTGTGGTGGATATGCTGTAGGCGATCTAACCTTAAAGAGATTCTTTGTATTACATTTTATTTTCCCATTTGTAGCTTT…	818		CCACAGGTGCATCATTTATATTCATTTTAACATATCTACATATATTAAAAGGACTAAATTATTCATATTCTTACTTACCATTATCATGGATTACTGGTATTATAATATTTCTAATTTCTATAGTCACTGCATTCTTAGGTTATGTACTACCATGGGGTCAAATGAGTTTCTGGGGTGCAACTGTAATTACTAATTTATTATATTTTATTCCTGGACTAATATCATGGGTCTGTGGTGGATATGCTGTAGGCGATCTAACCTTAAAGAGATTCTTTGTATTACATTTTATTTTCCCATTTGTAGCTTTAGCAATAGTATTTATACATATATTCTTTCTACATTTACAAGGTAGCAGTAATCCTTTAGGATATGATACACCTTTAAAAATACCCTTCTATC…	478		Simsek, E., Ciloglu, A., Guler, A.G., Yildirim, A., Aysul, N. & Inci, A.	Molecular prevalence of avian haemosporidian parasites in wild birds in Aydin province, Turkey	Unpublished
170	OL598447	AH0315Lc2	L1	Figure 04	lACNI05	AH0315	VetMedUni (FIWI)	Leucocytozoon toddi group	Leucocytozoon sp.		Austria	Western Europe	Accipiter nisus	Accipitridae	Accipitriformes	avian	ATTCCACAGGTGCATCATTTATATTCATTTTAACATATCTACATATATTAAAAGGACTAAATTATTCATATTCTTACTTACCATTATCATGGATTACTGGTATTATAATATTTCTAATTTCTATAGTCACTGCATTCTTAGGTTATGTACTACCATGGGGTCAAATGAGTTTCTGGGGTGCAACTGTAATTACTAATTTATTATATTTTATTCCTGGACTAATATCATGGGTCTGTGGTGGATATGCTGTAGGCGATCTAACCTTAAAGAGATTCTTTGTGTTACATTTTATTTTCCCATTTGTAGCTTTAGCAATAGTATTTATACATATATTCTTTCTACATTTACAAGGTAGCAGTAATCCTTTAGGATATGATACACCTTTAAAAATACCCTTCT…	528		CCACAGGTGCATCATTTATATTCATTTTAACATATCTACATATATTAAAAGGACTAAATTATTCATATTCTTACTTACCATTATCATGGATTACTGGTATTATAATATTTCTAATTTCTATAGTCACTGCATTCTTAGGTTATGTACTACCATGGGGTCAAATGAGTTTCTGGGGTGCAACTGTAATTACTAATTTATTATATTTTATTCCTGGACTAATATCATGGGTCTGTGGTGGATATGCTGTAGGCGATCTAACCTTAAAGAGATTCTTTGTGTTACATTTTATTTTCCCATTTGTAGCTTTAGCAATAGTATTTATACATATATTCTTTCTACATTTACAAGGTAGCAGTAATCCTTTAGGATATGATACACCTTTAAAAATACCCTTCTATC…	478		present study	present study	present study
171	EF607294	EF607294	L1	Figure 04	lACNI1	L-ACNI1		Leucocytozoon toddi group	Leucocytozoon sp.		Germany	Western Europe	Accipiter nisus	Accipitridae	Accipitriformes	avian	CCACAGGTGCATCATTTATATTCATTTTAACATATCTACATATATTAAAAGGATTAAATTATTCATATTCTTACTTACCATTATCATGGATTACTGGTATTATAATATTTCTAATTTCTATAGTCACTGCATTCTTAGGTTATGTACTACCATGGGGTCAAATGAGTTTCTGGGGTGCAACTGTAATTACTAATTTATTATATTTTATTCCTGGANTAATATCATGGGTCTGTGGTGGATATGCTGTAGGCGATCTAACCTTAAAGAGATTCTTTGTATTACATTTTATTTTCCCATTTGTAGCTTTAGCAATAGTATTTATACATATATTCTTTCTACATTTACAAGGTAGCAGTAATCCTTTAGGATATGATACACCTTTAAAAATACCCTTCTATC…	478	N	CCACAGGTGCATCATTTATATTCATTTTAACATATCTACATATATTAAAAGGATTAAATTATTCATATTCTTACTTACCATTATCATGGATTACTGGTATTATAATATTTCTAATTTCTATAGTCACTGCATTCTTAGGTTATGTACTACCATGGGGTCAAATGAGTTTCTGGGGTGCAACTGTAATTACTAATTTATTATATTTTATTCCTGGANTAATATCATGGGTCTGTGGTGGATATGCTGTAGGCGATCTAACCTTAAAGAGATTCTTTGTATTACATTTTATTTTCCCATTTGTAGCTTTAGCAATAGTATTTATACATATATTCTTTCTACATTTACAAGGTAGCAGTAATCCTTTAGGATATGATACACCTTTAAAAATACCCTTCTATC…	478	N	Krone, O., Waldenström, J., Valkiūnas, G., Lessow, O., Muller, K., Iezhova, T.A., Fickel, J. & Bensch, S.	Haemosporidian blood parasites in European birds of prey and owls	Journal of Parasitology, 94 (3), 709-715 (2008)
172	MF928785	MF928785	L1	Figure 04	lACNI1	ERU-18KRL		Leucocytozoon toddi group	Leucocytozoon sp.		Turkey	Western Asia	Accipiter nisus	Accipitridae	Accipitriformes	avian	TCAATATTCTCCAGACTTATCAAACGCATATTATAGTGTACAATTTATATTAAGAGAATTATGGGCTGGATGGTGTTTTAGATATATGCATTCCACAGGTGCATCATTTATATTCATTTTAACATATCTACATATATTAAAAGGATTAAATTATTCATATTCTTACTTACCATTATCATGGATTACTGGTATTATAATATTTCTAATTTCTATAGTCACTGCATTCTTAGGTTATGTACTACCATGGGGTCAAATGAGTTTCTGGGGTGCAACTGTAATTACTAATTTATTATATTTTATTCCTGGACTAATATCATGGGTCTGTGGTGGATATGCTGTAGGCGATCTAACCTTAAAGAGATTCTTTGTATTACATTTTATTTTCCCATTTGTAGCTTT…	818		CCACAGGTGCATCATTTATATTCATTTTAACATATCTACATATATTAAAAGGATTAAATTATTCATATTCTTACTTACCATTATCATGGATTACTGGTATTATAATATTTCTAATTTCTATAGTCACTGCATTCTTAGGTTATGTACTACCATGGGGTCAAATGAGTTTCTGGGGTGCAACTGTAATTACTAATTTATTATATTTTATTCCTGGACTAATATCATGGGTCTGTGGTGGATATGCTGTAGGCGATCTAACCTTAAAGAGATTCTTTGTATTACATTTTATTTTCCCATTTGTAGCTTTAGCAATAGTATTTATACATATATTCTTTCTACATTTACAAGGTAGCAGTAATCCTTTAGGATATGATACACCTTTAAAAATACCCTTCTATC…	478		Simsek, E., Ciloglu, A., Guler, A.G., Yildirim, A., Aysul, N. & Inci, A.	Molecular prevalence of avian haemosporidian parasites in wild birds in Aydin province, Turkey	Unpublished
173	OL598449	AH1536L	L1	Figure 04	lACNI1	AH1536	VetMedUni (bird clinic)	Leucocytozoon toddi group	Leucocytozoon sp.		Austria	Western Europe	Accipiter nisus	Accipitridae	Accipitriformes	avian	ATTCCACAGGTGCATCATTTATATTCATTTTAACATATCTACATATATTAAAAGGATTAAATTATTCATATTCTTACTTACCATTATCATGGATTACTGGTATTATAATATTTCTAATTTCTATAGTCACTGCATTCTTAGGTTATGTACTACCATGGGGTCAAATGAGTTTCTGGGGTGCAACTGTAATTACTAATTTATTATATTTTATTCCTGGACTAATATCATGGGTCTGTGGTGGATATGCTGTAGGCGATCTAACCTTAAAGAGATTCTTTGTATTACATTTTATTTTCCCATTTGTAGCTTTAGCAATAGTATTTATACATATATTCTTTCTACATTTACAAGGTAGCAGTAATCCTTTAGGATATGATACACCTTTAAAAATACCCTTCT…	528		CCACAGGTGCATCATTTATATTCATTTTAACATATCTACATATATTAAAAGGATTAAATTATTCATATTCTTACTTACCATTATCATGGATTACTGGTATTATAATATTTCTAATTTCTATAGTCACTGCATTCTTAGGTTATGTACTACCATGGGGTCAAATGAGTTTCTGGGGTGCAACTGTAATTACTAATTTATTATATTTTATTCCTGGACTAATATCATGGGTCTGTGGTGGATATGCTGTAGGCGATCTAACCTTAAAGAGATTCTTTGTATTACATTTTATTTTCCCATTTGTAGCTTTAGCAATAGTATTTATACATATATTCTTTCTACATTTACAAGGTAGCAGTAATCCTTTAGGATATGATACACCTTTAAAAATACCCTTCTATC…	478		present study	present study	present study
174	DQ177238	DQ177238	L1	Figure 04	lACNI1	24		Leucocytozoon toddi group	Leucocytozoon toddi		Kazakhstan	Central Asia	Accipiter nisus	Accipitridae	Accipitriformes	avian	ATTTATATTAAGAGAATTATGGGCTGGATGGTGTTTTAGATATATGCATTCCACAGGTGCATCATTTATATTCATTTTAACATATCTACATATATTAAAAGGATTAAATTATTCATATTCTTACTTACCATTATCATGGATTACTGGTATTATAATATTTCTAATTTCTATAGTCACTGCATTCTTAGGTTATGTACTACCATGGGGTCAAATGAGTTTCTGGGGTGCAACTGTAATTACTAATTTATTATATTTTATTCCTGGACTAATATCATGGGTCTGTGGTGGATATGCTGTAGGCGATCTAACCTTAAAGAGATTCTTTGTATTACATTTTATTTTCCCATTTGTAGCTTTAGCAATAGTATTTATACATATATTCTTTCTACATTTACAAGG…	706		CCACAGGTGCATCATTTATATTCATTTTAACATATCTACATATATTAAAAGGATTAAATTATTCATATTCTTACTTACCATTATCATGGATTACTGGTATTATAATATTTCTAATTTCTATAGTCACTGCATTCTTAGGTTATGTACTACCATGGGGTCAAATGAGTTTCTGGGGTGCAACTGTAATTACTAATTTATTATATTTTATTCCTGGACTAATATCATGGGTCTGTGGTGGATATGCTGTAGGCGATCTAACCTTAAAGAGATTCTTTGTATTACATTTTATTTTCCCATTTGTAGCTTTAGCAATAGTATTTATACATATATTCTTTCTACATTTACAAGGTAGCAGTAATCCTTTAGGATATGATACACCTTTAAAAATACCCTTCTATC…	478		Sehgal, R.N., Hull, A.C., Anderson, N.L., Valkiūnas, G., Markovets, M.J., Kawamura, S. & Tell, L.A.	Evidence for cryptic speciation of Leucocytozoon spp. (Haemosporida, Leucocytozoidae) in diurnal raptors	Journal of Parasitology, 92 (2), 375-379 (2006)
175	OL598450	AH2080L	L1	Figure 04	lACNI07	AH2080	VetMedUni Sarajevo	Leucocytozoon toddi group	Leucocytozoon sp.		Bosnia-Herzegovina: Sarajevo	Southern Europe	Accipiter nisus	Accipitridae	Accipitriformes	avian	TTCCACAGGTGCATCATTTATATTCATTTTAACATATCTACATATATTAAAAGGATTAAATTATTCATATTCTTACTTACCATTATCATGGATTACTGGTATTATAATATTTCTAATTTCTATAGTCACTGCATTCTTAGGTTATGTACTACCATGGGGTCAAATGAGTTTCTGGGGTGCAACTGTAATAACTAATTTATTATATTTTATTCCTGGACTAATATCATGGGTCTGTGGTGGATATGCTGTAGGCGATCTAACCTTAAAGAGATTCTTTGTATTACATTTTATTTTCCCATTTGTAGCTTTAGCAATAGTATTTATACATATATTCTTTCTACATTTACAAGGTAGCAGTAATCCTTTAGGATATGATACACCTTTAAAAATACCCTTCTA…	528		CCACAGGTGCATCATTTATATTCATTTTAACATATCTACATATATTAAAAGGATTAAATTATTCATATTCTTACTTACCATTATCATGGATTACTGGTATTATAATATTTCTAATTTCTATAGTCACTGCATTCTTAGGTTATGTACTACCATGGGGTCAAATGAGTTTCTGGGGTGCAACTGTAATAACTAATTTATTATATTTTATTCCTGGACTAATATCATGGGTCTGTGGTGGATATGCTGTAGGCGATCTAACCTTAAAGAGATTCTTTGTATTACATTTTATTTTCCCATTTGTAGCTTTAGCAATAGTATTTATACATATATTCTTTCTACATTTACAAGGTAGCAGTAATCCTTTAGGATATGATACACCTTTAAAAATACCCTTCTATC…	478		present study	present study	present study
176	OL598448	AH1009L	L1	Figure 04	lACNI06	AH1009	VetMedUni (bird clinic)	Leucocytozoon toddi group	Leucocytozoon sp.		Austria	Western Europe	Accipiter nisus	Accipitridae	Accipitriformes	avian	ATTCCACAGGTGCATCATTTATATTCATTTTAACATATCTACATATATTAAAAGGATTAAATTATTCATATTCTTACTTACCATTATCATGGATTACTGGTATTATAATATTTCTAATTTCTATAGTCACTGCATTCTTAGGTTATGTACTACCATGGGGTCAAATGAGTTTCTGGGGTGCAACTGTAATTACTAATTTATTATATTTTATTCCTGGACTAATATCATGGGTCTGTGGTGGATATGTTGTAGGCGATCTAACCTTAAAGAGATTCTTTGTATTACATTTTATTTTCCCATTTGTAGCTTTAGCAATAGTATTTATACATATATTCTTTCTACATTTACAAGGTAGCAGTAATCCTTTAGGATATGATACACCTTTAAAAATACCCTTCT…	528		CCACAGGTGCATCATTTATATTCATTTTAACATATCTACATATATTAAAAGGATTAAATTATTCATATTCTTACTTACCATTATCATGGATTACTGGTATTATAATATTTCTAATTTCTATAGTCACTGCATTCTTAGGTTATGTACTACCATGGGGTCAAATGAGTTTCTGGGGTGCAACTGTAATTACTAATTTATTATATTTTATTCCTGGACTAATATCATGGGTCTGTGGTGGATATGTTGTAGGCGATCTAACCTTAAAGAGATTCTTTGTATTACATTTTATTTTCCCATTTGTAGCTTTAGCAATAGTATTTATACATATATTCTTTCTACATTTACAAGGTAGCAGTAATCCTTTAGGATATGATACACCTTTAAAAATACCCTTCTATC…	478		present study	present study	present study
177	EF607292	EF607292	L1	Figure 04	lBUBT3			Leucocytozoon toddi group	Leucocytozoon sp.		Germany	Western Europe	Buteo buteo	Accipitridae	Accipitriformes	avian	AACATATATACATATAATTAAAGGATTAAATTATTCATATTCATATTTACCTCTATCATGGCTTACTGGAGTAATACTATATTTCATGTGTATAGCTATTGCATTTTTAGGTTATGTTTTACCATGGGGTCAAATGAGTTTTTGGGGTGCTACAGTAATCACTAATTTATTGTATTTTATACCTGGAATGATAGCATGGCTATGTGGTGGATATACTGTTGGAGATGCTACTTTAAAAAGATTCTTTATATTACATTTTATATTACCTTTTATAGCTTTAGCTGTTGTATTTATTCATATATTCTTTCTTCATTTACAAGGTAGCAATANTCCTTTAGGATATGATACACCTTTAAAGATACCCTTCTATCCAAATCTATTATGCTTGGATATTAAAGC…	450	N	----------------------------AACATATATACATATAATTAAAGGATTAAATTATTCATATTCATATTTACCTCTATCATGGCTTACTGGAGTAATACTATATTTCATGTGTATAGCTATTGCATTTTTAGGTTATGTTTTACCATGGGGTCAAATGAGTTTTTGGGGTGCTACAGTAATCACTAATTTATTGTATTTTATACCTGGAATGATAGCATGGCTATGTGGTGGATATACTGTTGGAGATGCTACTTTAAAAAGATTCTTTATATTACATTTTATATTACCTTTTATAGCTTTAGCTGTTGTATTTATTCATATATTCTTTCTTCATTTACAAGGTAGCAATANTCCTTTAGGATATGATACACCTTTAAAGATACCCTTCTATC…	450	N	Krone, O., Waldenström, J., Valkiūnas, G., Lessow, O., Muller, K., Iezhova, T.A., Fickel, J. & Bensch, S.	Haemosporidian blood parasites in European birds of prey and owls	Journal of Parasitology, 94 (3), 709-715 (2008)
178	EU254518	EU254518	L1	Figure 04	lBUTJAM01	2109		Leucocytozoon toddi group	Leucocytozoon sp.		USA	Northern America	Buteo jamaicensis	Accipitridae	Accipitriformes	avian	AACAAAAGCACATTTAATCTTTTACCCATGTCCATTAAATTTAAATTTCTTATGGAATTATGGATTTCTAATTGGAGTAGTATTTATGATACAAATTATTACAGGTGTATTATTAGCAACTTGTTATACTCCTGAAGCATCTCTAGCATTTTATAGTGTTCAATCTATGTTAAGAGAACTATGGTGTGGATGGTGTATAAGATACATTCATTCAACTGGTGCATCATTTATATTTATTTTAACGTATATACATATAATAAAAGGATTAAATTATTCATATTCATATTTACCTTTATCATGGCTTACTGGAGTTATATTATATTTCATGTGTATAGCTATTGCATTTTTAGGTTATGTATTACCATGGGGTCAAATGAGTTATTGGGGTGCAACTGTAAT…	539		CAACTGGTGCATCATTTATATTTATTTTAACGTATATACATATAATAAAAGGATTAAATTATTCATATTCATATTTACCTTTATCATGGCTTACTGGAGTTATATTATATTTCATGTGTATAGCTATTGCATTTTTAGGTTATGTATTACCATGGGGTCAAATGAGTTATTGGGGTGCAACTGTAATCACTAATTTATTATATTTTATACCTGGAATGATAGCATGGCTTTGCGGTGGATATACTGTTGGAGATGCTACTTTAAAAAGATTTTTTATATTACACTTCATATTACCTTTTATATCTCTAGCTGTAGTATTTATTCATA------------------------------------------------------------------------…	327		Martinsen, E.S., Perkins, S.L. & Schall, J.J.	A three-genome phylogeny of malaria parasites (Plasmodium and closely related genera): evolution of life-history traits and host switches	Mol. Phylogenet. Evol. 47 (1), 261-273 (2008)
179	OL598531	AH1952L	L1	Figure 04	lBUTBUT12	AH1952	VetMedUni (bird clinic)	Leucocytozoon toddi group	Leucocytozoon sp.		Austria	Western Europe	Buteo buteo	Accipitridae	Accipitriformes	avian	CATAAGATACATTCATTCAACTGGTGCATCATTTATATTTATTTTAACGTATATACATATAATAAAAGGATTAAATTATTCATATTCATATTTACCTTTATCATGGCTTACTGGAGTTATATTATATTTCATGTGTATAGCTATTGCATTTTTAGGTTATGTATTACCATGGGGTCAAATGAGTTATTGGGGTGCAACTGTAATCACTAATTTATTATATTTTATACCTGGAATGATAGCATGGCTTTGCGGTGGATATACTGTTGGAGATGCTACTTTAAAAAGATTTTTTATATTACACTTCATATTACCTTTTATATCTTTAGCTGTAGTATTTATTCATATATTCTTTCTTCATTTACAAGGTAGCAATAATCCTCTAGGGTATGATACACCTTT…	886		CAACTGGTGCATCATTTATATTTATTTTAACGTATATACATATAATAAAAGGATTAAATTATTCATATTCATATTTACCTTTATCATGGCTTACTGGAGTTATATTATATTTCATGTGTATAGCTATTGCATTTTTAGGTTATGTATTACCATGGGGTCAAATGAGTTATTGGGGTGCAACTGTAATCACTAATTTATTATATTTTATACCTGGAATGATAGCATGGCTTTGCGGTGGATATACTGTTGGAGATGCTACTTTAAAAAGATTTTTTATATTACACTTCATATTACCTTTTATATCTTTAGCTGTAGTATTTATTCATATATTCTTTCTTCATTTACAAGGTAGCAATAATCCTCTAGGGTATGATACACCTTTAAAAATACCCTTCTATC…	478		present study	present study	present study
180	OL598529	AH0810L	L1	Figure 04	lMILANS04	AH0810	VetMedUni (bird clinic)	Leucocytozoon toddi group	Leucocytozoon sp.		Austria	Western Europe	Accipiter nisus	Accipitridae	Accipitriformes	avian	TATCAGATATATACATTCTACTGGTGCATCATTTATCTTTATTTTAACATATATACATATTATAAAAGGATTAAATTATTCATATTCATACTTACCTCTATCATGGCTTACAGGAGTGATATTATATTTCATGTGTATAGCTATTGCATTCTTAGGTTATGTATTACCATGGGGTCAAATGAGTTTCTGGGGAGCAACTGTAATTACAAATTTACTATATTTTATACCTGGAATGATAGCATGGCTTTGTGGTGGATATACTGTCGGAGATGCTACATTAAAAAGATTCTTTGTATTACATTTTATATTACCATTTATAACTTTAGCAGTTATATTTATTCATATATTTTTTCTTCATTTACAAGGTAGCAATAATCCTCTAGGGTATGATACACCTTT…	886		CTACTGGTGCATCATTTATCTTTATTTTAACATATATACATATTATAAAAGGATTAAATTATTCATATTCATACTTACCTCTATCATGGCTTACAGGAGTGATATTATATTTCATGTGTATAGCTATTGCATTCTTAGGTTATGTATTACCATGGGGTCAAATGAGTTTCTGGGGAGCAACTGTAATTACAAATTTACTATATTTTATACCTGGAATGATAGCATGGCTTTGTGGTGGATATACTGTCGGAGATGCTACATTAAAAAGATTCTTTGTATTACATTTTATATTACCATTTATAACTTTAGCAGTTATATTTATTCATATATTTTTTCTTCATTTACAAGGTAGCAATAATCCTCTAGGGTATGATACACCTTTAAAGATACCCTTCTATC…	478		present study	present study	present study
181	OL598530	AH1943L	L1	Figure 04	lMILANS04	AH1943	VetMedUni (bird clinic)	Leucocytozoon toddi group	Leucocytozoon sp.		Austria	Western Europe	Accipiter nisus	Accipitridae	Accipitriformes	avian	TATCAGATATATACATTCTACTGGTGCATCATTTATCTTTATTTTAACATATATACATATTATAAAAGGATTAAATTATTCATATTCATACTTACCTCTATCATGGCTTACAGGAGTGATATTATATTTCATGTGTATAGCTATTGCATTCTTAGGTTATGTATTACCATGGGGTCAAATGAGTTTCTGGGGAGCAACTGTAATTACAAATTTACTATATTTTATACCTGGAATGATAGCATGGCTTTGTGGTGGATATACTGTCGGAGATGCTACATTAAAAAGATTCTTTGTATTACATTTTATATTACCATTTATAACTTTAGCAGTTATATTTATTCATATATTTTTTCTTCATTTACAAGGTAGCAATAATCCTCTAGGGTATGATACACCTTT…	886		CTACTGGTGCATCATTTATCTTTATTTTAACATATATACATATTATAAAAGGATTAAATTATTCATATTCATACTTACCTCTATCATGGCTTACAGGAGTGATATTATATTTCATGTGTATAGCTATTGCATTCTTAGGTTATGTATTACCATGGGGTCAAATGAGTTTCTGGGGAGCAACTGTAATTACAAATTTACTATATTTTATACCTGGAATGATAGCATGGCTTTGTGGTGGATATACTGTCGGAGATGCTACATTAAAAAGATTCTTTGTATTACATTTTATATTACCATTTATAACTTTAGCAGTTATATTTATTCATATATTTTTTCTTCATTTACAAGGTAGCAATAATCCTCTAGGGTATGATACACCTTTAAAGATACCCTTCTATC…	478		present study	present study	present study
182	JN164713_01	JN164713_01	L1	Figure 04	lMILANS04	L_MILANS04		Leucocytozoon toddi group	Leucocytozoon sp.		Spain	Southern Europe	Milvus migrans	Accipitridae	Accipitriformes	avian	TCTACTGGTGCATCATTTATCTTTATTTTAACATATATACATATTATAAAAGGATTAAATTATTCATATTCATACTTACCTCTATCATGGCTTACAGGAGTGATATTATATTTCATGTGTATAGCTATTGCATTCTTAGGTTATGTATTACCATGGGGTCAAATGAGTTTCTGGGGAGCAACTGTAATTACAAATTTACTATATTTTATACCTGGAATGATAGCATGGCTTTGTGGTGGATATACTGTCGGAGATGCTACATTAAAAAGATTCTTTGTATTACATTTTATATTACCATTTATAACTTTAGCAGTTATATTTATTCATATATTTTTTCTTCATTTACAAGGTAGCAATAATCCTCTAGGGTATGATACACCTTTAAAGATACCCTTCTAT…	479		CTACTGGTGCATCATTTATCTTTATTTTAACATATATACATATTATAAAAGGATTAAATTATTCATATTCATACTTACCTCTATCATGGCTTACAGGAGTGATATTATATTTCATGTGTATAGCTATTGCATTCTTAGGTTATGTATTACCATGGGGTCAAATGAGTTTCTGGGGAGCAACTGTAATTACAAATTTACTATATTTTATACCTGGAATGATAGCATGGCTTTGTGGTGGATATACTGTCGGAGATGCTACATTAAAAAGATTCTTTGTATTACATTTTATATTACCATTTATAACTTTAGCAGTTATATTTATTCATATATTTTTTCTTCATTTACAAGGTAGCAATAATCCTCTAGGGTATGATACACCTTTAAAGATACCCTTCTATC…	478		Pérez-Rodríguez, A., de la Puente, J., Onrubia, A. & Pérez-Tris, J.	Molecular characterization of haemosporidian parasites from kites of the genus Milvus (Aves: Accipitridae)	Int. J. Parasitol, 43(5), 381-387 (2013)
183	JN164713_02	JN164713_02	L1	Figure 04	lMILANS04	L_MILANS04		Leucocytozoon toddi group	Leucocytozoon sp.		Spain	Southern Europe	Milvus milvus	Accipitridae	Accipitriformes	avian	TCTACTGGTGCATCATTTATCTTTATTTTAACATATATACATATTATAAAAGGATTAAATTATTCATATTCATACTTACCTCTATCATGGCTTACAGGAGTGATATTATATTTCATGTGTATAGCTATTGCATTCTTAGGTTATGTATTACCATGGGGTCAAATGAGTTTCTGGGGAGCAACTGTAATTACAAATTTACTATATTTTATACCTGGAATGATAGCATGGCTTTGTGGTGGATATACTGTCGGAGATGCTACATTAAAAAGATTCTTTGTATTACATTTTATATTACCATTTATAACTTTAGCAGTTATATTTATTCATATATTTTTTCTTCATTTACAAGGTAGCAATAATCCTCTAGGGTATGATACACCTTTAAAGATACCCTTCTAT…	479		CTACTGGTGCATCATTTATCTTTATTTTAACATATATACATATTATAAAAGGATTAAATTATTCATATTCATACTTACCTCTATCATGGCTTACAGGAGTGATATTATATTTCATGTGTATAGCTATTGCATTCTTAGGTTATGTATTACCATGGGGTCAAATGAGTTTCTGGGGAGCAACTGTAATTACAAATTTACTATATTTTATACCTGGAATGATAGCATGGCTTTGTGGTGGATATACTGTCGGAGATGCTACATTAAAAAGATTCTTTGTATTACATTTTATATTACCATTTATAACTTTAGCAGTTATATTTATTCATATATTTTTTCTTCATTTACAAGGTAGCAATAATCCTCTAGGGTATGATACACCTTTAAAGATACCCTTCTATC…	478		Pérez-Rodríguez, A., de la Puente, J., Onrubia, A. & Pérez-Tris, J.	Molecular characterization of haemosporidian parasites from kites of the genus Milvus (Aves: Accipitridae)	Int. J. Parasitol, 43(5), 381-387 (2013)
184	JN164713_03	JN164713_03	L1	Figure 04	lMILANS04	L_MILANS04		Leucocytozoon toddi group	Leucocytozoon sp.		Spain	Southern Europe	Milvus milvus	Accipitridae	Accipitriformes	avian	TCTACTGGTGCATCATTTATCTTTATTTTAACATATATACATATTATAAAAGGATTAAATTATTCATATTCATACTTACCTCTATCATGGCTTACAGGAGTGATATTATATTTCATGTGTATAGCTATTGCATTCTTAGGTTATGTATTACCATGGGGTCAAATGAGTTTCTGGGGAGCAACTGTAATTACAAATTTACTATATTTTATACCTGGAATGATAGCATGGCTTTGTGGTGGATATACTGTCGGAGATGCTACATTAAAAAGATTCTTTGTATTACATTTTATATTACCATTTATAACTTTAGCAGTTATATTTATTCATATATTTTTTCTTCATTTACAAGGTAGCAATAATCCTCTAGGGTATGATACACCTTTAAAGATACCCTTCTAT…	479		CTACTGGTGCATCATTTATCTTTATTTTAACATATATACATATTATAAAAGGATTAAATTATTCATATTCATACTTACCTCTATCATGGCTTACAGGAGTGATATTATATTTCATGTGTATAGCTATTGCATTCTTAGGTTATGTATTACCATGGGGTCAAATGAGTTTCTGGGGAGCAACTGTAATTACAAATTTACTATATTTTATACCTGGAATGATAGCATGGCTTTGTGGTGGATATACTGTCGGAGATGCTACATTAAAAAGATTCTTTGTATTACATTTTATATTACCATTTATAACTTTAGCAGTTATATTTATTCATATATTTTTTCTTCATTTACAAGGTAGCAATAATCCTCTAGGGTATGATACACCTTTAAAGATACCCTTCTATC…	478		Pérez-Rodríguez, A., de la Puente, J., Onrubia, A. & Pérez-Tris, J.	Molecular characterization of haemosporidian parasites from kites of the genus Milvus (Aves: Accipitridae)	Int. J. Parasitol, 43(5), 381-387 (2013)
185	JN164713_04	JN164713_04	L1	Figure 04	lMILANS04	L_MILANS04		Leucocytozoon toddi group	Leucocytozoon sp.		Spain	Southern Europe	Milvus milvus	Accipitridae	Accipitriformes	avian	TCTACTGGTGCATCATTTATCTTTATTTTAACATATATACATATTATAAAAGGATTAAATTATTCATATTCATACTTACCTCTATCATGGCTTACAGGAGTGATATTATATTTCATGTGTATAGCTATTGCATTCTTAGGTTATGTATTACCATGGGGTCAAATGAGTTTCTGGGGAGCAACTGTAATTACAAATTTACTATATTTTATACCTGGAATGATAGCATGGCTTTGTGGTGGATATACTGTCGGAGATGCTACATTAAAAAGATTCTTTGTATTACATTTTATATTACCATTTATAACTTTAGCAGTTATATTTATTCATATATTTTTTCTTCATTTACAAGGTAGCAATAATCCTCTAGGGTATGATACACCTTTAAAGATACCCTTCTAT…	479		CTACTGGTGCATCATTTATCTTTATTTTAACATATATACATATTATAAAAGGATTAAATTATTCATATTCATACTTACCTCTATCATGGCTTACAGGAGTGATATTATATTTCATGTGTATAGCTATTGCATTCTTAGGTTATGTATTACCATGGGGTCAAATGAGTTTCTGGGGAGCAACTGTAATTACAAATTTACTATATTTTATACCTGGAATGATAGCATGGCTTTGTGGTGGATATACTGTCGGAGATGCTACATTAAAAAGATTCTTTGTATTACATTTTATATTACCATTTATAACTTTAGCAGTTATATTTATTCATATATTTTTTCTTCATTTACAAGGTAGCAATAATCCTCTAGGGTATGATACACCTTTAAAGATACCCTTCTATC…	478		Pérez-Rodríguez, A., de la Puente, J., Onrubia, A. & Pérez-Tris, J.	Molecular characterization of haemosporidian parasites from kites of the genus Milvus (Aves: Accipitridae)	Int. J. Parasitol, 43(5), 381-387 (2013)
186	LC440381	LC440381	L1	Figure 05	lAEMO02	CJ-L02		Leucocytozoon cf. californicus	Leucocytozoon sp.		Japan: Okinawa	Eastern Asia	Columba janthina	Columbidae	Columbiformes	avian	TAGATACTTACATTCAACAGGTGCATCATTTGTATTTATATTAACATACTTACATATCTTAAGAGGATTAAATTATTCTTTTACTTACTTACCTCTATCATGGATAAGTGGTTTAGTAATATTCTTAATATTTATTGTAACTGCTTTTATGGGTTATGTCTTACCATGGGGTCAAATGAGTTTTTGGGGAGCTACTGTTATCACTAATTTATTATATTTTATTCCTGGATTAATTAATTGGGTTTGTGGTGGATTTATTATCAATGACCCAACTCTAAAAAGATTCTTCGTATTACATTTTATATTCCCATTTGTAGCTCTAGCTATTGTATTTATACATATATTCTTCTTACATATTCAAGGTAGCACTAATCCTTTAGGGTATGATACACCTTTAAA…	507		CAACAGGTGCATCATTTGTATTTATATTAACATACTTACATATCTTAAGAGGATTAAATTATTCTTTTACTTACTTACCTCTATCATGGATAAGTGGTTTAGTAATATTCTTAATATTTATTGTAACTGCTTTTATGGGTTATGTCTTACCATGGGGTCAAATGAGTTTTTGGGGAGCTACTGTTATCACTAATTTATTATATTTTATTCCTGGATTAATTAATTGGGTTTGTGGTGGATTTATTATCAATGACCCAACTCTAAAAAGATTCTTCGTATTACATTTTATATTCCCATTTGTAGCTCTAGCTATTGTATTTATACATATATTCTTCTTACATATTCAAGGTAGCACTAATCCTTTAGGGTATGATACACCTTTAAAAATACCATTCTATC…	478		Tanaka, K., Sumiyama, D., Kanazawa, T., Sato, Y. & Murata, K.	Molecular identification of avian haemosporidia in wild birds and mosquitoes on Tsushima Island, Japan	Japanese Journal of Zoo and Wildlife Medicine, 24(2), 65-71 (2019)
187	LC440382	LC440382	L1	Figure 05	lAEMO02	SOS-L02		Leucocytozoon cf. californicus	Leucocytozoon sp.		Japan: Okinawa	Eastern Asia	Streptopelia orientalis	Columbidae	Columbiformes	avian	GATACTTACATTCAACAGGTGCATCATTTGTATTTATATTAACATACTTACATATCTTAAGAGGATTAAATTATTCTTTTACTTACTTACCTCTATCATGGATAAGTGGTTTAGTAATATTCTTAATATTTATTGTAACTGCTTTTATGGGTTATGTCTTACCATGGGGTCAAATGAGTTTTTGGGGAGCTACTGTTATCACTAATTTATTATATTTTATTCCTGGATTAATTAATTGGGTTTGTGGTGGATTTATTATCAATGACCCAACTCTAAAAAGATTCTTCGTATTACATTTTATATTCCCATTTGTAGCTCTAGCTATTGTATTTATACATATATTCTTCTTACATATTCAAGGTAGCACTAATCCTTTAGGGTATGATACACCTTTAAAAA…	501		CAACAGGTGCATCATTTGTATTTATATTAACATACTTACATATCTTAAGAGGATTAAATTATTCTTTTACTTACTTACCTCTATCATGGATAAGTGGTTTAGTAATATTCTTAATATTTATTGTAACTGCTTTTATGGGTTATGTCTTACCATGGGGTCAAATGAGTTTTTGGGGAGCTACTGTTATCACTAATTTATTATATTTTATTCCTGGATTAATTAATTGGGTTTGTGGTGGATTTATTATCAATGACCCAACTCTAAAAAGATTCTTCGTATTACATTTTATATTCCCATTTGTAGCTCTAGCTATTGTATTTATACATATATTCTTCTTACATATTCAAGGTAGCACTAATCCTTTAGGGTATGATACACCTTTAAAAATACCATTCTATC…	478		Tanaka, K., Sumiyama, D., Kanazawa, T., Sato, Y. & Murata, K.	Molecular identification of avian haemosporidia in wild birds and mosquitoes on Tsushima Island, Japan	Japanese Journal of Zoo and Wildlife Medicine, 24(2), 65-71 (2019)
188	KJ488804	KJ488804	L1	Figure 05	lAEMO02	H250		Leucocytozoon cf. californicus	Leucocytozoon sp.		Spain	Southern Europe	Columba palumbus	Columbidae	Columbiformes	avian	TGGATGGTGTTTTAGATATTTACATTCAACAGGTGCATCATTTGTATTTATATTAACATACTTACATATCTTAAGAGGATTAAATTATTCTTTTACTTACTTACCTCTATCATGGATAAGTGGTTTAGTAATATTCTTAATATTTATTGTAACTGCTTTTATGGGTTATGTCTTACCATGGGGTCAAATGAGTTTTTGGGGAGCTACTGTTATCACTAATTTATTATATTTTATTCCTGGATTAATTAATTGGGTTTGTGGTGGATTTATTATCAATGACCCAACTCTAAAAAGATTCTTCGTATTACATTTTATATTCCCATTTGTAGCTCTAGCTATTGTATTTATACATATATTCTTCTTACATATTCAAGGTAGCACTAATCCTTTAGGGTATGA…	505		CAACAGGTGCATCATTTGTATTTATATTAACATACTTACATATCTTAAGAGGATTAAATTATTCTTTTACTTACTTACCTCTATCATGGATAAGTGGTTTAGTAATATTCTTAATATTTATTGTAACTGCTTTTATGGGTTATGTCTTACCATGGGGTCAAATGAGTTTTTGGGGAGCTACTGTTATCACTAATTTATTATATTTTATTCCTGGATTAATTAATTGGGTTTGTGGTGGATTTATTATCAATGACCCAACTCTAAAAAGATTCTTCGTATTACATTTTATATTCCCATTTGTAGCTCTAGCTATTGTATTTATACATATATTCTTCTTACATATTCAAGGTAGCACTAATCCTTTAGGGTATGATACACCTTTAAAAATACCATTCTATC…	478		Drovetski, S.V., Aghayan, S.A., Mata, V.A., Lopes, R.J., Mode, N.A., Harvey, J.A. & Voelker, G.	Does the niche breadth or trade-off hypothesis explain the abundance-occupancy relationship in avian Haemosporidia?	Molecular Ecology, 23 (13), 3322-3329 (2014)
189	KT779209	KT779209	L1	Figure 05	lAEMO02	PC-14-441-2		Leucocytozoon cf. californicus	Leucocytozoon sp.		Taiwan	Eastern Asia	Streptopelia tranquebarica	Columbidae	Columbiformes	avian	TGAGTGGATGGTGTTTTAGATATTTACATTCAACAGGTGCATCATTTGTATTTATATTAACATACTTACATATCTTAAGAGGATTAAATTATTCTTTTACTTACTTACCTCTATCATGGATAAGTGGTTTAGTAATATTCTTAATATTTATTGTAACTGCTTTTATGGGTTATGTCTTACCATGGGGTCAAATGAGTTTTTGGGGAGCTACTGTTATCACTAATTTATTATATTTTATTCCTGGATTAATTAATTGGGTTTGTGGTGGATTTATTATCAATGACCCAACTCTAAAAAGATTCTTCGTATTACATTTTATATTCCCATTTGTAGCTCTAGCTATTGTATTTATACATATATTCTTCTTACATATTCAAGGTAGCACTAATCCTTTAGGGT…	576		CAACAGGTGCATCATTTGTATTTATATTAACATACTTACATATCTTAAGAGGATTAAATTATTCTTTTACTTACTTACCTCTATCATGGATAAGTGGTTTAGTAATATTCTTAATATTTATTGTAACTGCTTTTATGGGTTATGTCTTACCATGGGGTCAAATGAGTTTTTGGGGAGCTACTGTTATCACTAATTTATTATATTTTATTCCTGGATTAATTAATTGGGTTTGTGGTGGATTTATTATCAATGACCCAACTCTAAAAAGATTCTTCGTATTACATTTTATATTCCCATTTGTAGCTCTAGCTATTGTATTTATACATATATTCTTCTTACATATTCAAGGTAGCACTAATCCTTTAGGGTATGATACACCTTTAAAAATACCATTCTATC…	478		Huang, Y.L., Tsai, S.S., Ciou, J.M. & Wu, H.Y.	Direct Submission	Direct Submission
190	KX832555	KX832555	L1	Figure 05	lAEMO02	strain A		Leucocytozoon cf. californicus	Leucocytozoon sp.		United Kingdom	Northern Europe	Columba palumbus	Columbidae	Columbiformes	avian	GAGTGGATGGTGTTTTAGATAYTTACATTCAACAGGTGCATCATTTGTATTTATATTAACATACTTACATATCTTAAGAGGATTAAATTATTCTTTTACTTACTTACCTCTATCATGGATAAGTGGTTTAGTAATATTCTTAATATTTATTGTAACTGCTTTTATGGGTTATGTCTTACCATGGGGTCAAATGAGTTTTTGGGGAGCTACTGTTATCACTAATTTATTATATTTTATTCCTGGATTAATTAATTGGGTTTGTGGTGGATTTATTATCAATGACCCAACTCTAAAAAGATTCTTCGTATTACATTTTATATTCCCATTTGTAGCTCTAGCTATTGTATTTATACATATATTCTTCTTACATATTCAAGGTAGCACTAATCCTTTAGGGTA…	507	Y	CAACAGGTGCATCATTTGTATTTATATTAACATACTTACATATCTTAAGAGGATTAAATTATTCTTTTACTTACTTACCTCTATCATGGATAAGTGGTTTAGTAATATTCTTAATATTTATTGTAACTGCTTTTATGGGTTATGTCTTACCATGGGGTCAAATGAGTTTTTGGGGAGCTACTGTTATCACTAATTTATTATATTTTATTCCTGGATTAATTAATTGGGTTTGTGGTGGATTTATTATCAATGACCCAACTCTAAAAAGATTCTTCGTATTACATTTTATATTCCCATTTGTAGCTCTAGCTATTGTATTTATACATATATTCTTCTTACATATTCAAGGTAGCACTAATCCTTTAGGGTATGATACACCTTTAAAAATACCATTCTATC…	478		Dunn, J.C., Stockdale, J.E., McCubbin, A., Morris, A.J., Grice, P.V., Goodman, S.J. & Hamer, K.C.	High rates of infection by blood parasites during the nestling phase in UK Columbids with notes on ecological associations	Parasitology, 144(5), 622-628 (2017)
191	Ellis_et_al_2020_02	Ellis_et_al_2020_02	L1	Figure 05	lAEMO02			Leucocytozoon cf. californicus	Leucocytozoon sp.		Portugal	Southern Europe	Columba palumbus	Columbidae	Columbiformes	avian	CAACAGGTGCATCATTTGTATTTATATTAACATACTTACATATCTTAAGAGGATTAAATTATTCTTTTACTTACTTACCTCTATCATGGATAAGTGGTTTAGTAATATTCTTAATATTTATTGTAACTGCTTTTATGGGTTATGTCTTACCATGGGGTCAAATGAGTTTTTGGGGAGCTACTGTTATCACTAATTTATTATATTTTATTCCTGGATTAATTAATTGGGTTTGTGGTGGATTTATTATCAATGACCCAACTCTAAAAAGATTCTTCGTATTACATTTTATATTCCCATTTGTAGCTCTAGCTATTGTATTTATACATATATTCTTCTTACATATTCAAGGTAGCACTAATCCTTTAGGGTATGATACACCTTTAAAAATACCATTCTATC…	478		CAACAGGTGCATCATTTGTATTTATATTAACATACTTACATATCTTAAGAGGATTAAATTATTCTTTTACTTACTTACCTCTATCATGGATAAGTGGTTTAGTAATATTCTTAATATTTATTGTAACTGCTTTTATGGGTTATGTCTTACCATGGGGTCAAATGAGTTTTTGGGGAGCTACTGTTATCACTAATTTATTATATTTTATTCCTGGATTAATTAATTGGGTTTGTGGTGGATTTATTATCAATGACCCAACTCTAAAAAGATTCTTCGTATTACATTTTATATTCCCATTTGTAGCTCTAGCTATTGTATTTATACATATATTCTTCTTACATATTCAAGGTAGCACTAATCCTTTAGGGTATGATACACCTTTAAAAATACCATTCTATC…	478		Ellis, V. A., Huang, X., Westerdahl, H., Jönsson, J., Hasselquist, D., Neto, J. M., ... & Bensch, S.	Explaining prevalence, diversity, and host specificity in a community of avian haemosporidian parasites	Oikos, 129(9), 1314-1329 (2020)
192	Scaglione_et_al_2015_01	Scaglione_et_al_2015_01	L1	Figure 05	lAEMO02			Leucocytozoon cf. californicus	Leucocytozoon sp.		Portugal	Southern Europe	Columba livia	Columbidae	Columbiformes	avian	CAACAGGTGCATCATTTGTATTTATATTAACATACTTACATATCTTAAGAGGATTAAATTATTCTTTTACTTACTTACCTCTATCATGGATAAGTGGTTTAGTAATATTCTTAATATTTATTGTAACTGCTTTTATGGGTTATGTCTTACCATGGGGTCAAATGAGTTTTTGGGGAGCTACTGTTATCACTAATTTATTATATTTTATTCCTGGATTAATTAATTGGGTTTGTGGTGGATTTATTATCAATGACCCAACTCTAAAAAGATTCTTCGTATTACATTTTATATTCCCATTTGTAGCTCTAGCTATTGTATTTATACATATATTCTTCTTACATATTCAAGGTAGCACTAATCCTTTAGGGTATGATACACCTTTAAAAATACCATTCTATC…	478		CAACAGGTGCATCATTTGTATTTATATTAACATACTTACATATCTTAAGAGGATTAAATTATTCTTTTACTTACTTACCTCTATCATGGATAAGTGGTTTAGTAATATTCTTAATATTTATTGTAACTGCTTTTATGGGTTATGTCTTACCATGGGGTCAAATGAGTTTTTGGGGAGCTACTGTTATCACTAATTTATTATATTTTATTCCTGGATTAATTAATTGGGTTTGTGGTGGATTTATTATCAATGACCCAACTCTAAAAAGATTCTTCGTATTACATTTTATATTCCCATTTGTAGCTCTAGCTATTGTATTTATACATATATTCTTCTTACATATTCAAGGTAGCACTAATCCTTTAGGGTATGATACACCTTTAAAAATACCATTCTATC…	478		Scaglione, F. E., Pregel, P., Cannizzo, F. T., Pérez-Rodríguez, A. D., Ferroglio, E. & Bollo, E.	Prevalence of new and known species of haemoparasites in feral pigeons in northwest Italy	Malaria journal, 14(1), 1-5 (2015)
193	KT779208	KT779208	L1	Figure 05	l_unknown	PC-14-441-1		Leucocytozoon cf. californicus	Leucocytozoon sp.		Taiwan	Eastern Asia	Streptopelia tranquebarica	Columbidae	Columbiformes	avian	TGAGTGGATGGTGTTTTAGATATTTACATTCAACAGGTGCATCATTTGTATTTATATTAACATACTTACATATCTTAAGAGGATTAAATTATTCTTTTACTTACTTACCTCTATCATGGATAAGTGGTTTAGTAATATTCTTAATATTTATTGTAACTGCTTTTATGGGTTATGTCTTACCATGGGGTCAAATGAGTTTTTGGGGAGCTACTGTTATCACTAATTTATTATATTTTATTCCTGGATTAATTAATTGGGTTTGTGGTGGATTTATTATCAATGACCCAACTCTAAAAAGATTCTTCGTATTACATTTTATATTCCCATTTGTAGCTCTAGCTATTGTATTTATACATATATTCTTCTTACATATTCAAGGTAGCACTAATCCTTTAGGGT…	576		CAACAGGTGCATCATTTGTATTTATATTAACATACTTACATATCTTAAGAGGATTAAATTATTCTTTTACTTACTTACCTCTATCATGGATAAGTGGTTTAGTAATATTCTTAATATTTATTGTAACTGCTTTTATGGGTTATGTCTTACCATGGGGTCAAATGAGTTTTTGGGGAGCTACTGTTATCACTAATTTATTATATTTTATTCCTGGATTAATTAATTGGGTTTGTGGTGGATTTATTATCAATGACCCAACTCTAAAAAGATTCTTCGTATTACATTTTATATTCCCATTTGTAGCTCTAGCTATTGTATTTATACATATATTCTTCTTACATATTCAAGGTAGCACTAATCCTTTAGGGTATGATACACCTTTAAAAATACCATTCTATC…	478		Huang, Y.L., Tsai, S.S., Ciou, J.M. & Wu, H.Y.	Direct Submission	Direct Submission
194	MF442612	MF442612	L1	Figure 05	lALEMAD01	MDG_L05		Leucocytozoon cf. californicus	Leucocytozoon sp.		Madagascar	Eastern Africa	Alectroenas madagascariensis	Columbidae	Columbiformes	avian	GCGAATTATTATGTAATTAATTTGGTAAAAGGACACTTAATATATTATCCATGTCCATTGAATATTAATTTCTTATGGAATTATGGATTTTTATTAGGTATAGTCTTCTTTATTCAAATTATTACTGGTGTATTATTAGCAACTTGTTATACTCCAGAAGTCACTTATGCATATTATAGTATACAACATATCTTAAGAGAACTATGGAGTGGATGGTGTTTTAGATATTTACATTCAACAGGTGCATCATTTGTATTTATATTAACATACTTACATATCTTAAGAGGATTAAATTATTCTTTTACTTACTTACCTTTATCATGGATAAGTGGTTTAGTAATATTCTTAATATTTATCGTAACTGCTTTTATGGGTTATGTCTTACCATGGGGTCAAATG…	1051		CAACAGGTGCATCATTTGTATTTATATTAACATACTTACATATCTTAAGAGGATTAAATTATTCTTTTACTTACTTACCTTTATCATGGATAAGTGGTTTAGTAATATTCTTAATATTTATCGTAACTGCTTTTATGGGTTATGTCTTACCATGGGGTCAAATGAGTTTTTGGGGAGCTACTGTTATCACTAATCTATTATATTTTATTCCTGGATTAATTAATTGGGTTTGTGGTGGATTTATTATTAATGACCCAACTCTAAAAAGATTCTTCGTATTACATTTTATATTCCCATTTGTAGCTCTAGCTATTGTATTTATACATATATTCTTCTTACATATTCAAGGTAGCACTAATCCTTTAGGGTATGATACACCTTTAAAAATACCATTCTATC…	478		Musa, S., Mackenstedt, U., Woog, F. & Dinkel, A.	Avian malaria on Madagascar: prevalence, biodiversity and specialization of haemosporidian parasites	Int. J. Parasitol, 49(3-4), 199-210 (2019)
195	MK062312	MK062312	L1	Figure 05	lBNOW04	BNOW04		Leucocytozoon cf. californicus	Leucocytozoon sp.		USA	Northern America	Aegolius acadicus	Strigidae	Strigiformes	avian	AACAGGTGCATCATTTGTATTTATATTAACATACTTACATATCTTAAGAGGATTAAATTATTCTTTTACTTACTTACCTCTATCATGGATAAGTGGTTTAGTAATATTCTTAATATTTATTGTAACTGCTTTTATGGGTTATGTCTTACCATGGGGTCAAATGAGTTTTTGGGGAGCTACTGTTATCACTAATCTATTATATTTTATTCCTGGATTAATTAATTGGGTTTGTGGTGGATTTATTATCAATGACCCAACTCTAAAAAGATTCTTCGTATTACATTTTATATTCCCATTTGTAGCTCTAGCTATTGTATTTATACATATATTCTTCTTACATATTCAAGGTAGCACTAATCCTTTAGGGTATGATACACCTTTAAAAATACCATTCTATCC…	477		-AACAGGTGCATCATTTGTATTTATATTAACATACTTACATATCTTAAGAGGATTAAATTATTCTTTTACTTACTTACCTCTATCATGGATAAGTGGTTTAGTAATATTCTTAATATTTATTGTAACTGCTTTTATGGGTTATGTCTTACCATGGGGTCAAATGAGTTTTTGGGGAGCTACTGTTATCACTAATCTATTATATTTTATTCCTGGATTAATTAATTGGGTTTGTGGTGGATTTATTATCAATGACCCAACTCTAAAAAGATTCTTCGTATTACATTTTATATTCCCATTTGTAGCTCTAGCTATTGTATTTATACATATATTCTTCTTACATATTCAAGGTAGCACTAATCCTTTAGGGTATGATACACCTTTAAAAATACCATTCTATC…	477		Carlson, M.L., Proudfoot, G.A., Gentile, K., Dispoto, J. & Weckstein, J.D.	Haemosporidian prevalence in northern saw-whet owls Aegolius acadicus is predicted by host age and average annual temperature at breeding grounds	Journal of Avian Biology, 49(11), e01817 (2018)
196	MK062472	MK062472	L1	Figure 05	lBNOW04	BNOW04		Leucocytozoon cf. californicus	Leucocytozoon sp.		USA	Northern America	Aegolius acadicus	Strigidae	Strigiformes	avian	AACAGGTGCATCATTTGTATTTATATTAACATACTTACATATCTTAAGAGGATTAAATTATTCTTTTACTTACTTACCTCTATCATGGATAAGTGGTTTAGTAATATTCTTAATATTTATTGTAACTGCTTTTATGGGTTATGTCTTACCATGGGGTCAAATGAGTTTTTGGGGAGCTACTGTTATCACTAATCTATTATATTTTATTCCTGGATTAATTAATTGGGTTTGTGGTGGATTTATTATCAATGACCCAACTCTAAAAAGATTCTTCGTATTACATTTTATATTCCCATTTGTAGCTCTAGCTATTGTATTTATACATATATTCTTCTTACATATTCAAGGTAGCACTAATCCTTTAGGGTATGATACACCTTTAAAAATACCATTCTATCC…	477		-AACAGGTGCATCATTTGTATTTATATTAACATACTTACATATCTTAAGAGGATTAAATTATTCTTTTACTTACTTACCTCTATCATGGATAAGTGGTTTAGTAATATTCTTAATATTTATTGTAACTGCTTTTATGGGTTATGTCTTACCATGGGGTCAAATGAGTTTTTGGGGAGCTACTGTTATCACTAATCTATTATATTTTATTCCTGGATTAATTAATTGGGTTTGTGGTGGATTTATTATCAATGACCCAACTCTAAAAAGATTCTTCGTATTACATTTTATATTCCCATTTGTAGCTCTAGCTATTGTATTTATACATATATTCTTCTTACATATTCAAGGTAGCACTAATCCTTTAGGGTATGATACACCTTTAAAAATACCATTCTATC…	477		Carlson, M.L., Proudfoot, G.A., Gentile, K., Dispoto, J. & Weckstein, J.D.	Haemosporidian prevalence in northern saw-whet owls Aegolius acadicus is predicted by host age and average annual temperature at breeding grounds	Journal of Avian Biology, 49(11), e01817 (2018)
197	MK062539	MK062539	L1	Figure 05	lBNOW04	BNOW04		Leucocytozoon cf. californicus	Leucocytozoon sp.		USA	Northern America	Aegolius acadicus	Strigidae	Strigiformes	avian	AACAGGTGCATCATTTGTATTTATATTAACATACTTACATATCTTAAGAGGATTAAATTATTCTTTTACTTACTTACCTCTATCATGGATAAGTGGTTTAGTAATATTCTTAATATTTATTGTAACTGCTTTTATGGGTTATGTCTTACCATGGGGTCAAATGAGTTTTTGGGGAGCTACTGTTATCACTAATCTATTATATTTTATTCCTGGATTAATTAATTGGGTTTGTGGTGGATTTATTATCAATGACCCAACTCTAAAAAGATTCTTCGTATTACATTTTATATTCCCATTTGTAGCTCTAGCTATTGTATTTATACATATATTCTTCTTACATATTCAAGGTAGCACTAATCCTTTAGGGTATGATACACCTTTAAAAATACCATTCTATCC…	477		-AACAGGTGCATCATTTGTATTTATATTAACATACTTACATATCTTAAGAGGATTAAATTATTCTTTTACTTACTTACCTCTATCATGGATAAGTGGTTTAGTAATATTCTTAATATTTATTGTAACTGCTTTTATGGGTTATGTCTTACCATGGGGTCAAATGAGTTTTTGGGGAGCTACTGTTATCACTAATCTATTATATTTTATTCCTGGATTAATTAATTGGGTTTGTGGTGGATTTATTATCAATGACCCAACTCTAAAAAGATTCTTCGTATTACATTTTATATTCCCATTTGTAGCTCTAGCTATTGTATTTATACATATATTCTTCTTACATATTCAAGGTAGCACTAATCCTTTAGGGTATGATACACCTTTAAAAATACCATTCTATC…	477		Carlson, M.L., Proudfoot, G.A., Gentile, K., Dispoto, J. & Weckstein, J.D.	Haemosporidian prevalence in northern saw-whet owls Aegolius acadicus is predicted by host age and average annual temperature at breeding grounds	Journal of Avian Biology, 49(11), e01817 (2018)
198	MK062564	MK062564	L1	Figure 05	lBNOW04	BNOW04		Leucocytozoon cf. californicus	Leucocytozoon sp.		USA	Northern America	Aegolius acadicus	Strigidae	Strigiformes	avian	AACAGGTGCATCATTTGTATTTATATTAACATACTTACATATCTTAAGAGGATTAAATTATTCTTTTACTTACTTACCTCTATCATGGATAAGTGGTTTAGTAATATTCTTAATATTTATTGTAACTGCTTTTATGGGTTATGTCTTACCATGGGGTCAAATGAGTTTTTGGGGAGCTACTGTTATCACTAATCTATTATATTTTATTCCTGGATTAATTAATTGGGTTTGTGGTGGATTTATTATCAATGACCCAACTCTAAAAAGATTCTTCGTATTACATTTTATATTCCCATTTGTAGCTCTAGCTATTGTATTTATACATATATTCTTCTTACATATTCAAGGTAGCACTAATCCTTTAGGGTATGATACACCTTTAAAAATACCATTCTATCC…	477		-AACAGGTGCATCATTTGTATTTATATTAACATACTTACATATCTTAAGAGGATTAAATTATTCTTTTACTTACTTACCTCTATCATGGATAAGTGGTTTAGTAATATTCTTAATATTTATTGTAACTGCTTTTATGGGTTATGTCTTACCATGGGGTCAAATGAGTTTTTGGGGAGCTACTGTTATCACTAATCTATTATATTTTATTCCTGGATTAATTAATTGGGTTTGTGGTGGATTTATTATCAATGACCCAACTCTAAAAAGATTCTTCGTATTACATTTTATATTCCCATTTGTAGCTCTAGCTATTGTATTTATACATATATTCTTCTTACATATTCAAGGTAGCACTAATCCTTTAGGGTATGATACACCTTTAAAAATACCATTCTATC…	477		Carlson, M.L., Proudfoot, G.A., Gentile, K., Dispoto, J. & Weckstein, J.D.	Haemosporidian prevalence in northern saw-whet owls Aegolius acadicus is predicted by host age and average annual temperature at breeding grounds	Journal of Avian Biology, 49(11), e01817 (2018)
199	MK062638	MK062638	L1	Figure 05	lBNOW04	BNOW04		Leucocytozoon cf. californicus	Leucocytozoon sp.		USA	Northern America	Aegolius acadicus	Strigidae	Strigiformes	avian	AACAGGTGCATCATTTGTATTTATATTAACATACTTACATATCTTAAGAGGATTAAATTATTCTTTTACTTACTTACCTCTATCATGGATAAGTGGTTTAGTAATATTCTTAATATTTATTGTAACTGCTTTTATGGGTTATGTCTTACCATGGGGTCAAATGAGTTTTTGGGGAGCTACTGTTATCACTAATCTATTATATTTTATTCCTGGATTAATTAATTGGGTTTGTGGTGGATTTATTATCAATGACCCAACTCTAAAAAGATTCTTCGTATTACATTTTATATTCCCATTTGTAGCTCTAGCTATTGTATTTATACATATATTCTTCTTACATATTCAAGGTAGCACTAATCCTTTAGGGTATGATACACCTTTAAAAATACCATTCTATCC…	477		-AACAGGTGCATCATTTGTATTTATATTAACATACTTACATATCTTAAGAGGATTAAATTATTCTTTTACTTACTTACCTCTATCATGGATAAGTGGTTTAGTAATATTCTTAATATTTATTGTAACTGCTTTTATGGGTTATGTCTTACCATGGGGTCAAATGAGTTTTTGGGGAGCTACTGTTATCACTAATCTATTATATTTTATTCCTGGATTAATTAATTGGGTTTGTGGTGGATTTATTATCAATGACCCAACTCTAAAAAGATTCTTCGTATTACATTTTATATTCCCATTTGTAGCTCTAGCTATTGTATTTATACATATATTCTTCTTACATATTCAAGGTAGCACTAATCCTTTAGGGTATGATACACCTTTAAAAATACCATTCTATC…	477		Carlson, M.L., Proudfoot, G.A., Gentile, K., Dispoto, J. & Weckstein, J.D.	Haemosporidian prevalence in northern saw-whet owls Aegolius acadicus is predicted by host age and average annual temperature at breeding grounds	Journal of Avian Biology, 49(11), e01817 (2018)
200	MK062779	MK062779	L1	Figure 05	lBNOW04	BNOW04		Leucocytozoon cf. californicus	Leucocytozoon sp.		USA	Northern America	Aegolius acadicus	Strigidae	Strigiformes	avian	AACAGGTGCATCATTTGTATTTATATTAACATACTTACATATCTTAAGAGGATTAAATTATTCTTTTACTTACTTACCTCTATCATGGATAAGTGGTTTAGTAATATTCTTAATATTTATTGTAACTGCTTTTATGGGTTATGTCTTACCATGGGGTCAAATGAGTTTTTGGGGAGCTACTGTTATCACTAATCTATTATATTTTATTCCTGGATTAATTAATTGGGTTTGTGGTGGATTTATTATCAATGACCCAACTCTAAAAAGATTCTTCGTATTACATTTTATATTCCCATTTGTAGCTCTAGCTATTGTATTTATACATATATTCTTCTTACATATTCAAGGTAGCACTAATCCTTTAGGGTATGATACACCTTTAAAAATACCATTCTATCC…	477		-AACAGGTGCATCATTTGTATTTATATTAACATACTTACATATCTTAAGAGGATTAAATTATTCTTTTACTTACTTACCTCTATCATGGATAAGTGGTTTAGTAATATTCTTAATATTTATTGTAACTGCTTTTATGGGTTATGTCTTACCATGGGGTCAAATGAGTTTTTGGGGAGCTACTGTTATCACTAATCTATTATATTTTATTCCTGGATTAATTAATTGGGTTTGTGGTGGATTTATTATCAATGACCCAACTCTAAAAAGATTCTTCGTATTACATTTTATATTCCCATTTGTAGCTCTAGCTATTGTATTTATACATATATTCTTCTTACATATTCAAGGTAGCACTAATCCTTTAGGGTATGATACACCTTTAAAAATACCATTCTATC…	477		Carlson, M.L., Proudfoot, G.A., Gentile, K., Dispoto, J. & Weckstein, J.D.	Haemosporidian prevalence in northern saw-whet owls Aegolius acadicus is predicted by host age and average annual temperature at breeding grounds	Journal of Avian Biology, 49(11), e01817 (2018)
201	EU627792_01	EU627792_01	L1	Figure 05	lBNOW04	BAOW5909		Leucocytozoon cf. californicus	Leucocytozoon sp.		USA	Northern America	Bubo virginianus	Strigidae	Strigiformes	avian	TAGTATACAACATATCTTAAGAGAACTATGGAGTGGATGGTGTTTTAGATATTTACATTCAACAGGTGCATCATTTGTATTTATATTAACATACTTACATATCTTAAGAGGATTAAATTATTCTTTTACTTACTTACCTCTATCATGGATAAGTGGTTTAGTAATATTCTTAATATTTATTGTAACTGCTTTTATGGGTTATGTCTTACCATGGGGTCAAATGAGTTTTTGGGGAGCTACTGTTATCACTAATCTATTATATTTTATTCCTGGATTAATTAATTGGGTTTGTGGTGGATTTATTATCAATGACCCAACTCTAAAAAGATTCTTCGTATTACATTTTATATTCCCATTTGTAGCTCTAGCTATTGTATTTATACATATATTCTTCTTACA…	748		CAACAGGTGCATCATTTGTATTTATATTAACATACTTACATATCTTAAGAGGATTAAATTATTCTTTTACTTACTTACCTCTATCATGGATAAGTGGTTTAGTAATATTCTTAATATTTATTGTAACTGCTTTTATGGGTTATGTCTTACCATGGGGTCAAATGAGTTTTTGGGGAGCTACTGTTATCACTAATCTATTATATTTTATTCCTGGATTAATTAATTGGGTTTGTGGTGGATTTATTATCAATGACCCAACTCTAAAAAGATTCTTCGTATTACATTTTATATTCCCATTTGTAGCTCTAGCTATTGTATTTATACATATATTCTTCTTACATATTCAAGGTAGCACTAATCCTTTAGGGTATGATACACCTTTAAAAATACCATTCTATC…	478		Ishak, H.D., Dumbacher, J.P., Anderson, N.L., Keane, J.J., Valkiūnas, G., Haig, S.M., Tell, L.A. & Sehgal, R.N.	Blood parasites in owls with conservation implications for the Spotted Owl (Strix occidentalis)	PLOS ONE 3 (5), E2304 (2008)
202	EU627792_02	EU627792_02	L1	Figure 05	lBNOW04	BAOW5909		Leucocytozoon cf. californicus	Leucocytozoon sp.		USA	Northern America	Megascops kennicottii	Strigidae	Strigiformes	avian	TAGTATACAACATATCTTAAGAGAACTATGGAGTGGATGGTGTTTTAGATATTTACATTCAACAGGTGCATCATTTGTATTTATATTAACATACTTACATATCTTAAGAGGATTAAATTATTCTTTTACTTACTTACCTCTATCATGGATAAGTGGTTTAGTAATATTCTTAATATTTATTGTAACTGCTTTTATGGGTTATGTCTTACCATGGGGTCAAATGAGTTTTTGGGGAGCTACTGTTATCACTAATCTATTATATTTTATTCCTGGATTAATTAATTGGGTTTGTGGTGGATTTATTATCAATGACCCAACTCTAAAAAGATTCTTCGTATTACATTTTATATTCCCATTTGTAGCTCTAGCTATTGTATTTATACATATATTCTTCTTACA…	748		CAACAGGTGCATCATTTGTATTTATATTAACATACTTACATATCTTAAGAGGATTAAATTATTCTTTTACTTACTTACCTCTATCATGGATAAGTGGTTTAGTAATATTCTTAATATTTATTGTAACTGCTTTTATGGGTTATGTCTTACCATGGGGTCAAATGAGTTTTTGGGGAGCTACTGTTATCACTAATCTATTATATTTTATTCCTGGATTAATTAATTGGGTTTGTGGTGGATTTATTATCAATGACCCAACTCTAAAAAGATTCTTCGTATTACATTTTATATTCCCATTTGTAGCTCTAGCTATTGTATTTATACATATATTCTTCTTACATATTCAAGGTAGCACTAATCCTTTAGGGTATGATACACCTTTAAAAATACCATTCTATC…	478		Ishak, H.D., Dumbacher, J.P., Anderson, N.L., Keane, J.J., Valkiūnas, G., Haig, S.M., Tell, L.A. & Sehgal, R.N.	Blood parasites in owls with conservation implications for the Spotted Owl (Strix occidentalis)	PLOS ONE 3 (5), E2304 (2008)
203	EU627792_03	EU627792_03	L1	Figure 05	lBNOW04	BAOW5909		Leucocytozoon cf. californicus	Leucocytozoon sp.		USA	Northern America	Tyto alba	Tytonidae	Strigiformes	avian	TAGTATACAACATATCTTAAGAGAACTATGGAGTGGATGGTGTTTTAGATATTTACATTCAACAGGTGCATCATTTGTATTTATATTAACATACTTACATATCTTAAGAGGATTAAATTATTCTTTTACTTACTTACCTCTATCATGGATAAGTGGTTTAGTAATATTCTTAATATTTATTGTAACTGCTTTTATGGGTTATGTCTTACCATGGGGTCAAATGAGTTTTTGGGGAGCTACTGTTATCACTAATCTATTATATTTTATTCCTGGATTAATTAATTGGGTTTGTGGTGGATTTATTATCAATGACCCAACTCTAAAAAGATTCTTCGTATTACATTTTATATTCCCATTTGTAGCTCTAGCTATTGTATTTATACATATATTCTTCTTACA…	748		CAACAGGTGCATCATTTGTATTTATATTAACATACTTACATATCTTAAGAGGATTAAATTATTCTTTTACTTACTTACCTCTATCATGGATAAGTGGTTTAGTAATATTCTTAATATTTATTGTAACTGCTTTTATGGGTTATGTCTTACCATGGGGTCAAATGAGTTTTTGGGGAGCTACTGTTATCACTAATCTATTATATTTTATTCCTGGATTAATTAATTGGGTTTGTGGTGGATTTATTATCAATGACCCAACTCTAAAAAGATTCTTCGTATTACATTTTATATTCCCATTTGTAGCTCTAGCTATTGTATTTATACATATATTCTTCTTACATATTCAAGGTAGCACTAATCCTTTAGGGTATGATACACCTTTAAAAATACCATTCTATC…	478		Ishak, H.D., Dumbacher, J.P., Anderson, N.L., Keane, J.J., Valkiūnas, G., Haig, S.M., Tell, L.A. & Sehgal, R.N.	Blood parasites in owls with conservation implications for the Spotted Owl (Strix occidentalis)	PLOS ONE 3 (5), E2304 (2008)
204	MK358451	MK358451	L1	Figure 05	l_unknown	WA		Leucocytozoon cf. podargii	Leucocytozoon podargii		Australia	Australia and New Zealand	Podargus strigoides	Podargidae	Caprimulgiformes	avian	TTCAACAGGTGCATCATTTGTATTTATATTAACATACTTACATATCTTAAGAGGATTAAATTATTCTTTTACTTACTTACCTCTATCATGGATAAGTGGTTTAGTAATATTCTTAATATTTATTGTAACTGCTTTTATGGGTTATGTCTTACCATGGGGTCAAATGAGTTTTTGGGGAGCTACTGTTATCACTAATCTATTATATTTTATTCCTGGATTAATTAATTGGGTTTGTGGTGGATTTATTATCAATGACCCAACTCTAAAAAGATTCTTCGTATTACATTTTATATTCCCATTTGTAGCTCTAGCTATTGTATTTATACATATATTCTTCTTACATATACAAGGTAGCACTAATCCTTTAGGGTATGATACACCTTTAAAAATACCATTCTA…	502		CAACAGGTGCATCATTTGTATTTATATTAACATACTTACATATCTTAAGAGGATTAAATTATTCTTTTACTTACTTACCTCTATCATGGATAAGTGGTTTAGTAATATTCTTAATATTTATTGTAACTGCTTTTATGGGTTATGTCTTACCATGGGGTCAAATGAGTTTTTGGGGAGCTACTGTTATCACTAATCTATTATATTTTATTCCTGGATTAATTAATTGGGTTTGTGGTGGATTTATTATCAATGACCCAACTCTAAAAAGATTCTTCGTATTACATTTTATATTCCCATTTGTAGCTCTAGCTATTGTATTTATACATATATTCTTCTTACATATACAAGGTAGCACTAATCCTTTAGGGTATGATACACCTTTAAAAATACCATTCTATC…	478		Jiang, Y., Brice, B., Nguyen, M., Loh, R., Greay, T., Adlard, R., Ryan, U. & Yang, R.	Further characterisation of Leucocytozoon podargii in wild tawny frogmouths (Podargus strigoides) in Western Australia	Parasitology research, 118(6), 1833-1840 (2019)
205	MK358452	MK358452	L1	Figure 05	l_unknown	QL		Leucocytozoon cf. podargii	Leucocytozoon podargii		Australia	Australia and New Zealand	Podargus strigoides	Podargidae	Caprimulgiformes	avian	TTCAACAGGTGCATCATTTGTATTTATATTAACATACTTACATATCTTAAGAGGATTAAATTATTCTTTTACTTACTTACCTCTATCATGGATAAGTGGTTTAGTAATATTCTTAATATTTATTGTAACTGCTTTTATGGGTTATGTCTTACCATGGGGTCAAATGAGTTTTTGGGGAGCTACTGTTATCACTAATCTATTATATTTTATTCCTGGATTAATTAATTGGGTTTGTGGTGGATTTATTATCAATGACCCAACTCTAAAAAGATTCTTCGTATTACATTTTATATTCCCATTTGTAGCTCTAGCTATTGTATTTATACATATATTCTTCTTACATATACAAGGTAGCACTAATCCTTTAGGGTATGATACACCTTTAAAAATACCATTCTA…	502		CAACAGGTGCATCATTTGTATTTATATTAACATACTTACATATCTTAAGAGGATTAAATTATTCTTTTACTTACTTACCTCTATCATGGATAAGTGGTTTAGTAATATTCTTAATATTTATTGTAACTGCTTTTATGGGTTATGTCTTACCATGGGGTCAAATGAGTTTTTGGGGAGCTACTGTTATCACTAATCTATTATATTTTATTCCTGGATTAATTAATTGGGTTTGTGGTGGATTTATTATCAATGACCCAACTCTAAAAAGATTCTTCGTATTACATTTTATATTCCCATTTGTAGCTCTAGCTATTGTATTTATACATATATTCTTCTTACATATACAAGGTAGCACTAATCCTTTAGGGTATGATACACCTTTAAAAATACCATTCTATC…	478		Jiang, Y., Brice, B., Nguyen, M., Loh, R., Greay, T., Adlard, R., Ryan, U. & Yang, R.	Further characterisation of Leucocytozoon podargii in wild tawny frogmouths (Podargus strigoides) in Western Australia	Parasitology research, 118(6), 1833-1840 (2019)
206	MK062201	MK062201	L1	Figure 05	l_unknown			Leucocytozoon cf. californicus	Leucocytozoon sp.		USA	Northern America	Aegolius acadicus	Strigidae	Strigiformes	avian	AACAGGTGCATCATTTGTATTTATATTAACATACTTACATATCTTAAGAGGATTAAATTATTCTTTTACTTACTTACCTCTATCATGGATAAGTGGTTTAGTAATATTCTTAATATTTATTGTAACTGCTTTTATGGGTTATGTCTTACCATGGGGTCAAATGAGTTTTTGGGGAGCTACTGTTATCACTAATCTATTATATTTTATTCCTGGATTAATTAATTGGGTTTGTGGTGGATTTATTATCAATGACCCAACTCTAAAAAGATTCTACGTATTACATTTTATATTCCCATTTGTAGCTCTAGCTATTGTATTTATACATATATTCTTCTTACATATTCAAGGTAGCACTAATCCTTTAGGGTATGATACACCTTTAAAAATACCATTCTATCC…	477		-AACAGGTGCATCATTTGTATTTATATTAACATACTTACATATCTTAAGAGGATTAAATTATTCTTTTACTTACTTACCTCTATCATGGATAAGTGGTTTAGTAATATTCTTAATATTTATTGTAACTGCTTTTATGGGTTATGTCTTACCATGGGGTCAAATGAGTTTTTGGGGAGCTACTGTTATCACTAATCTATTATATTTTATTCCTGGATTAATTAATTGGGTTTGTGGTGGATTTATTATCAATGACCCAACTCTAAAAAGATTCTACGTATTACATTTTATATTCCCATTTGTAGCTCTAGCTATTGTATTTATACATATATTCTTCTTACATATTCAAGGTAGCACTAATCCTTTAGGGTATGATACACCTTTAAAAATACCATTCTATC…	477		Carlson, M.L., Proudfoot, G.A., Gentile, K., Dispoto, J. & Weckstein, J.D.	Haemosporidian prevalence in northern saw-whet owls Aegolius acadicus is predicted by host age and average annual temperature at breeding grounds	Journal of Avian Biology, 49(11), e01817 (2018)
207	KP000841	KP000841	L1	Figure 05	lBUTBUT01	BUTBUT01		Leucocytozoon cf. californicus	Leucocytozoon sp.		Turkey	Western Asia	Buteo buteo	Accipitridae	Accipitriformes	avian	TCAACAGGTGCATCATTTGTATTTATATTAACATACTTACATATCTTAAGAGGATTAAATTATTCTTTTACTTACTTACCTCTATCATGGATAAGTGGTTTAGTAATATTCTTAATATTTATTGTAACTGCTTTTATGGGTTATGTCTTACCATGGGGTCAAATGAGTTTTTGGGGAGCTACTGTTATCACTAATCTATTATATTTTATTCCTGGATTAATTAATTGGGTTTGTGGTGGATTTATTATCAATGACCCAACTCTAAAAAGATTCTTCGTATTACATTTTATATTCCCATTTGTAGCTCTAGCTACTGTATTTATACATATATTCTTCTTACATATTCAAGGTAGCACAAATCCTTTAGGGTATGATACACCTTTAAAAATACCATTCTAT…	479		CAACAGGTGCATCATTTGTATTTATATTAACATACTTACATATCTTAAGAGGATTAAATTATTCTTTTACTTACTTACCTCTATCATGGATAAGTGGTTTAGTAATATTCTTAATATTTATTGTAACTGCTTTTATGGGTTATGTCTTACCATGGGGTCAAATGAGTTTTTGGGGAGCTACTGTTATCACTAATCTATTATATTTTATTCCTGGATTAATTAATTGGGTTTGTGGTGGATTTATTATCAATGACCCAACTCTAAAAAGATTCTTCGTATTACATTTTATATTCCCATTTGTAGCTCTAGCTACTGTATTTATACATATATTCTTCTTACATATTCAAGGTAGCACAAATCCTTTAGGGTATGATACACCTTTAAAAATACCATTCTATC…	478		Ciloglu, A., Yildirim, A., Duzlu, O., Onder, Z., Dogan, Z. & Inci, A.	Investigation of avian haemosporidian parasites from raptor birds in Turkey, with molecular characterisation and microscopic confirmation	Folia parasitologica, 63, 1-8 (2016)
208	OL598520	AH0056L	L1	Figure 05	lCIAE02	AH0056	VetMedUni (bird clinic)	Leucocytozoon cf. californicus	Leucocytozoon sp.		Austria	Western Europe	Circus aeruginosus	Accipitridae	Accipitriformes	avian	CAACAGGTGCATCATTTGTATTTATATTAACATACTTACATATCTTAAGAGGATTAAATTATTCTTTTACTTACTTACCTCTATCATGGATAAGTGGTTTAGTAATATTCTTAATATTTATTGTAACTGCTTTTATGGGTTATGTCTTACCATGGGGTCAAATGAGTTTTTGGGGAGCTACTGTTATCACTAATCTATTATATTTTATTCCTGGATTAATTAATTGGGTTTGTGGTGGATTTATTATCAATGACCCAACTCTAAAAAGATTCTTCGTATTACATTTTATATTCCCATTTGTAGCTCTAGCTATTGTATTTATACATATATTCTTCTTACATATTCAAGGTAGCACAAATCCTTTAGGGTATGATACACCTTTAAAAATACCATTCTATC…	476		CAACAGGTGCATCATTTGTATTTATATTAACATACTTACATATCTTAAGAGGATTAAATTATTCTTTTACTTACTTACCTCTATCATGGATAAGTGGTTTAGTAATATTCTTAATATTTATTGTAACTGCTTTTATGGGTTATGTCTTACCATGGGGTCAAATGAGTTTTTGGGGAGCTACTGTTATCACTAATCTATTATATTTTATTCCTGGATTAATTAATTGGGTTTGTGGTGGATTTATTATCAATGACCCAACTCTAAAAAGATTCTTCGTATTACATTTTATATTCCCATTTGTAGCTCTAGCTATTGTATTTATACATATATTCTTCTTACATATTCAAGGTAGCACAAATCCTTTAGGGTATGATACACCTTTAAAAATACCATTCTATC…	476		present study	present study	present study
209	OL598521	AH0213L	L1	Figure 05	lCIAE02	AH0213	VetMedUni (FIWI)	Leucocytozoon cf. californicus	Leucocytozoon sp.		Austria	Western Europe	Circus aeruginosus	Accipitridae	Accipitriformes	avian	CAACAGGTGCATCATTTGTATTTATATTAACATACTTACATATCTTAAGAGGATTAAATTATTCTTTTACTTACTTACCTCTATCATGGATAAGTGGTTTAGTAATATTCTTAATATTTATTGTAACTGCTTTTATGGGTTATGTCTTACCATGGGGTCAAATGAGTTTTTGGGGAGCTACTGTTATCACTAATCTATTATATTTTATTCCTGGATTAATTAATTGGGTTTGTGGTGGATTTATTATCAATGACCCAACTCTAAAAAGATTCTTCGTATTACATTTTATATTCCCATTTGTAGCTCTAGCTATTGTATTTATACATATATTCTTCTTACATATTCAAGGTAGCACAAATCCTTTAGGGTATGATACACCTTTAAAAATACCATTCTATC…	476		CAACAGGTGCATCATTTGTATTTATATTAACATACTTACATATCTTAAGAGGATTAAATTATTCTTTTACTTACTTACCTCTATCATGGATAAGTGGTTTAGTAATATTCTTAATATTTATTGTAACTGCTTTTATGGGTTATGTCTTACCATGGGGTCAAATGAGTTTTTGGGGAGCTACTGTTATCACTAATCTATTATATTTTATTCCTGGATTAATTAATTGGGTTTGTGGTGGATTTATTATCAATGACCCAACTCTAAAAAGATTCTTCGTATTACATTTTATATTCCCATTTGTAGCTCTAGCTATTGTATTTATACATATATTCTTCTTACATATTCAAGGTAGCACAAATCCTTTAGGGTATGATACACCTTTAAAAATACCATTCTATC…	476		present study	present study	present study
210	OL598523	AH0260Lc1	L1	Figure 05	lCIAE02	AH0260	VetMedUni (FIWI)	Leucocytozoon cf. californicus	Leucocytozoon sp.		Austria	Western Europe	Circus aeruginosus	Accipitridae	Accipitriformes	avian	CAACAGGTGCATCATTTGTATTTATATTAACATACTTACATATCTTAAGAGGATTAAATTATTCTTTTACTTACTTACCTCTATCATGGATAAGTGGTTTAGTAATATTCTTAATATTTATTGTAACTGCTTTTATGGGTTATGTCTTACCATGGGGTCAAATGAGTTTTTGGGGAGCTACTGTTATCACTAATCTATTATATTTTATTCCTGGATTAATTAATTGGGTTTGTGGTGGATTTATTATCAATGACCCAACTCTAAAAAGATTCTTCGTATTACATTTTATATTCCCATTTGTAGCTCTAGCTATTGTATTTATACATATATTCTTCTTACATATTCAAGGTAGCACAAATCCTTTAGGGTATGATACACCTTTAAAAATACCATTCTATC…	476		CAACAGGTGCATCATTTGTATTTATATTAACATACTTACATATCTTAAGAGGATTAAATTATTCTTTTACTTACTTACCTCTATCATGGATAAGTGGTTTAGTAATATTCTTAATATTTATTGTAACTGCTTTTATGGGTTATGTCTTACCATGGGGTCAAATGAGTTTTTGGGGAGCTACTGTTATCACTAATCTATTATATTTTATTCCTGGATTAATTAATTGGGTTTGTGGTGGATTTATTATCAATGACCCAACTCTAAAAAGATTCTTCGTATTACATTTTATATTCCCATTTGTAGCTCTAGCTATTGTATTTATACATATATTCTTCTTACATATTCAAGGTAGCACAAATCCTTTAGGGTATGATACACCTTTAAAAATACCATTCTATC…	476		present study	present study	present study
211	OL598522	AH0216L	L1	Figure 05	lCIAE02	AH0216	VetMedUni (FIWI)	Leucocytozoon cf. californicus	Leucocytozoon sp.		Austria	Western Europe	Circus aeruginosus	Accipitridae	Accipitriformes	avian	CAACAGGTGCATCATTTGTATTTATATTAACATACTTACATATCTTAAGAGGATTAAATTATTCTTTTACTTACTTACCTCTATCATGGATAAGTGGTTTAGTAATATTCTTAATATTTATTGTAACTGCTTTTATGGGTTATGTCTTACCATGGGGTCAAATGAGTTTTTGGGGAGCTACTGTTATCACTAATCTATTATATTTTATTCCTGGATTAATTAATTGGGTTTGTGGTGGATTTATTATCAATGACCCAACTCTAAAAAGATTCTTCGTATTACATTTTATATTCCCATTTGTAGCTCTAGCTATTGTATTTATACATATATTCTTCTTACATATTCAAGGTAGCACAAATCCTTTAGGGTATGATACACCTTTAAAAATACCATTCTATC…	476		CAACAGGTGCATCATTTGTATTTATATTAACATACTTACATATCTTAAGAGGATTAAATTATTCTTTTACTTACTTACCTCTATCATGGATAAGTGGTTTAGTAATATTCTTAATATTTATTGTAACTGCTTTTATGGGTTATGTCTTACCATGGGGTCAAATGAGTTTTTGGGGAGCTACTGTTATCACTAATCTATTATATTTTATTCCTGGATTAATTAATTGGGTTTGTGGTGGATTTATTATCAATGACCCAACTCTAAAAAGATTCTTCGTATTACATTTTATATTCCCATTTGTAGCTCTAGCTATTGTATTTATACATATATTCTTCTTACATATTCAAGGTAGCACAAATCCTTTAGGGTATGATACACCTTTAAAAATACCATTCTATC…	476		present study	present study	present study
212	MK652257	AH0255Lc1	L1	Figure 05	lCIAE02	AH0255	VetMedUni (FIWI)	Leucocytozoon cf. californicus	Leucocytozoon sp.		Austria	Western Europe	Circus aeruginosus	Accipitridae	Accipitriformes	avian	CAACAGGTGCATCATTTGTATTTATATTAACATACTTACATATCTTAAGAGGATTAAATTATTCTTTTACTTACTTACCTCTATCATGGATAAGTGGTTTAGTAATATTCTTAATATTTATTGTAACTGCTTTTATGGGTTATGTCTTACCATGGGGTCAAATGAGTTTTTGGGGAGCTACTGTTATCACTAATCTATTATATTTTATTCCTGGATTAATTAATTGGGTTTGTGGTGGATTTATTATCAATGACCCAACTCTAAAAAGATTCTTCGTATTACATTTTATATTCCCATTTGTAGCTCTAGCTATTGTATTTATACATATATTCTTCTTACATATTCAAGGTAGCACAAATCCTTTAGGGTATGATACACCTTTAAAAATACCATTCTATC…	476		CAACAGGTGCATCATTTGTATTTATATTAACATACTTACATATCTTAAGAGGATTAAATTATTCTTTTACTTACTTACCTCTATCATGGATAAGTGGTTTAGTAATATTCTTAATATTTATTGTAACTGCTTTTATGGGTTATGTCTTACCATGGGGTCAAATGAGTTTTTGGGGAGCTACTGTTATCACTAATCTATTATATTTTATTCCTGGATTAATTAATTGGGTTTGTGGTGGATTTATTATCAATGACCCAACTCTAAAAAGATTCTTCGTATTACATTTTATATTCCCATTTGTAGCTCTAGCTATTGTATTTATACATATATTCTTCTTACATATTCAAGGTAGCACAAATCCTTTAGGGTATGATACACCTTTAAAAATACCATTCTATC…	476		Harl, J., Himmel, T., Valkiūnas, G. & Weissenböck, H.	The nuclear 18S ribosomal DNAs of avian haemosporidian parasites	Malaria journal, 18(1), 1-19 (2019)
213	MH492310	MH492310	L1	Figure 05	lCIAE02	SA69L		Leucocytozoon cf. californicus	Leucocytozoon sp.		South Africa	Southern Africa	Chrysococcyx caprius	Cuculidae	Cuculiformes	avian	TCAACAGGTGCATCATTTGTATTTATATTAACATACTTACATATCTTAAGAGGATTAAATTATTCTTTTACTTACTTACCTCTATCATGGATAAGTGGTTTAGTAATATTCTTAATATTTATTGTAACTGCTTTTATGGGTTATGTCTTACCATGGGGTCAAATGAGTTTTTGGGGAGCTACTGTTATCACTAATCTATTATATTTTATTCCTGGATTAATTAATTGGGTTTGTGGTGGATTTATTATCAATGACCCAACTCTAAAAAGATTCTTCGTATTACATTTTATATTCCCATTTGTAGCTCTAGCTATTGTATTTATACATATATTCTTCTTACATATTCAAGGTAGCACAAATCCTTTAGGGTATGATACACCTTTAAAAATACCATTCTAT…	471		CAACAGGTGCATCATTTGTATTTATATTAACATACTTACATATCTTAAGAGGATTAAATTATTCTTTTACTTACTTACCTCTATCATGGATAAGTGGTTTAGTAATATTCTTAATATTTATTGTAACTGCTTTTATGGGTTATGTCTTACCATGGGGTCAAATGAGTTTTTGGGGAGCTACTGTTATCACTAATCTATTATATTTTATTCCTGGATTAATTAATTGGGTTTGTGGTGGATTTATTATCAATGACCCAACTCTAAAAAGATTCTTCGTATTACATTTTATATTCCCATTTGTAGCTCTAGCTATTGTATTTATACATATATTCTTCTTACATATTCAAGGTAGCACAAATCCTTTAGGGTATGATACACCTTTAAAAATACCATTCTATC…	470		Chaisi, M.E., Osinubi, S.T., Dalton, D.L. & Suleman, E.	Occurrence and diversity of avian haemosporidia in Afrotropical landbirds	Int J Parasitol Parasites Wildl, 8, 36-44 (2018)
214	MH492309	MH492309	L1	Figure 05	lCIAE02	SA29L		Leucocytozoon cf. californicus	Leucocytozoon sp.		South Africa	Southern Africa	Halcyon senegalensis	Alcedinidae	Coraciiformes	avian	TCAACAGGTGCATCATTTGTATTTATATTAACATACTTACATATCTTAAGAGGATTAAATTATTCTTTTACTTACTTACCTCTATCATGGATAAGTGGTTTAGTAATATTCTTAATATTTATTGTAACTGCTTTTATGGGTTATGTCTTACCATGGGGTCAAATGAGTTTTTGGGGAGCTACTGTTATCACTAATCTATTATATTTTATTCCTGGATTAATTAATTGGGTTTGTGGTGGATTTATTATCAATGACCCAACTCTAAAAAGATTCTTCGTATTACATTTTATATTCCCATTTGTAGCTCTAGCTATTGTATTTATACATATATTCTTCTTACATATTCAAGGTAGCACAAATCCTTTAGGGTATGATACACCTTTAAAAATACCATTCTAT…	471		CAACAGGTGCATCATTTGTATTTATATTAACATACTTACATATCTTAAGAGGATTAAATTATTCTTTTACTTACTTACCTCTATCATGGATAAGTGGTTTAGTAATATTCTTAATATTTATTGTAACTGCTTTTATGGGTTATGTCTTACCATGGGGTCAAATGAGTTTTTGGGGAGCTACTGTTATCACTAATCTATTATATTTTATTCCTGGATTAATTAATTGGGTTTGTGGTGGATTTATTATCAATGACCCAACTCTAAAAAGATTCTTCGTATTACATTTTATATTCCCATTTGTAGCTCTAGCTATTGTATTTATACATATATTCTTCTTACATATTCAAGGTAGCACAAATCCTTTAGGGTATGATACACCTTTAAAAATACCATTCTATC…	470		Chaisi, M.E., Osinubi, S.T., Dalton, D.L. & Suleman, E.	Occurrence and diversity of avian haemosporidia in Afrotropical landbirds	Int J Parasitol Parasites Wildl, 8, 36-44 (2018)
215	MH492311	MH492311	L1	Figure 05	lCIAE02	SA27L		Leucocytozoon cf. californicus	Leucocytozoon sp.		South Africa	Southern Africa	Halcyon senegalensis	Alcedinidae	Coraciiformes	avian	TCAACAGGTGCATCATTTGTATTTATATTAACATACTTACATATCTTAAGAGGATTAAATTATTCTTTTACTTACTTACCTCTATCATGGATAAGTGGTTTAGTAATATTCTTAATATTTATTGTAACTGCTTTTATGGGTTATGTCTTACCATGGGGTCAAATGAGTTTTTGGGGAGCTACTGTTATCACTAATCTATTATATTTTATTCCTGGATTAATTAATTGGGTTTGTGGTGGATTTATTATCAATGACCCAACTCTAAAAAGATTCTTCGTATTACATTTTATATTCCCATTTGTAGCTCTAGCTATTGTATTTATACATATATTCTTCTTACATATTCAAGGTAGCACAAATCCTTTAGGGTATGATACACCTTTAAAAATACCATTCTAT…	471		CAACAGGTGCATCATTTGTATTTATATTAACATACTTACATATCTTAAGAGGATTAAATTATTCTTTTACTTACTTACCTCTATCATGGATAAGTGGTTTAGTAATATTCTTAATATTTATTGTAACTGCTTTTATGGGTTATGTCTTACCATGGGGTCAAATGAGTTTTTGGGGAGCTACTGTTATCACTAATCTATTATATTTTATTCCTGGATTAATTAATTGGGTTTGTGGTGGATTTATTATCAATGACCCAACTCTAAAAAGATTCTTCGTATTACATTTTATATTCCCATTTGTAGCTCTAGCTATTGTATTTATACATATATTCTTCTTACATATTCAAGGTAGCACAAATCCTTTAGGGTATGATACACCTTTAAAAATACCATTCTATC…	470		Chaisi, M.E., Osinubi, S.T., Dalton, D.L. & Suleman, E.	Occurrence and diversity of avian haemosporidia in Afrotropical landbirds	Int J Parasitol Parasites Wildl, 8, 36-44 (2018)
216	Fourcade_et_al_2014_03	Fourcade_et_al_2014_03	L1	Figure 05	lCIAE02			Leucocytozoon cf. californicus	Leucocytozoon sp.		Poland	Eastern Europe	Crex crex	Rallidae	Gruiformes	avian	CAACAGGTGCATCATTTGTATTTATATTAACATACTTACATATCTTAAGAGGATTAAATTATTCTTTTACTTACTTACCTCTATCATGGATAAGTGGTTTAGTAATATTCTTAATATTTATTGTAACTGCTTTTATGGGTTATGTCTTACCATGGGGTCAAATGAGTTTTTGGGGAGCTACTGTTATCACTAATCTATTATATTTTATTCCTGGATTAATTAATTGGGTTTGTGGTGGATTTATTATCAATGACCCAACTCTAAAAAGATTCTTCGTATTACATTTTATATTCCCATTTGTAGCTCTAGCTATTGTATTTATACATATATTCTTCTTACATATTCAAGGTAGCACAAATCCTTTAGGGTATGATACACCTTTAAAAATACCATTCTATC…	478		CAACAGGTGCATCATTTGTATTTATATTAACATACTTACATATCTTAAGAGGATTAAATTATTCTTTTACTTACTTACCTCTATCATGGATAAGTGGTTTAGTAATATTCTTAATATTTATTGTAACTGCTTTTATGGGTTATGTCTTACCATGGGGTCAAATGAGTTTTTGGGGAGCTACTGTTATCACTAATCTATTATATTTTATTCCTGGATTAATTAATTGGGTTTGTGGTGGATTTATTATCAATGACCCAACTCTAAAAAGATTCTTCGTATTACATTTTATATTCCCATTTGTAGCTCTAGCTATTGTATTTATACATATATTCTTCTTACATATTCAAGGTAGCACAAATCCTTTAGGGTATGATACACCTTTAAAAATACCATTCTATC…	478		Fourcade, Y., Keišs, O., Richardson, D. S. & Secondi, J.	Continental‐scale patterns of pathogen prevalence: a case study on the corncrake	Evolutionary Applications, 7(9), 1043-1055 (2014)
217	Fourcade_et_al_2014_04	Fourcade_et_al_2014_04	L1	Figure 05	lCIAE02			Leucocytozoon cf. californicus	Leucocytozoon sp.		Russia	Eastern Europe	Crex crex	Rallidae	Gruiformes	avian	CAACAGGTGCATCATTTGTATTTATATTAACATACTTACATATCTTAAGAGGATTAAATTATTCTTTTACTTACTTACCTCTATCATGGATAAGTGGTTTAGTAATATTCTTAATATTTATTGTAACTGCTTTTATGGGTTATGTCTTACCATGGGGTCAAATGAGTTTTTGGGGAGCTACTGTTATCACTAATCTATTATATTTTATTCCTGGATTAATTAATTGGGTTTGTGGTGGATTTATTATCAATGACCCAACTCTAAAAAGATTCTTCGTATTACATTTTATATTCCCATTTGTAGCTCTAGCTATTGTATTTATACATATATTCTTCTTACATATTCAAGGTAGCACAAATCCTTTAGGGTATGATACACCTTTAAAAATACCATTCTATC…	478		CAACAGGTGCATCATTTGTATTTATATTAACATACTTACATATCTTAAGAGGATTAAATTATTCTTTTACTTACTTACCTCTATCATGGATAAGTGGTTTAGTAATATTCTTAATATTTATTGTAACTGCTTTTATGGGTTATGTCTTACCATGGGGTCAAATGAGTTTTTGGGGAGCTACTGTTATCACTAATCTATTATATTTTATTCCTGGATTAATTAATTGGGTTTGTGGTGGATTTATTATCAATGACCCAACTCTAAAAAGATTCTTCGTATTACATTTTATATTCCCATTTGTAGCTCTAGCTATTGTATTTATACATATATTCTTCTTACATATTCAAGGTAGCACAAATCCTTTAGGGTATGATACACCTTTAAAAATACCATTCTATC…	478		Fourcade, Y., Keišs, O., Richardson, D. S. & Secondi, J.	Continental‐scale patterns of pathogen prevalence: a case study on the corncrake	Evolutionary Applications, 7(9), 1043-1055 (2014)
218	Ellis_et_al_2020_03	Ellis_et_al_2020_03	L1	Figure 05	lCIAE02			Leucocytozoon cf. californicus	Leucocytozoon sp.		Sweden	Southern Europe	Dryocopus martius	Picidae	Piciformes	avian	CAACAGGTGCATCATTTGTATTTATATTAACATACTTACATATCTTAAGAGGATTAAATTATTCTTTTACTTACTTACCTCTATCATGGATAAGTGGTTTAGTAATATTCTTAATATTTATTGTAACTGCTTTTATGGGTTATGTCTTACCATGGGGTCAAATGAGTTTTTGGGGAGCTACTGTTATCACTAATCTATTATATTTTATTCCTGGATTAATTAATTGGGTTTGTGGTGGATTTATTATCAATGACCCAACTCTAAAAAGATTCTTCGTATTACATTTTATATTCCCATTTGTAGCTCTAGCTATTGTATTTATACATATATTCTTCTTACATATTCAAGGTAGCACAAATCCTTTAGGGTATGATACACCTTTAAAAATACCATTCTATC…	478		CAACAGGTGCATCATTTGTATTTATATTAACATACTTACATATCTTAAGAGGATTAAATTATTCTTTTACTTACTTACCTCTATCATGGATAAGTGGTTTAGTAATATTCTTAATATTTATTGTAACTGCTTTTATGGGTTATGTCTTACCATGGGGTCAAATGAGTTTTTGGGGAGCTACTGTTATCACTAATCTATTATATTTTATTCCTGGATTAATTAATTGGGTTTGTGGTGGATTTATTATCAATGACCCAACTCTAAAAAGATTCTTCGTATTACATTTTATATTCCCATTTGTAGCTCTAGCTATTGTATTTATACATATATTCTTCTTACATATTCAAGGTAGCACAAATCCTTTAGGGTATGATACACCTTTAAAAATACCATTCTATC…	478		Ellis, V. A., Huang, X., Westerdahl, H., Jönsson, J., Hasselquist, D., Neto, J. M., ... & Bensch, S.	Explaining prevalence, diversity, and host specificity in a community of avian haemosporidian parasites	Oikos, 129(9), 1314-1329 (2020)
219	KP000840	KP000840	L1	Figure 05	lCIAE02	CIAE02		Leucocytozoon cf. californicus	Leucocytozoon sp.		Turkey	Western Asia	Asio otus	Strigidae	Strigiformes	avian	CAACAGGTGCATCATTTGTATTTATATTAACATACTTACATATCTTAAGAGGATTAAATTATTCTTTTACTTACTTACCTCTATCATGGATAAGTGGTTTAGTAATATTCTTAATATTTATTGTAACTGCTTTTATGGGTTATGTCTTACCATGGGGTCAAATGAGTTTTTGGGGAGCTACTGTTATCACTAATCTATTATATTTTATTCCTGGATTAATTAATTGGGTTTGTGGTGGATTTATTATCAATGACCCAACTCTAAAAAGATTCTTCGTATTACATTTTATATTCCCATTTGTAGCTCTAGCTATTGTATTTATACATATATTCTTCTTACATATTCAAGGTAGCACAAATCCTTTAGGGTATGATACACCTTTAAAAATACCATTCTATC…	476		CAACAGGTGCATCATTTGTATTTATATTAACATACTTACATATCTTAAGAGGATTAAATTATTCTTTTACTTACTTACCTCTATCATGGATAAGTGGTTTAGTAATATTCTTAATATTTATTGTAACTGCTTTTATGGGTTATGTCTTACCATGGGGTCAAATGAGTTTTTGGGGAGCTACTGTTATCACTAATCTATTATATTTTATTCCTGGATTAATTAATTGGGTTTGTGGTGGATTTATTATCAATGACCCAACTCTAAAAAGATTCTTCGTATTACATTTTATATTCCCATTTGTAGCTCTAGCTATTGTATTTATACATATATTCTTCTTACATATTCAAGGTAGCACAAATCCTTTAGGGTATGATACACCTTTAAAAATACCATTCTATC…	476		Ciloglu, A., Yildirim, A., Duzlu, O., Onder, Z., Dogan, Z. & Inci, A.	Investigation of avian haemosporidian parasites from raptor birds in Turkey, with molecular characterisation and microscopic confirmation	Folia parasitologica, 63, 1-8 (2016)
220	KC962152	KC962152	L1	Figure 05	lCIAE02	eruvetpar2		Leucocytozoon cf. californicus	Leucocytozoon sp.		Turkey	Western Asia	Buteo buteo	Accipitridae	Accipitriformes	avian	TGGTGTTTTAGATACTTACATTCAACAGGTGCATCATTTGTATTTATATTAACATACTTACATATCTTAAGAGGATTAAATTATTCTTTTACTTACTTACCTCTATCATGGATAAGTGGTTTAGTAATATTCTTAATATTTATTGTAACTGCTTTTATGGGTTATGTCTTACCATGGGGTCAAATGAGTTTTTGGGGAGCTACTGTTATCACTAATCTATTATATTTTATTCCTGGATTAATTAATTGGGTTTGTGGTGGATTTATTATCAATGACCCAACTCTAAAAAGATTCTTCGTATTACATTTTATATTCCCATTTGTAGCTCTAGCTATTGTATTTATACATATATTCTTCTTACATATTCAAGGTAGCACAAATCCTTTAGGGTATGATACA…	514		CAACAGGTGCATCATTTGTATTTATATTAACATACTTACATATCTTAAGAGGATTAAATTATTCTTTTACTTACTTACCTCTATCATGGATAAGTGGTTTAGTAATATTCTTAATATTTATTGTAACTGCTTTTATGGGTTATGTCTTACCATGGGGTCAAATGAGTTTTTGGGGAGCTACTGTTATCACTAATCTATTATATTTTATTCCTGGATTAATTAATTGGGTTTGTGGTGGATTTATTATCAATGACCCAACTCTAAAAAGATTCTTCGTATTACATTTTATATTCCCATTTGTAGCTCTAGCTATTGTATTTATACATATATTCTTCTTACATATTCAAGGTAGCACAAATCCTTTAGGGTATGATACACCTTTAAAAATACCATTCTATC…	478		Ciloglu, A., Yildirim, A., Duzlu, O., Onder, Z., Dogan, Z. & Inci, A.	Investigation of avian haemosporidian parasites from raptor birds in Turkey, with molecular characterisation and microscopic confirmation	Folia parasitologica, 63, 1-8 (2016)
221	KC962151	KC962151	L1	Figure 05	lCIAE02	eruvetpar1		Leucocytozoon cf. californicus	Leucocytozoon sp.		Turkey	Western Asia	Buteo rufinus	Accipitridae	Accipitriformes	avian	TGGTGTTTTAGATACTTACATTCAACAGGTGCATCATTTGTATTTATATTAACATACTTACATATCTTAAGAGGATTAAATTATTCTTTTACTTACTTACCTCTATCATGGATAAGTGGTTTAGTAATATTCTTAATATTTATTGTAACTGCTTTTATGGGTTATGTCTTACCATGGGGTCAAATGAGTTTTTGGGGAGCTACTGTTATCACTAATCTATTATATTTTATTCCTGGATTAATTAATTGGGTTTGTGGTGGATTTATTATCAATGACCCAACTCTAAAAAGATTCTTCGTATTACATTTTATATTCCCATTTGTAGCTCTAGCTATTGTATTTATACATATATTCTTCTTACATATTCAAGGTAGCACAAATCCTTTAGGGTATGATACA…	509		CAACAGGTGCATCATTTGTATTTATATTAACATACTTACATATCTTAAGAGGATTAAATTATTCTTTTACTTACTTACCTCTATCATGGATAAGTGGTTTAGTAATATTCTTAATATTTATTGTAACTGCTTTTATGGGTTATGTCTTACCATGGGGTCAAATGAGTTTTTGGGGAGCTACTGTTATCACTAATCTATTATATTTTATTCCTGGATTAATTAATTGGGTTTGTGGTGGATTTATTATCAATGACCCAACTCTAAAAAGATTCTTCGTATTACATTTTATATTCCCATTTGTAGCTCTAGCTATTGTATTTATACATATATTCTTCTTACATATTCAAGGTAGCACAAATCCTTTAGGGTATGATACACCTTTAAAAATACCATTCTATC…	478		Ciloglu, A., Yildirim, A., Duzlu, O., Onder, Z., Dogan, Z. & Inci, A.	Investigation of avian haemosporidian parasites from raptor birds in Turkey, with molecular characterisation and microscopic confirmation	Folia parasitologica, 63, 1-8 (2016)
222	MH644760	MH644760	L1	Figure 05	lCIAE02			Leucocytozoon cf. californicus	Leucocytozoon sp.		Western Africa/Southern Africa	Western Africa	Bubulcus ibis	Ardeidae	Ciconiiformes	avian	AACAGGTGCATCATTTGTATTTATATTAACATACTTACATATCTTAAGAGGATTAAATTATTCTTTTACTTACTTACCTCTATCATGGATAAGTGGTTTAGTAATATTCTTAATATTTATTGTAACTGCTTTTATGGGTTATGTCTTACCATGGGGTCAAATGAGTTTTTGGGGAGCTACTGTTATCACTAATCTATTATATTTTATTCCTGGATTAATTAATTGGGTTTGTGGTGGATTTATTATCAATGACCCAACTCTAAAAAGATTCTTCGTATTACATTTTATATTCCCATTTGTAGCTCTAGCTATTGTATTTATACATATATTCTTCTTACATATTCAAGGTAGCACAAATCCTTTAGGGTATGATACACCTTTAAAAATACCATTCTATCC…	477		-AACAGGTGCATCATTTGTATTTATATTAACATACTTACATATCTTAAGAGGATTAAATTATTCTTTTACTTACTTACCTCTATCATGGATAAGTGGTTTAGTAATATTCTTAATATTTATTGTAACTGCTTTTATGGGTTATGTCTTACCATGGGGTCAAATGAGTTTTTGGGGAGCTACTGTTATCACTAATCTATTATATTTTATTCCTGGATTAATTAATTGGGTTTGTGGTGGATTTATTATCAATGACCCAACTCTAAAAAGATTCTTCGTATTACATTTTATATTCCCATTTGTAGCTCTAGCTATTGTATTTATACATATATTCTTCTTACATATTCAAGGTAGCACAAATCCTTTAGGGTATGATACACCTTTAAAAATACCATTCTATC…	477		Couto, C.M.V., Cumming, G.S., Lacorte, G.A., Congrains, C., Izbicki, R., Braga, E.M., Rocha, C.D., Moralez-Silva, E., Henry, D.A.W., Manu, S.A., Abalaka, J., Regalla, A., da Silva, A.S., Diop, M.S. & Del Lama, S.N.	Avian haemosporidians in the cattle egret (Bubulcus ibis) from central-western and southern Africa: high diversity and prevalence	PLOS ONE, 14(2), e0212425 (2019)
223	KJ488908	KJ488908	L1	Figure 05	lCIAE02	H363		Leucocytozoon cf. californicus	Leucocytozoon sp.		Spain	Southern Europe	Dendrocopos minor	Picidae	Piciformes	avian	TGGATGGTGTTTTAGATATTTACATTCAACAGGTGCATCATTTGTATTTATATTAACATACTTACATATCTTAAGAGGATTAAATTATTCTTTTACTTACTTACCTCTATCATGGATAAGTGGTTTAGTAATATTCTTAATATTTATTGTAACTGCTTTTATGGGTTATGTCTTACCATGGGGTCAAATGAGTTTTTGGGGAGCTACTGTTATCACTAATCTATTATATTTTATTCCTGGATTAATTAATTGGGTTTGTGGTGGATTTATTATCAATGACCCAACTCTAAAAAGATTCTTCGTATTACATTTTATATTCCCATTTGTAGCTCTAGCTATTGTATTTATACATATATTCTTCTTACATATTCAAGGTAGCACAAATCCTTTAGGGTATGA…	505		CAACAGGTGCATCATTTGTATTTATATTAACATACTTACATATCTTAAGAGGATTAAATTATTCTTTTACTTACTTACCTCTATCATGGATAAGTGGTTTAGTAATATTCTTAATATTTATTGTAACTGCTTTTATGGGTTATGTCTTACCATGGGGTCAAATGAGTTTTTGGGGAGCTACTGTTATCACTAATCTATTATATTTTATTCCTGGATTAATTAATTGGGTTTGTGGTGGATTTATTATCAATGACCCAACTCTAAAAAGATTCTTCGTATTACATTTTATATTCCCATTTGTAGCTCTAGCTATTGTATTTATACATATATTCTTCTTACATATTCAAGGTAGCACAAATCCTTTAGGGTATGATACACCTTTAAAAATACCATTCTATC…	478		Drovetski, S.V., Aghayan, S.A., Mata, V.A., Lopes, R.J., Mode, N.A., Harvey, J.A. & Voelker, G.	Does the niche breadth or trade-off hypothesis explain the abundance-occupancy relationship in avian Haemosporidia?	Molecular Ecology, 23 (13), 3322-3329 (2014)
224	KX832575	KX832575	L1	Figure 05	lCIAE02			Leucocytozoon cf. californicus	Leucocytozoon sp.		United Kingdom	Northern Europe	Columba palumbus	Columbidae	Columbiformes	avian	TGAGTGGATGGTGTTTTAGATATTTACATTCAACAGGTGCATCATTTGTATTTATATTAACATACTTACATATCTTAAGAGGATTAAATTATTCTTTTACTTACTTACCTCTATCATGGATAAGTGGTTTAGTAATATTCTTAATATTTATTGTAACTGCTTTTATGGGTTATGTCTTACCATGGGGTCAAATGAGTTTTTGGGGAGCTACTGTTATCACTAATCTATTATATTTTATTCCTGGATTAATTAATTGGGTTTGTGGTGGATTTATTATCAATGACCCAACTCTAAAAAGATTCTTCGTATTACATTTTATATTCCCATTTGTAGCTCTAGCTATTGTATTTATACATATATTCTTCTTACATATTCAAGGTAGCACAAATCCTTTAGGGT…	532		CAACAGGTGCATCATTTGTATTTATATTAACATACTTACATATCTTAAGAGGATTAAATTATTCTTTTACTTACTTACCTCTATCATGGATAAGTGGTTTAGTAATATTCTTAATATTTATTGTAACTGCTTTTATGGGTTATGTCTTACCATGGGGTCAAATGAGTTTTTGGGGAGCTACTGTTATCACTAATCTATTATATTTTATTCCTGGATTAATTAATTGGGTTTGTGGTGGATTTATTATCAATGACCCAACTCTAAAAAGATTCTTCGTATTACATTTTATATTCCCATTTGTAGCTCTAGCTATTGTATTTATACATATATTCTTCTTACATATTCAAGGTAGCACAAATCCTTTAGGGTATGATACACCTTTAAAAATACCATTCTATC…	478		Dunn, J.C., Stockdale, J.E., McCubbin, A., Morris, A.J., Grice, P.V., Goodman, S.J. & Hamer, K.C.	High rates of infection by blood parasites during the nestling phase in UK Columbids with notes on ecological associations	Parasitology, 144(5), 622-628 (2017)
225	KX832574	KX832574	L1	Figure 05	lCIAE02			Leucocytozoon cf. californicus	Leucocytozoon sp.		United Kingdom	Northern Europe	Columba palumbus	Columbidae	Columbiformes	avian	TCACATATTAAGAGAACTATGGAGTGGATGGTGTTTTAGATATTTACATTCAACAGGTGCATCATTTGTATTTATATTAACATACTTACATATCTTAAGAGGATTAAATTATTCTTTTACTTACTTACCTCTATCATGGATAAGTGGTTTAGTAATATTCTTAATATTTATTGTAACTGCTTTTATGGGTTATGTCTTACCATGGGGTCAAATGAGTTTTTGGGGAGCTACTGTTATCACTAATCTATTATATTTTATTCCTGGATTAATTAATTGGGTTTGTGGTGGATTTATTATCAATGACCCAACTCTAAAAAGATTCTTCGTATTACATTTTATATTCCCATTTGTAGCTCTAGCTATTGTATTTATACATATATTCTTCTTACATATTCAAGG…	609		CAACAGGTGCATCATTTGTATTTATATTAACATACTTACATATCTTAAGAGGATTAAATTATTCTTTTACTTACTTACCTCTATCATGGATAAGTGGTTTAGTAATATTCTTAATATTTATTGTAACTGCTTTTATGGGTTATGTCTTACCATGGGGTCAAATGAGTTTTTGGGGAGCTACTGTTATCACTAATCTATTATATTTTATTCCTGGATTAATTAATTGGGTTTGTGGTGGATTTATTATCAATGACCCAACTCTAAAAAGATTCTTCGTATTACATTTTATATTCCCATTTGTAGCTCTAGCTATTGTATTTATACATATATTCTTCTTACATATTCAAGGTAGCACAAATCCTTTAGGGTATGATACACCTTTAAAAATACCATTCTATC…	478		Dunn, J.C., Stockdale, J.E., McCubbin, A., Morris, A.J., Grice, P.V., Goodman, S.J. & Hamer, K.C.	High rates of infection by blood parasites during the nestling phase in UK Columbids with notes on ecological associations	Parasitology, 144(5), 622-628 (2017)
226	Gutierrez-Lopez_et_al_01	Gutierrez-Lopez_et_al_01	L1	Figure 05	lCIAE02			Leucocytozoon cf. californicus	Leucocytozoon sp.		Spain	Southern Europe	Falco eleonorae	Falconidae	Falconiformes	avian	TCAACAGGTGCATCATTTGTATTTATATTAACATACTTACATATCTTAAGAGGATTAAATTATTCTTTTACTTACTTACCTCTATCATGGATAAGTGGTTTAGTAATATTCTTAATATTTATTGTAACTGCTTTTATGGGTTATGTCTTACCATGGGGTCAAATGAGTTTTTGGGGAGCTACTGTTATCACTAATCTATTATATTTTATTCCTGGATTAATTAATTGGGTTTGTGGTGGATTTATTATCAATGACCCAACTCTAAAAAGATTCTTCGTATTACATTTTATATTCCCATTTGTAGCTCTAGCTATTGTATTTATACATATATTCTTCTTACATATTCAAGGTAGCACAAATCCTTTAGGGTATGATACACCTTTAAAAATACCATTCTAT…	478		CAACAGGTGCATCATTTGTATTTATATTAACATACTTACATATCTTAAGAGGATTAAATTATTCTTTTACTTACTTACCTCTATCATGGATAAGTGGTTTAGTAATATTCTTAATATTTATTGTAACTGCTTTTATGGGTTATGTCTTACCATGGGGTCAAATGAGTTTTTGGGGAGCTACTGTTATCACTAATCTATTATATTTTATTCCTGGATTAATTAATTGGGTTTGTGGTGGATTTATTATCAATGACCCAACTCTAAAAAGATTCTTCGTATTACATTTTATATTCCCATTTGTAGCTCTAGCTATTGTATTTATACATATATTCTTCTTACATATTCAAGGTAGCACAAATCCTTTAGGGTATGATACACCTTTAAAAATACCATTCTATC…	478		Gutierrez-Lopez R., Gangoso L., Martínez-de la Puente J., Fric J., López-López P., Mailleux M., Muñoz J., Touati L., Samraoui B. & Figuerola J.	Low prevalence of blood parasites in a long-distance migratory raptor: the importance of host habitat	Parasites & vectors, 8(1), 1-6 (2015)
227	MT281502_01	MT281502_01	L1	Figure 05	lCIAE02	CIAE02		Leucocytozoon cf. californicus	Leucocytozoon sp.		China	Eastern Asia	Accipiter nisus	Accipitridae	Accipitriformes	avian	TCAACAGGTGCATCATTTGTATTTATATTAACATACTTACATATCTTAAGAGGATTAAATTATTCTTTTACTTACTTACCTCTATCATGGATAAGTGGTTTAGTAATATTCTTAATATTTATTGTAACTGCTTTTATGGGTTATGTCTTACCATGGGGTCAAATGAGTTTTTGGGGAGCTACTGTTATCACTAATCTATTATATTTTATTCCTGGATTAATTAATTGGGTTTGTGGTGGATTTATTATCAATGACCCAACTCTAAAAAGATTCTTCGTATTACATTTTATATTCCCATTTGTAGCTCTAGCTATTGTATTTATACATATATTCTTCTTACATATTCAAGGTAGCACAAATCCTTTAGGGTATGATACACCTTTAAAAATACCATTCTAT…	478		CAACAGGTGCATCATTTGTATTTATATTAACATACTTACATATCTTAAGAGGATTAAATTATTCTTTTACTTACTTACCTCTATCATGGATAAGTGGTTTAGTAATATTCTTAATATTTATTGTAACTGCTTTTATGGGTTATGTCTTACCATGGGGTCAAATGAGTTTTTGGGGAGCTACTGTTATCACTAATCTATTATATTTTATTCCTGGATTAATTAATTGGGTTTGTGGTGGATTTATTATCAATGACCCAACTCTAAAAAGATTCTTCGTATTACATTTTATATTCCCATTTGTAGCTCTAGCTATTGTATTTATACATATATTCTTCTTACATATTCAAGGTAGCACAAATCCTTTAGGGTATGATACACCTTTAAAAATACCATTCTATC…	478		Huang, X., Huang, D., Liang, Y., Zhang, L., Yang, G., Liu, B., Peng, Y., Deng, W. & Dong, L.	A new protocol for absolute quantification of haemosporidian parasites in raptors and comparison with current assays	Parasites & Vectors 13 (1), 354, 1-9 (2020)
228	MT281502_02	MT281502_02	L1	Figure 05	lCIAE02	CIAE02		Leucocytozoon cf. californicus	Leucocytozoon sp.		China	Eastern Asia	Accipiter nisus	Accipitridae	Accipitriformes	avian	TCAACAGGTGCATCATTTGTATTTATATTAACATACTTACATATCTTAAGAGGATTAAATTATTCTTTTACTTACTTACCTCTATCATGGATAAGTGGTTTAGTAATATTCTTAATATTTATTGTAACTGCTTTTATGGGTTATGTCTTACCATGGGGTCAAATGAGTTTTTGGGGAGCTACTGTTATCACTAATCTATTATATTTTATTCCTGGATTAATTAATTGGGTTTGTGGTGGATTTATTATCAATGACCCAACTCTAAAAAGATTCTTCGTATTACATTTTATATTCCCATTTGTAGCTCTAGCTATTGTATTTATACATATATTCTTCTTACATATTCAAGGTAGCACAAATCCTTTAGGGTATGATACACCTTTAAAAATACCATTCTAT…	478		CAACAGGTGCATCATTTGTATTTATATTAACATACTTACATATCTTAAGAGGATTAAATTATTCTTTTACTTACTTACCTCTATCATGGATAAGTGGTTTAGTAATATTCTTAATATTTATTGTAACTGCTTTTATGGGTTATGTCTTACCATGGGGTCAAATGAGTTTTTGGGGAGCTACTGTTATCACTAATCTATTATATTTTATTCCTGGATTAATTAATTGGGTTTGTGGTGGATTTATTATCAATGACCCAACTCTAAAAAGATTCTTCGTATTACATTTTATATTCCCATTTGTAGCTCTAGCTATTGTATTTATACATATATTCTTCTTACATATTCAAGGTAGCACAAATCCTTTAGGGTATGATACACCTTTAAAAATACCATTCTATC…	478		Huang, X., Huang, D., Liang, Y., Zhang, L., Yang, G., Liu, B., Peng, Y., Deng, W. & Dong, L.	A new protocol for absolute quantification of haemosporidian parasites in raptors and comparison with current assays	Parasites & Vectors 13 (1), 354, 1-9 (2020)
229	MT281502_03	MT281502_03	L1	Figure 05	lCIAE02	CIAE02		Leucocytozoon cf. californicus	Leucocytozoon sp.		China	Eastern Asia	Accipiter nisus	Accipitridae	Accipitriformes	avian	TCAACAGGTGCATCATTTGTATTTATATTAACATACTTACATATCTTAAGAGGATTAAATTATTCTTTTACTTACTTACCTCTATCATGGATAAGTGGTTTAGTAATATTCTTAATATTTATTGTAACTGCTTTTATGGGTTATGTCTTACCATGGGGTCAAATGAGTTTTTGGGGAGCTACTGTTATCACTAATCTATTATATTTTATTCCTGGATTAATTAATTGGGTTTGTGGTGGATTTATTATCAATGACCCAACTCTAAAAAGATTCTTCGTATTACATTTTATATTCCCATTTGTAGCTCTAGCTATTGTATTTATACATATATTCTTCTTACATATTCAAGGTAGCACAAATCCTTTAGGGTATGATACACCTTTAAAAATACCATTCTAT…	478		CAACAGGTGCATCATTTGTATTTATATTAACATACTTACATATCTTAAGAGGATTAAATTATTCTTTTACTTACTTACCTCTATCATGGATAAGTGGTTTAGTAATATTCTTAATATTTATTGTAACTGCTTTTATGGGTTATGTCTTACCATGGGGTCAAATGAGTTTTTGGGGAGCTACTGTTATCACTAATCTATTATATTTTATTCCTGGATTAATTAATTGGGTTTGTGGTGGATTTATTATCAATGACCCAACTCTAAAAAGATTCTTCGTATTACATTTTATATTCCCATTTGTAGCTCTAGCTATTGTATTTATACATATATTCTTCTTACATATTCAAGGTAGCACAAATCCTTTAGGGTATGATACACCTTTAAAAATACCATTCTATC…	478		Huang, X., Huang, D., Liang, Y., Zhang, L., Yang, G., Liu, B., Peng, Y., Deng, W. & Dong, L.	A new protocol for absolute quantification of haemosporidian parasites in raptors and comparison with current assays	Parasites & Vectors 13 (1), 354, 1-9 (2020)
230	MT281502_07	MT281502_07	L1	Figure 05	lCIAE02	CIAE02		Leucocytozoon cf. californicus	Leucocytozoon sp.		China	Eastern Asia	Bubo bubo	Strigidae	Strigiformes	avian	TCAACAGGTGCATCATTTGTATTTATATTAACATACTTACATATCTTAAGAGGATTAAATTATTCTTTTACTTACTTACCTCTATCATGGATAAGTGGTTTAGTAATATTCTTAATATTTATTGTAACTGCTTTTATGGGTTATGTCTTACCATGGGGTCAAATGAGTTTTTGGGGAGCTACTGTTATCACTAATCTATTATATTTTATTCCTGGATTAATTAATTGGGTTTGTGGTGGATTTATTATCAATGACCCAACTCTAAAAAGATTCTTCGTATTACATTTTATATTCCCATTTGTAGCTCTAGCTATTGTATTTATACATATATTCTTCTTACATATTCAAGGTAGCACAAATCCTTTAGGGTATGATACACCTTTAAAAATACCATTCTAT…	478		CAACAGGTGCATCATTTGTATTTATATTAACATACTTACATATCTTAAGAGGATTAAATTATTCTTTTACTTACTTACCTCTATCATGGATAAGTGGTTTAGTAATATTCTTAATATTTATTGTAACTGCTTTTATGGGTTATGTCTTACCATGGGGTCAAATGAGTTTTTGGGGAGCTACTGTTATCACTAATCTATTATATTTTATTCCTGGATTAATTAATTGGGTTTGTGGTGGATTTATTATCAATGACCCAACTCTAAAAAGATTCTTCGTATTACATTTTATATTCCCATTTGTAGCTCTAGCTATTGTATTTATACATATATTCTTCTTACATATTCAAGGTAGCACAAATCCTTTAGGGTATGATACACCTTTAAAAATACCATTCTATC…	478		Huang, X., Huang, D., Liang, Y., Zhang, L., Yang, G., Liu, B., Peng, Y., Deng, W. & Dong, L.	A new protocol for absolute quantification of haemosporidian parasites in raptors and comparison with current assays	Parasites & Vectors 13 (1), 354, 1-9 (2020)
231	MT281502_04	MT281502_04	L1	Figure 05	lCIAE02	CIAE02		Leucocytozoon cf. californicus	Leucocytozoon sp.		China	Eastern Asia	Buteo buteo	Accipitridae	Accipitriformes	avian	TCAACAGGTGCATCATTTGTATTTATATTAACATACTTACATATCTTAAGAGGATTAAATTATTCTTTTACTTACTTACCTCTATCATGGATAAGTGGTTTAGTAATATTCTTAATATTTATTGTAACTGCTTTTATGGGTTATGTCTTACCATGGGGTCAAATGAGTTTTTGGGGAGCTACTGTTATCACTAATCTATTATATTTTATTCCTGGATTAATTAATTGGGTTTGTGGTGGATTTATTATCAATGACCCAACTCTAAAAAGATTCTTCGTATTACATTTTATATTCCCATTTGTAGCTCTAGCTATTGTATTTATACATATATTCTTCTTACATATTCAAGGTAGCACAAATCCTTTAGGGTATGATACACCTTTAAAAATACCATTCTAT…	478		CAACAGGTGCATCATTTGTATTTATATTAACATACTTACATATCTTAAGAGGATTAAATTATTCTTTTACTTACTTACCTCTATCATGGATAAGTGGTTTAGTAATATTCTTAATATTTATTGTAACTGCTTTTATGGGTTATGTCTTACCATGGGGTCAAATGAGTTTTTGGGGAGCTACTGTTATCACTAATCTATTATATTTTATTCCTGGATTAATTAATTGGGTTTGTGGTGGATTTATTATCAATGACCCAACTCTAAAAAGATTCTTCGTATTACATTTTATATTCCCATTTGTAGCTCTAGCTATTGTATTTATACATATATTCTTCTTACATATTCAAGGTAGCACAAATCCTTTAGGGTATGATACACCTTTAAAAATACCATTCTATC…	478		Huang, X., Huang, D., Liang, Y., Zhang, L., Yang, G., Liu, B., Peng, Y., Deng, W. & Dong, L.	A new protocol for absolute quantification of haemosporidian parasites in raptors and comparison with current assays	Parasites & Vectors 13 (1), 354, 1-9 (2020)
232	MT281502_05	MT281502_05	L1	Figure 05	lCIAE02	CIAE02		Leucocytozoon cf. californicus	Leucocytozoon sp.		China	Eastern Asia	Circus cyaneus	Accipitridae	Accipitriformes	avian	TCAACAGGTGCATCATTTGTATTTATATTAACATACTTACATATCTTAAGAGGATTAAATTATTCTTTTACTTACTTACCTCTATCATGGATAAGTGGTTTAGTAATATTCTTAATATTTATTGTAACTGCTTTTATGGGTTATGTCTTACCATGGGGTCAAATGAGTTTTTGGGGAGCTACTGTTATCACTAATCTATTATATTTTATTCCTGGATTAATTAATTGGGTTTGTGGTGGATTTATTATCAATGACCCAACTCTAAAAAGATTCTTCGTATTACATTTTATATTCCCATTTGTAGCTCTAGCTATTGTATTTATACATATATTCTTCTTACATATTCAAGGTAGCACAAATCCTTTAGGGTATGATACACCTTTAAAAATACCATTCTAT…	478		CAACAGGTGCATCATTTGTATTTATATTAACATACTTACATATCTTAAGAGGATTAAATTATTCTTTTACTTACTTACCTCTATCATGGATAAGTGGTTTAGTAATATTCTTAATATTTATTGTAACTGCTTTTATGGGTTATGTCTTACCATGGGGTCAAATGAGTTTTTGGGGAGCTACTGTTATCACTAATCTATTATATTTTATTCCTGGATTAATTAATTGGGTTTGTGGTGGATTTATTATCAATGACCCAACTCTAAAAAGATTCTTCGTATTACATTTTATATTCCCATTTGTAGCTCTAGCTATTGTATTTATACATATATTCTTCTTACATATTCAAGGTAGCACAAATCCTTTAGGGTATGATACACCTTTAAAAATACCATTCTATC…	478		Huang, X., Huang, D., Liang, Y., Zhang, L., Yang, G., Liu, B., Peng, Y., Deng, W. & Dong, L.	A new protocol for absolute quantification of haemosporidian parasites in raptors and comparison with current assays	Parasites & Vectors 13 (1), 354, 1-9 (2020)
233	MT281502_06	MT281502_06	L1	Figure 05	lCIAE02	CIAE02		Leucocytozoon cf. californicus	Leucocytozoon sp.		China	Eastern Asia	Falco amurensis	Falconidae	Falconiformes	avian	TCAACAGGTGCATCATTTGTATTTATATTAACATACTTACATATCTTAAGAGGATTAAATTATTCTTTTACTTACTTACCTCTATCATGGATAAGTGGTTTAGTAATATTCTTAATATTTATTGTAACTGCTTTTATGGGTTATGTCTTACCATGGGGTCAAATGAGTTTTTGGGGAGCTACTGTTATCACTAATCTATTATATTTTATTCCTGGATTAATTAATTGGGTTTGTGGTGGATTTATTATCAATGACCCAACTCTAAAAAGATTCTTCGTATTACATTTTATATTCCCATTTGTAGCTCTAGCTATTGTATTTATACATATATTCTTCTTACATATTCAAGGTAGCACAAATCCTTTAGGGTATGATACACCTTTAAAAATACCATTCTAT…	478		CAACAGGTGCATCATTTGTATTTATATTAACATACTTACATATCTTAAGAGGATTAAATTATTCTTTTACTTACTTACCTCTATCATGGATAAGTGGTTTAGTAATATTCTTAATATTTATTGTAACTGCTTTTATGGGTTATGTCTTACCATGGGGTCAAATGAGTTTTTGGGGAGCTACTGTTATCACTAATCTATTATATTTTATTCCTGGATTAATTAATTGGGTTTGTGGTGGATTTATTATCAATGACCCAACTCTAAAAAGATTCTTCGTATTACATTTTATATTCCCATTTGTAGCTCTAGCTATTGTATTTATACATATATTCTTCTTACATATTCAAGGTAGCACAAATCCTTTAGGGTATGATACACCTTTAAAAATACCATTCTATC…	478		Huang, X., Huang, D., Liang, Y., Zhang, L., Yang, G., Liu, B., Peng, Y., Deng, W. & Dong, L.	A new protocol for absolute quantification of haemosporidian parasites in raptors and comparison with current assays	Parasites & Vectors 13 (1), 354, 1-9 (2020)
234	Inumaru_et_al_2017_01	Inumaru_et_al_2017_01	L1	Figure 05	lCIAE02	CIAE02		Leucocytozoon cf. californicus	Leucocytozoon sp.		Japan: Tokyo	Eastern Asia	Ninox scutulata	Strigidae	Strigiformes	avian	TCAACAGGTGCATCATTTGTATTTATATTAACATACTTACATATCTTAAGAGGATTAAATTATTCTTTTACTTACTTACCTCTATCATGGATAAGTGGTTTAGTAATATTCTTAATATTTATTGTAACTGCTTTTATGGGTTATGTCTTACCATGGGGTCAAATGAGTTTTTGGGGAGCTACTGTTATCACTAATCTATTATATTTTATTCCTGGATTAATTAATTGGGTTTGTGGTGGATTTATTATCAATGACCCAACTCTAAAAAGATTCTTCGTATTACATTTTATATTCCCATTTGTAGCTCTAGCTATTGTATTTATACATATATTCTTCTTACATATTCAAGGTAGCACAAATCCTTTAGGGTATGATACACCTTTAAAAATACCATTCTAT…	478		CAACAGGTGCATCATTTGTATTTATATTAACATACTTACATATCTTAAGAGGATTAAATTATTCTTTTACTTACTTACCTCTATCATGGATAAGTGGTTTAGTAATATTCTTAATATTTATTGTAACTGCTTTTATGGGTTATGTCTTACCATGGGGTCAAATGAGTTTTTGGGGAGCTACTGTTATCACTAATCTATTATATTTTATTCCTGGATTAATTAATTGGGTTTGTGGTGGATTTATTATCAATGACCCAACTCTAAAAAGATTCTTCGTATTACATTTTATATTCCCATTTGTAGCTCTAGCTATTGTATTTATACATATATTCTTCTTACATATTCAAGGTAGCACAAATCCTTTAGGGTATGATACACCTTTAAAAATACCATTCTATC…	478		Inumaru, M., Murata, K. & Sato, Y.	Prevalence of avian haemosporidia among injured wild birds in Tokyo	Int J Parasitol Parasites Wildl 6, 299-309 (2017)
235	EF607287	EF607287	L1	Figure 05	lCIAE02	L-CIAE2		Leucocytozoon cf. californicus	Leucocytozoon sp.		Germany	Western Europe	Circus aeruginosus	Accipitridae	Accipitriformes	avian	CAACAGGTGCATCATTTGTATTTATATTAACATACTTACATATCTTAAGAGGATTAAATTATTCTTTTACTTACTTACCTCTATCATGGATAAGTGGTTTAGTAATATTCTTAATATTTATTGTAACTGCTTTTATGGGTTATGTCTTACCATGGGGTCAAATGAGTTTTTGGGGAGCTACTGTTATCACTAATCTATTATATTTTATTCCTGGATTAATTAATTGGGTTTGTGGTGGATTTATTATCAATGACCCAACTCTAAAAAGATTCTTCGTATTACATTTTATATTCCCATTTGTAGCTCTAGCTATTGTATTTATACATATATTCTTCTTACATATTCAAGGTAGCACAAATCCTTTAGGGTATGATACACCTTTAAAAATACCATTCTATC…	478		CAACAGGTGCATCATTTGTATTTATATTAACATACTTACATATCTTAAGAGGATTAAATTATTCTTTTACTTACTTACCTCTATCATGGATAAGTGGTTTAGTAATATTCTTAATATTTATTGTAACTGCTTTTATGGGTTATGTCTTACCATGGGGTCAAATGAGTTTTTGGGGAGCTACTGTTATCACTAATCTATTATATTTTATTCCTGGATTAATTAATTGGGTTTGTGGTGGATTTATTATCAATGACCCAACTCTAAAAAGATTCTTCGTATTACATTTTATATTCCCATTTGTAGCTCTAGCTATTGTATTTATACATATATTCTTCTTACATATTCAAGGTAGCACAAATCCTTTAGGGTATGATACACCTTTAAAAATACCATTCTATC…	478		Krone, O., Waldenström, J., Valkiūnas, G., Lessow, O., Muller, K., Iezhova, T.A., Fickel, J. & Bensch, S.	Haemosporidian blood parasites in European birds of prey and owls	Journal of Parasitology, 94 (3), 709-715 (2008)
236	DQ451432	DQ451432	L1	Figure 05	lCIAE02			Leucocytozoon cf. californicus	Leucocytozoon squamatus	wrong det.	Israel	Western Asia	Jynx torquilla	Picidae	Piciformes	avian	GGTAAAAGGACACTTAATATATTATCCATGTCCATTGAATATTAATTTCTTATGGAATTATGGATTTTTATTAGGTATAGTCTTCTTTATTCAAATTCTTACTGGTGTATTATTAGCAACTTGTTATACTCCAGAAGTATCTTATGCATATTATAGTATACAACATATCTTAAGAGAACTATGGAGTGGATGGTGTTTTAGATATTTACATTCAACAGGTGCATCATTTGTATTTATATTAACATACTTACATATCTTAAGAGGATTAAATTATTCTTTTACTTACTTACCTCTATCATGGATAAGTGGTTTAGTAATATTCTTAATATTTATTGTAACTGCTTTTATGGGTTATGTCTTACCATGGGGTCAAATGAGTTTTTGGGGAGCTACTGTTAT…	572		CAACAGGTGCATCATTTGTATTTATATTAACATACTTACATATCTTAAGAGGATTAAATTATTCTTTTACTTACTTACCTCTATCATGGATAAGTGGTTTAGTAATATTCTTAATATTTATTGTAACTGCTTTTATGGGTTATGTCTTACCATGGGGTCAAATGAGTTTTTGGGGAGCTACTGTTATCACTAATCTATTATATTTTATTCCTGGATTAATTAATTGGGTTTGTGGTGGATTTATTATCAATGACCCAACTCTAAAAAGATTCTTCGTATTACATTTTATATTCCCATTTGTAGCTCTAGCTATTGTATTTATACATATATTCTTCTTACATATTCAAGGTAGCACAAATC---------------------------------------…	360		Martinsen, E.S., Paperna, I. & Schall, J.J.	Morphological versus molecular identification of avian Haemosporidia: an exploration of three species concepts	Parasitology 133 (PT 3), 279-288 (2006)
237	HF543631_01	HF543631_01	L1	Figure 05	lCIAE02	L_CIAE02		Leucocytozoon cf. californicus	Leucocytozoon sp.		Spain	Southern Europe	Milvus migrans	Accipitridae	Accipitriformes	avian	TCAACAGGTGCATCATTTGTATTTATATTAACATACTTACATATCTTAAGAGGATTAAATTATTCTTTTACTTACTTACCTCTATCATGGATAAGTGGTTTAGTAATATTCTTAATATTTATTGTAACTGCTTTTATGGGTTATGTCTTACCATGGGGTCAAATGAGTTTTTGGGGAGCTACTGTTATCACTAATCTATTATATTTTATTCCTGGATTAATTAATTGGGTTTGTGGTGGATTTATTATCAATGACCCAACTCTAAAAAGATTCTTCGTATTACATTTTATATTCCCATTTGTAGCTCTAGCTATTGTATTTATACATATATTCTTCTTACATATTCAAGGTAGCACAAATCCTTTAGGGTATGATACACCTTTAAAAATACCATTCTAT…	479		CAACAGGTGCATCATTTGTATTTATATTAACATACTTACATATCTTAAGAGGATTAAATTATTCTTTTACTTACTTACCTCTATCATGGATAAGTGGTTTAGTAATATTCTTAATATTTATTGTAACTGCTTTTATGGGTTATGTCTTACCATGGGGTCAAATGAGTTTTTGGGGAGCTACTGTTATCACTAATCTATTATATTTTATTCCTGGATTAATTAATTGGGTTTGTGGTGGATTTATTATCAATGACCCAACTCTAAAAAGATTCTTCGTATTACATTTTATATTCCCATTTGTAGCTCTAGCTATTGTATTTATACATATATTCTTCTTACATATTCAAGGTAGCACAAATCCTTTAGGGTATGATACACCTTTAAAAATACCATTCTATC…	478		Pérez-Rodríguez, A., de la Puente, J., Onrubia, A. & Pérez-Tris, J.	Molecular characterization of haemosporidian parasites from kites of the genus Milvus (Aves: Accipitridae)	Int. J. Parasitol, 43(5), 381-387 (2013)
238	HF543631_02	HF543631_02	L1	Figure 05	lCIAE02	L_CIAE02		Leucocytozoon cf. californicus	Leucocytozoon sp.		Spain	Southern Europe	Milvus migrans	Accipitridae	Accipitriformes	avian	TCAACAGGTGCATCATTTGTATTTATATTAACATACTTACATATCTTAAGAGGATTAAATTATTCTTTTACTTACTTACCTCTATCATGGATAAGTGGTTTAGTAATATTCTTAATATTTATTGTAACTGCTTTTATGGGTTATGTCTTACCATGGGGTCAAATGAGTTTTTGGGGAGCTACTGTTATCACTAATCTATTATATTTTATTCCTGGATTAATTAATTGGGTTTGTGGTGGATTTATTATCAATGACCCAACTCTAAAAAGATTCTTCGTATTACATTTTATATTCCCATTTGTAGCTCTAGCTATTGTATTTATACATATATTCTTCTTACATATTCAAGGTAGCACAAATCCTTTAGGGTATGATACACCTTTAAAAATACCATTCTAT…	479		CAACAGGTGCATCATTTGTATTTATATTAACATACTTACATATCTTAAGAGGATTAAATTATTCTTTTACTTACTTACCTCTATCATGGATAAGTGGTTTAGTAATATTCTTAATATTTATTGTAACTGCTTTTATGGGTTATGTCTTACCATGGGGTCAAATGAGTTTTTGGGGAGCTACTGTTATCACTAATCTATTATATTTTATTCCTGGATTAATTAATTGGGTTTGTGGTGGATTTATTATCAATGACCCAACTCTAAAAAGATTCTTCGTATTACATTTTATATTCCCATTTGTAGCTCTAGCTATTGTATTTATACATATATTCTTCTTACATATTCAAGGTAGCACAAATCCTTTAGGGTATGATACACCTTTAAAAATACCATTCTATC…	478		Pérez-Rodríguez, A., de la Puente, J., Onrubia, A. & Pérez-Tris, J.	Molecular characterization of haemosporidian parasites from kites of the genus Milvus (Aves: Accipitridae)	Int. J. Parasitol, 43(5), 381-387 (2013)
239	HF543631_03	HF543631_03	L1	Figure 05	lCIAE02	L_CIAE02		Leucocytozoon cf. californicus	Leucocytozoon sp.		Spain	Southern Europe	Milvus migrans	Accipitridae	Accipitriformes	avian	TCAACAGGTGCATCATTTGTATTTATATTAACATACTTACATATCTTAAGAGGATTAAATTATTCTTTTACTTACTTACCTCTATCATGGATAAGTGGTTTAGTAATATTCTTAATATTTATTGTAACTGCTTTTATGGGTTATGTCTTACCATGGGGTCAAATGAGTTTTTGGGGAGCTACTGTTATCACTAATCTATTATATTTTATTCCTGGATTAATTAATTGGGTTTGTGGTGGATTTATTATCAATGACCCAACTCTAAAAAGATTCTTCGTATTACATTTTATATTCCCATTTGTAGCTCTAGCTATTGTATTTATACATATATTCTTCTTACATATTCAAGGTAGCACAAATCCTTTAGGGTATGATACACCTTTAAAAATACCATTCTAT…	479		CAACAGGTGCATCATTTGTATTTATATTAACATACTTACATATCTTAAGAGGATTAAATTATTCTTTTACTTACTTACCTCTATCATGGATAAGTGGTTTAGTAATATTCTTAATATTTATTGTAACTGCTTTTATGGGTTATGTCTTACCATGGGGTCAAATGAGTTTTTGGGGAGCTACTGTTATCACTAATCTATTATATTTTATTCCTGGATTAATTAATTGGGTTTGTGGTGGATTTATTATCAATGACCCAACTCTAAAAAGATTCTTCGTATTACATTTTATATTCCCATTTGTAGCTCTAGCTATTGTATTTATACATATATTCTTCTTACATATTCAAGGTAGCACAAATCCTTTAGGGTATGATACACCTTTAAAAATACCATTCTATC…	478		Pérez-Rodríguez, A., de la Puente, J., Onrubia, A. & Pérez-Tris, J.	Molecular characterization of haemosporidian parasites from kites of the genus Milvus (Aves: Accipitridae)	Int. J. Parasitol, 43(5), 381-387 (2013)
240	HF543631_04	HF543631_04	L1	Figure 05	lCIAE02	L_CIAE02		Leucocytozoon cf. californicus	Leucocytozoon sp.		Spain	Southern Europe	Milvus migrans	Accipitridae	Accipitriformes	avian	TCAACAGGTGCATCATTTGTATTTATATTAACATACTTACATATCTTAAGAGGATTAAATTATTCTTTTACTTACTTACCTCTATCATGGATAAGTGGTTTAGTAATATTCTTAATATTTATTGTAACTGCTTTTATGGGTTATGTCTTACCATGGGGTCAAATGAGTTTTTGGGGAGCTACTGTTATCACTAATCTATTATATTTTATTCCTGGATTAATTAATTGGGTTTGTGGTGGATTTATTATCAATGACCCAACTCTAAAAAGATTCTTCGTATTACATTTTATATTCCCATTTGTAGCTCTAGCTATTGTATTTATACATATATTCTTCTTACATATTCAAGGTAGCACAAATCCTTTAGGGTATGATACACCTTTAAAAATACCATTCTAT…	479		CAACAGGTGCATCATTTGTATTTATATTAACATACTTACATATCTTAAGAGGATTAAATTATTCTTTTACTTACTTACCTCTATCATGGATAAGTGGTTTAGTAATATTCTTAATATTTATTGTAACTGCTTTTATGGGTTATGTCTTACCATGGGGTCAAATGAGTTTTTGGGGAGCTACTGTTATCACTAATCTATTATATTTTATTCCTGGATTAATTAATTGGGTTTGTGGTGGATTTATTATCAATGACCCAACTCTAAAAAGATTCTTCGTATTACATTTTATATTCCCATTTGTAGCTCTAGCTATTGTATTTATACATATATTCTTCTTACATATTCAAGGTAGCACAAATCCTTTAGGGTATGATACACCTTTAAAAATACCATTCTATC…	478		Pérez-Rodríguez, A., de la Puente, J., Onrubia, A. & Pérez-Tris, J.	Molecular characterization of haemosporidian parasites from kites of the genus Milvus (Aves: Accipitridae)	Int. J. Parasitol, 43(5), 381-387 (2013)
241	HF543631_05	HF543631_05	L1	Figure 05	lCIAE02	L_CIAE02		Leucocytozoon cf. californicus	Leucocytozoon sp.		Spain	Southern Europe	Milvus migrans	Accipitridae	Accipitriformes	avian	TCAACAGGTGCATCATTTGTATTTATATTAACATACTTACATATCTTAAGAGGATTAAATTATTCTTTTACTTACTTACCTCTATCATGGATAAGTGGTTTAGTAATATTCTTAATATTTATTGTAACTGCTTTTATGGGTTATGTCTTACCATGGGGTCAAATGAGTTTTTGGGGAGCTACTGTTATCACTAATCTATTATATTTTATTCCTGGATTAATTAATTGGGTTTGTGGTGGATTTATTATCAATGACCCAACTCTAAAAAGATTCTTCGTATTACATTTTATATTCCCATTTGTAGCTCTAGCTATTGTATTTATACATATATTCTTCTTACATATTCAAGGTAGCACAAATCCTTTAGGGTATGATACACCTTTAAAAATACCATTCTAT…	479		CAACAGGTGCATCATTTGTATTTATATTAACATACTTACATATCTTAAGAGGATTAAATTATTCTTTTACTTACTTACCTCTATCATGGATAAGTGGTTTAGTAATATTCTTAATATTTATTGTAACTGCTTTTATGGGTTATGTCTTACCATGGGGTCAAATGAGTTTTTGGGGAGCTACTGTTATCACTAATCTATTATATTTTATTCCTGGATTAATTAATTGGGTTTGTGGTGGATTTATTATCAATGACCCAACTCTAAAAAGATTCTTCGTATTACATTTTATATTCCCATTTGTAGCTCTAGCTATTGTATTTATACATATATTCTTCTTACATATTCAAGGTAGCACAAATCCTTTAGGGTATGATACACCTTTAAAAATACCATTCTATC…	478		Pérez-Rodríguez, A., de la Puente, J., Onrubia, A. & Pérez-Tris, J.	Molecular characterization of haemosporidian parasites from kites of the genus Milvus (Aves: Accipitridae)	Int. J. Parasitol, 43(5), 381-387 (2013)
242	HF543631_06	HF543631_06	L1	Figure 05	lCIAE02	L_CIAE02		Leucocytozoon cf. californicus	Leucocytozoon sp.		Spain	Southern Europe	Milvus migrans	Accipitridae	Accipitriformes	avian	TCAACAGGTGCATCATTTGTATTTATATTAACATACTTACATATCTTAAGAGGATTAAATTATTCTTTTACTTACTTACCTCTATCATGGATAAGTGGTTTAGTAATATTCTTAATATTTATTGTAACTGCTTTTATGGGTTATGTCTTACCATGGGGTCAAATGAGTTTTTGGGGAGCTACTGTTATCACTAATCTATTATATTTTATTCCTGGATTAATTAATTGGGTTTGTGGTGGATTTATTATCAATGACCCAACTCTAAAAAGATTCTTCGTATTACATTTTATATTCCCATTTGTAGCTCTAGCTATTGTATTTATACATATATTCTTCTTACATATTCAAGGTAGCACAAATCCTTTAGGGTATGATACACCTTTAAAAATACCATTCTAT…	479		CAACAGGTGCATCATTTGTATTTATATTAACATACTTACATATCTTAAGAGGATTAAATTATTCTTTTACTTACTTACCTCTATCATGGATAAGTGGTTTAGTAATATTCTTAATATTTATTGTAACTGCTTTTATGGGTTATGTCTTACCATGGGGTCAAATGAGTTTTTGGGGAGCTACTGTTATCACTAATCTATTATATTTTATTCCTGGATTAATTAATTGGGTTTGTGGTGGATTTATTATCAATGACCCAACTCTAAAAAGATTCTTCGTATTACATTTTATATTCCCATTTGTAGCTCTAGCTATTGTATTTATACATATATTCTTCTTACATATTCAAGGTAGCACAAATCCTTTAGGGTATGATACACCTTTAAAAATACCATTCTATC…	478		Pérez-Rodríguez, A., de la Puente, J., Onrubia, A. & Pérez-Tris, J.	Molecular characterization of haemosporidian parasites from kites of the genus Milvus (Aves: Accipitridae)	Int. J. Parasitol, 43(5), 381-387 (2013)
243	HF543631_07	HF543631_07	L1	Figure 05	lCIAE02	L_CIAE02		Leucocytozoon cf. californicus	Leucocytozoon sp.		Spain	Southern Europe	Milvus migrans	Accipitridae	Accipitriformes	avian	TCAACAGGTGCATCATTTGTATTTATATTAACATACTTACATATCTTAAGAGGATTAAATTATTCTTTTACTTACTTACCTCTATCATGGATAAGTGGTTTAGTAATATTCTTAATATTTATTGTAACTGCTTTTATGGGTTATGTCTTACCATGGGGTCAAATGAGTTTTTGGGGAGCTACTGTTATCACTAATCTATTATATTTTATTCCTGGATTAATTAATTGGGTTTGTGGTGGATTTATTATCAATGACCCAACTCTAAAAAGATTCTTCGTATTACATTTTATATTCCCATTTGTAGCTCTAGCTATTGTATTTATACATATATTCTTCTTACATATTCAAGGTAGCACAAATCCTTTAGGGTATGATACACCTTTAAAAATACCATTCTAT…	479		CAACAGGTGCATCATTTGTATTTATATTAACATACTTACATATCTTAAGAGGATTAAATTATTCTTTTACTTACTTACCTCTATCATGGATAAGTGGTTTAGTAATATTCTTAATATTTATTGTAACTGCTTTTATGGGTTATGTCTTACCATGGGGTCAAATGAGTTTTTGGGGAGCTACTGTTATCACTAATCTATTATATTTTATTCCTGGATTAATTAATTGGGTTTGTGGTGGATTTATTATCAATGACCCAACTCTAAAAAGATTCTTCGTATTACATTTTATATTCCCATTTGTAGCTCTAGCTATTGTATTTATACATATATTCTTCTTACATATTCAAGGTAGCACAAATCCTTTAGGGTATGATACACCTTTAAAAATACCATTCTATC…	478		Pérez-Rodríguez, A., de la Puente, J., Onrubia, A. & Pérez-Tris, J.	Molecular characterization of haemosporidian parasites from kites of the genus Milvus (Aves: Accipitridae)	Int. J. Parasitol, 43(5), 381-387 (2013)
244	HF543631_08	HF543631_08	L1	Figure 05	lCIAE02	L_CIAE02		Leucocytozoon cf. californicus	Leucocytozoon sp.		Spain	Southern Europe	Milvus migrans	Accipitridae	Accipitriformes	avian	TCAACAGGTGCATCATTTGTATTTATATTAACATACTTACATATCTTAAGAGGATTAAATTATTCTTTTACTTACTTACCTCTATCATGGATAAGTGGTTTAGTAATATTCTTAATATTTATTGTAACTGCTTTTATGGGTTATGTCTTACCATGGGGTCAAATGAGTTTTTGGGGAGCTACTGTTATCACTAATCTATTATATTTTATTCCTGGATTAATTAATTGGGTTTGTGGTGGATTTATTATCAATGACCCAACTCTAAAAAGATTCTTCGTATTACATTTTATATTCCCATTTGTAGCTCTAGCTATTGTATTTATACATATATTCTTCTTACATATTCAAGGTAGCACAAATCCTTTAGGGTATGATACACCTTTAAAAATACCATTCTAT…	479		CAACAGGTGCATCATTTGTATTTATATTAACATACTTACATATCTTAAGAGGATTAAATTATTCTTTTACTTACTTACCTCTATCATGGATAAGTGGTTTAGTAATATTCTTAATATTTATTGTAACTGCTTTTATGGGTTATGTCTTACCATGGGGTCAAATGAGTTTTTGGGGAGCTACTGTTATCACTAATCTATTATATTTTATTCCTGGATTAATTAATTGGGTTTGTGGTGGATTTATTATCAATGACCCAACTCTAAAAAGATTCTTCGTATTACATTTTATATTCCCATTTGTAGCTCTAGCTATTGTATTTATACATATATTCTTCTTACATATTCAAGGTAGCACAAATCCTTTAGGGTATGATACACCTTTAAAAATACCATTCTATC…	478		Pérez-Rodríguez, A., de la Puente, J., Onrubia, A. & Pérez-Tris, J.	Molecular characterization of haemosporidian parasites from kites of the genus Milvus (Aves: Accipitridae)	Int. J. Parasitol, 43(5), 381-387 (2013)
245	HF543631_09	HF543631_09	L1	Figure 05	lCIAE02	L_CIAE02		Leucocytozoon cf. californicus	Leucocytozoon sp.		Spain	Southern Europe	Milvus migrans	Accipitridae	Accipitriformes	avian	TCAACAGGTGCATCATTTGTATTTATATTAACATACTTACATATCTTAAGAGGATTAAATTATTCTTTTACTTACTTACCTCTATCATGGATAAGTGGTTTAGTAATATTCTTAATATTTATTGTAACTGCTTTTATGGGTTATGTCTTACCATGGGGTCAAATGAGTTTTTGGGGAGCTACTGTTATCACTAATCTATTATATTTTATTCCTGGATTAATTAATTGGGTTTGTGGTGGATTTATTATCAATGACCCAACTCTAAAAAGATTCTTCGTATTACATTTTATATTCCCATTTGTAGCTCTAGCTATTGTATTTATACATATATTCTTCTTACATATTCAAGGTAGCACAAATCCTTTAGGGTATGATACACCTTTAAAAATACCATTCTAT…	479		CAACAGGTGCATCATTTGTATTTATATTAACATACTTACATATCTTAAGAGGATTAAATTATTCTTTTACTTACTTACCTCTATCATGGATAAGTGGTTTAGTAATATTCTTAATATTTATTGTAACTGCTTTTATGGGTTATGTCTTACCATGGGGTCAAATGAGTTTTTGGGGAGCTACTGTTATCACTAATCTATTATATTTTATTCCTGGATTAATTAATTGGGTTTGTGGTGGATTTATTATCAATGACCCAACTCTAAAAAGATTCTTCGTATTACATTTTATATTCCCATTTGTAGCTCTAGCTATTGTATTTATACATATATTCTTCTTACATATTCAAGGTAGCACAAATCCTTTAGGGTATGATACACCTTTAAAAATACCATTCTATC…	478		Pérez-Rodríguez, A., de la Puente, J., Onrubia, A. & Pérez-Tris, J.	Molecular characterization of haemosporidian parasites from kites of the genus Milvus (Aves: Accipitridae)	Int. J. Parasitol, 43(5), 381-387 (2013)
246	HF543631_10	HF543631_10	L1	Figure 05	lCIAE02	L_CIAE02		Leucocytozoon cf. californicus	Leucocytozoon sp.		Spain	Southern Europe	Milvus migrans	Accipitridae	Accipitriformes	avian	TCAACAGGTGCATCATTTGTATTTATATTAACATACTTACATATCTTAAGAGGATTAAATTATTCTTTTACTTACTTACCTCTATCATGGATAAGTGGTTTAGTAATATTCTTAATATTTATTGTAACTGCTTTTATGGGTTATGTCTTACCATGGGGTCAAATGAGTTTTTGGGGAGCTACTGTTATCACTAATCTATTATATTTTATTCCTGGATTAATTAATTGGGTTTGTGGTGGATTTATTATCAATGACCCAACTCTAAAAAGATTCTTCGTATTACATTTTATATTCCCATTTGTAGCTCTAGCTATTGTATTTATACATATATTCTTCTTACATATTCAAGGTAGCACAAATCCTTTAGGGTATGATACACCTTTAAAAATACCATTCTAT…	479		CAACAGGTGCATCATTTGTATTTATATTAACATACTTACATATCTTAAGAGGATTAAATTATTCTTTTACTTACTTACCTCTATCATGGATAAGTGGTTTAGTAATATTCTTAATATTTATTGTAACTGCTTTTATGGGTTATGTCTTACCATGGGGTCAAATGAGTTTTTGGGGAGCTACTGTTATCACTAATCTATTATATTTTATTCCTGGATTAATTAATTGGGTTTGTGGTGGATTTATTATCAATGACCCAACTCTAAAAAGATTCTTCGTATTACATTTTATATTCCCATTTGTAGCTCTAGCTATTGTATTTATACATATATTCTTCTTACATATTCAAGGTAGCACAAATCCTTTAGGGTATGATACACCTTTAAAAATACCATTCTATC…	478		Pérez-Rodríguez, A., de la Puente, J., Onrubia, A. & Pérez-Tris, J.	Molecular characterization of haemosporidian parasites from kites of the genus Milvus (Aves: Accipitridae)	Int. J. Parasitol, 43(5), 381-387 (2013)
247	HF543631_11	HF543631_11	L1	Figure 05	lCIAE02	L_CIAE02		Leucocytozoon cf. californicus	Leucocytozoon sp.		Spain	Southern Europe	Milvus migrans	Accipitridae	Accipitriformes	avian	TCAACAGGTGCATCATTTGTATTTATATTAACATACTTACATATCTTAAGAGGATTAAATTATTCTTTTACTTACTTACCTCTATCATGGATAAGTGGTTTAGTAATATTCTTAATATTTATTGTAACTGCTTTTATGGGTTATGTCTTACCATGGGGTCAAATGAGTTTTTGGGGAGCTACTGTTATCACTAATCTATTATATTTTATTCCTGGATTAATTAATTGGGTTTGTGGTGGATTTATTATCAATGACCCAACTCTAAAAAGATTCTTCGTATTACATTTTATATTCCCATTTGTAGCTCTAGCTATTGTATTTATACATATATTCTTCTTACATATTCAAGGTAGCACAAATCCTTTAGGGTATGATACACCTTTAAAAATACCATTCTAT…	479		CAACAGGTGCATCATTTGTATTTATATTAACATACTTACATATCTTAAGAGGATTAAATTATTCTTTTACTTACTTACCTCTATCATGGATAAGTGGTTTAGTAATATTCTTAATATTTATTGTAACTGCTTTTATGGGTTATGTCTTACCATGGGGTCAAATGAGTTTTTGGGGAGCTACTGTTATCACTAATCTATTATATTTTATTCCTGGATTAATTAATTGGGTTTGTGGTGGATTTATTATCAATGACCCAACTCTAAAAAGATTCTTCGTATTACATTTTATATTCCCATTTGTAGCTCTAGCTATTGTATTTATACATATATTCTTCTTACATATTCAAGGTAGCACAAATCCTTTAGGGTATGATACACCTTTAAAAATACCATTCTATC…	478		Pérez-Rodríguez, A., de la Puente, J., Onrubia, A. & Pérez-Tris, J.	Molecular characterization of haemosporidian parasites from kites of the genus Milvus (Aves: Accipitridae)	Int. J. Parasitol, 43(5), 381-387 (2013)
248	HF543631_12	HF543631_12	L1	Figure 05	lCIAE02	L_CIAE02		Leucocytozoon cf. californicus	Leucocytozoon sp.		Spain	Southern Europe	Milvus migrans	Accipitridae	Accipitriformes	avian	TCAACAGGTGCATCATTTGTATTTATATTAACATACTTACATATCTTAAGAGGATTAAATTATTCTTTTACTTACTTACCTCTATCATGGATAAGTGGTTTAGTAATATTCTTAATATTTATTGTAACTGCTTTTATGGGTTATGTCTTACCATGGGGTCAAATGAGTTTTTGGGGAGCTACTGTTATCACTAATCTATTATATTTTATTCCTGGATTAATTAATTGGGTTTGTGGTGGATTTATTATCAATGACCCAACTCTAAAAAGATTCTTCGTATTACATTTTATATTCCCATTTGTAGCTCTAGCTATTGTATTTATACATATATTCTTCTTACATATTCAAGGTAGCACAAATCCTTTAGGGTATGATACACCTTTAAAAATACCATTCTAT…	479		CAACAGGTGCATCATTTGTATTTATATTAACATACTTACATATCTTAAGAGGATTAAATTATTCTTTTACTTACTTACCTCTATCATGGATAAGTGGTTTAGTAATATTCTTAATATTTATTGTAACTGCTTTTATGGGTTATGTCTTACCATGGGGTCAAATGAGTTTTTGGGGAGCTACTGTTATCACTAATCTATTATATTTTATTCCTGGATTAATTAATTGGGTTTGTGGTGGATTTATTATCAATGACCCAACTCTAAAAAGATTCTTCGTATTACATTTTATATTCCCATTTGTAGCTCTAGCTATTGTATTTATACATATATTCTTCTTACATATTCAAGGTAGCACAAATCCTTTAGGGTATGATACACCTTTAAAAATACCATTCTATC…	478		Pérez-Rodríguez, A., de la Puente, J., Onrubia, A. & Pérez-Tris, J.	Molecular characterization of haemosporidian parasites from kites of the genus Milvus (Aves: Accipitridae)	Int. J. Parasitol, 43(5), 381-387 (2013)
249	HF543631_13	HF543631_13	L1	Figure 05	lCIAE02	L_CIAE02		Leucocytozoon cf. californicus	Leucocytozoon sp.		Spain	Southern Europe	Milvus migrans	Accipitridae	Accipitriformes	avian	TCAACAGGTGCATCATTTGTATTTATATTAACATACTTACATATCTTAAGAGGATTAAATTATTCTTTTACTTACTTACCTCTATCATGGATAAGTGGTTTAGTAATATTCTTAATATTTATTGTAACTGCTTTTATGGGTTATGTCTTACCATGGGGTCAAATGAGTTTTTGGGGAGCTACTGTTATCACTAATCTATTATATTTTATTCCTGGATTAATTAATTGGGTTTGTGGTGGATTTATTATCAATGACCCAACTCTAAAAAGATTCTTCGTATTACATTTTATATTCCCATTTGTAGCTCTAGCTATTGTATTTATACATATATTCTTCTTACATATTCAAGGTAGCACAAATCCTTTAGGGTATGATACACCTTTAAAAATACCATTCTAT…	479		CAACAGGTGCATCATTTGTATTTATATTAACATACTTACATATCTTAAGAGGATTAAATTATTCTTTTACTTACTTACCTCTATCATGGATAAGTGGTTTAGTAATATTCTTAATATTTATTGTAACTGCTTTTATGGGTTATGTCTTACCATGGGGTCAAATGAGTTTTTGGGGAGCTACTGTTATCACTAATCTATTATATTTTATTCCTGGATTAATTAATTGGGTTTGTGGTGGATTTATTATCAATGACCCAACTCTAAAAAGATTCTTCGTATTACATTTTATATTCCCATTTGTAGCTCTAGCTATTGTATTTATACATATATTCTTCTTACATATTCAAGGTAGCACAAATCCTTTAGGGTATGATACACCTTTAAAAATACCATTCTATC…	478		Pérez-Rodríguez, A., de la Puente, J., Onrubia, A. & Pérez-Tris, J.	Molecular characterization of haemosporidian parasites from kites of the genus Milvus (Aves: Accipitridae)	Int. J. Parasitol, 43(5), 381-387 (2013)
250	HF543631_14	HF543631_14	L1	Figure 05	lCIAE02	L_CIAE02		Leucocytozoon cf. californicus	Leucocytozoon sp.		Spain	Southern Europe	Milvus migrans	Accipitridae	Accipitriformes	avian	TCAACAGGTGCATCATTTGTATTTATATTAACATACTTACATATCTTAAGAGGATTAAATTATTCTTTTACTTACTTACCTCTATCATGGATAAGTGGTTTAGTAATATTCTTAATATTTATTGTAACTGCTTTTATGGGTTATGTCTTACCATGGGGTCAAATGAGTTTTTGGGGAGCTACTGTTATCACTAATCTATTATATTTTATTCCTGGATTAATTAATTGGGTTTGTGGTGGATTTATTATCAATGACCCAACTCTAAAAAGATTCTTCGTATTACATTTTATATTCCCATTTGTAGCTCTAGCTATTGTATTTATACATATATTCTTCTTACATATTCAAGGTAGCACAAATCCTTTAGGGTATGATACACCTTTAAAAATACCATTCTAT…	479		CAACAGGTGCATCATTTGTATTTATATTAACATACTTACATATCTTAAGAGGATTAAATTATTCTTTTACTTACTTACCTCTATCATGGATAAGTGGTTTAGTAATATTCTTAATATTTATTGTAACTGCTTTTATGGGTTATGTCTTACCATGGGGTCAAATGAGTTTTTGGGGAGCTACTGTTATCACTAATCTATTATATTTTATTCCTGGATTAATTAATTGGGTTTGTGGTGGATTTATTATCAATGACCCAACTCTAAAAAGATTCTTCGTATTACATTTTATATTCCCATTTGTAGCTCTAGCTATTGTATTTATACATATATTCTTCTTACATATTCAAGGTAGCACAAATCCTTTAGGGTATGATACACCTTTAAAAATACCATTCTATC…	478		Pérez-Rodríguez, A., de la Puente, J., Onrubia, A. & Pérez-Tris, J.	Molecular characterization of haemosporidian parasites from kites of the genus Milvus (Aves: Accipitridae)	Int. J. Parasitol, 43(5), 381-387 (2013)
251	HF543631_15	HF543631_15	L1	Figure 05	lCIAE02	L_CIAE02		Leucocytozoon cf. californicus	Leucocytozoon sp.		Spain	Southern Europe	Milvus migrans	Accipitridae	Accipitriformes	avian	TCAACAGGTGCATCATTTGTATTTATATTAACATACTTACATATCTTAAGAGGATTAAATTATTCTTTTACTTACTTACCTCTATCATGGATAAGTGGTTTAGTAATATTCTTAATATTTATTGTAACTGCTTTTATGGGTTATGTCTTACCATGGGGTCAAATGAGTTTTTGGGGAGCTACTGTTATCACTAATCTATTATATTTTATTCCTGGATTAATTAATTGGGTTTGTGGTGGATTTATTATCAATGACCCAACTCTAAAAAGATTCTTCGTATTACATTTTATATTCCCATTTGTAGCTCTAGCTATTGTATTTATACATATATTCTTCTTACATATTCAAGGTAGCACAAATCCTTTAGGGTATGATACACCTTTAAAAATACCATTCTAT…	479		CAACAGGTGCATCATTTGTATTTATATTAACATACTTACATATCTTAAGAGGATTAAATTATTCTTTTACTTACTTACCTCTATCATGGATAAGTGGTTTAGTAATATTCTTAATATTTATTGTAACTGCTTTTATGGGTTATGTCTTACCATGGGGTCAAATGAGTTTTTGGGGAGCTACTGTTATCACTAATCTATTATATTTTATTCCTGGATTAATTAATTGGGTTTGTGGTGGATTTATTATCAATGACCCAACTCTAAAAAGATTCTTCGTATTACATTTTATATTCCCATTTGTAGCTCTAGCTATTGTATTTATACATATATTCTTCTTACATATTCAAGGTAGCACAAATCCTTTAGGGTATGATACACCTTTAAAAATACCATTCTATC…	478		Pérez-Rodríguez, A., de la Puente, J., Onrubia, A. & Pérez-Tris, J.	Molecular characterization of haemosporidian parasites from kites of the genus Milvus (Aves: Accipitridae)	Int. J. Parasitol, 43(5), 381-387 (2013)
252	HF543631_16	HF543631_16	L1	Figure 05	lCIAE02	L_CIAE02		Leucocytozoon cf. californicus	Leucocytozoon sp.		Spain	Southern Europe	Milvus migrans	Accipitridae	Accipitriformes	avian	TCAACAGGTGCATCATTTGTATTTATATTAACATACTTACATATCTTAAGAGGATTAAATTATTCTTTTACTTACTTACCTCTATCATGGATAAGTGGTTTAGTAATATTCTTAATATTTATTGTAACTGCTTTTATGGGTTATGTCTTACCATGGGGTCAAATGAGTTTTTGGGGAGCTACTGTTATCACTAATCTATTATATTTTATTCCTGGATTAATTAATTGGGTTTGTGGTGGATTTATTATCAATGACCCAACTCTAAAAAGATTCTTCGTATTACATTTTATATTCCCATTTGTAGCTCTAGCTATTGTATTTATACATATATTCTTCTTACATATTCAAGGTAGCACAAATCCTTTAGGGTATGATACACCTTTAAAAATACCATTCTAT…	479		CAACAGGTGCATCATTTGTATTTATATTAACATACTTACATATCTTAAGAGGATTAAATTATTCTTTTACTTACTTACCTCTATCATGGATAAGTGGTTTAGTAATATTCTTAATATTTATTGTAACTGCTTTTATGGGTTATGTCTTACCATGGGGTCAAATGAGTTTTTGGGGAGCTACTGTTATCACTAATCTATTATATTTTATTCCTGGATTAATTAATTGGGTTTGTGGTGGATTTATTATCAATGACCCAACTCTAAAAAGATTCTTCGTATTACATTTTATATTCCCATTTGTAGCTCTAGCTATTGTATTTATACATATATTCTTCTTACATATTCAAGGTAGCACAAATCCTTTAGGGTATGATACACCTTTAAAAATACCATTCTATC…	478		Pérez-Rodríguez, A., de la Puente, J., Onrubia, A. & Pérez-Tris, J.	Molecular characterization of haemosporidian parasites from kites of the genus Milvus (Aves: Accipitridae)	Int. J. Parasitol, 43(5), 381-387 (2013)
253	MK650105	MK650105	L1	Figure 05	lCIAE02	KU351		Leucocytozoon cf. californicus	Leucocytozoon sp.		Thailand	South-Eastern Asia	Aquila heliaca	Accipitridae	Accipitriformes	avian	TCAACAGGTGCATCATTTGTATTTATATTAACATACTTACATATCTTAAGAGGATTAAATTATTCTTTTACTTACTTACCTCTATCATGGATAAGTGGTTTAGTAATATTCTTAATATTTATTGTAACTGCTTTTATGGGTTATGTCTTACCATGGGGTCAAATGAGTTTTTGGGGAGCTACTGTTATCACTAATCTATTATATTTTATTCCTGGATTAATTAATTGGGTTTGTGGTGGATTTATTATCAATGACCCAACTCTAAAAAGATTCTTCGTATTACATTTTATATTCCCATTTGTAGCTCTAGCTATTGTATTTATACATATATTCTTCTTACATATTCAAGGTAGCACAAATCCTTTAGGGTATGATACACCTTTAAAAATACCATTCTAT…	479		CAACAGGTGCATCATTTGTATTTATATTAACATACTTACATATCTTAAGAGGATTAAATTATTCTTTTACTTACTTACCTCTATCATGGATAAGTGGTTTAGTAATATTCTTAATATTTATTGTAACTGCTTTTATGGGTTATGTCTTACCATGGGGTCAAATGAGTTTTTGGGGAGCTACTGTTATCACTAATCTATTATATTTTATTCCTGGATTAATTAATTGGGTTTGTGGTGGATTTATTATCAATGACCCAACTCTAAAAAGATTCTTCGTATTACATTTTATATTCCCATTTGTAGCTCTAGCTATTGTATTTATACATATATTCTTCTTACATATTCAAGGTAGCACAAATCCTTTAGGGTATGATACACCTTTAAAAATACCATTCTATC…	478		Lertwatcharasarakul, P., Salakij, C., Prasopsom, P., Kasorndorkbua, C., Jakthong, P., Santavakul, M., Suwanasaeng, P. & Ploypan, R.	Molecular and Morphological Analyses of Leucocytozoon Parasites (Haemosporida: Leucocytozoidae) in Raptors From Thailand	Acta Parasitologica, 1-11 (2021)
254	KJ577832	KJ577832	L1	Figure 05	lCIAE02			Leucocytozoon cf. californicus	Leucocytozoon sp.		Mongolia	Eastern Asia	Larus mongolicus	Laridae	Charadriiformes	avian	CAACAGGTGCATCATTTGTATTTATATTAACATACTTACATATCTTAAGAGGATTAAATTATTCTTTTACTTACTTACCTCTATCATGGATAAGTGGTTTAGTAATATTCTTAATATTTATTGTAACTGCTTTTATGGGTTATGTCTTACCATGGGGTCAAATGAGTTTTTGGGGAGCTACTGTTATCACTAATCTATTATATTTTATTCCTGGATTAATTAATTGGGTTTGTGGTGGATTTATTATCAATGACCCAACTCTAAAAAGATTCTTCGTATTACATTTTATATTCCCATTTGTAGCTCTAGCTATTGTATTTATACATATATTCTTCTTACATATTCAAGGTAGCACAAATCCTTTAGGGTATGATACACCTTTAAAAATACCATTCTATC…	476		CAACAGGTGCATCATTTGTATTTATATTAACATACTTACATATCTTAAGAGGATTAAATTATTCTTTTACTTACTTACCTCTATCATGGATAAGTGGTTTAGTAATATTCTTAATATTTATTGTAACTGCTTTTATGGGTTATGTCTTACCATGGGGTCAAATGAGTTTTTGGGGAGCTACTGTTATCACTAATCTATTATATTTTATTCCTGGATTAATTAATTGGGTTTGTGGTGGATTTATTATCAATGACCCAACTCTAAAAAGATTCTTCGTATTACATTTTATATTCCCATTTGTAGCTCTAGCTATTGTATTTATACATATATTCTTCTTACATATTCAAGGTAGCACAAATCCTTTAGGGTATGATACACCTTTAAAAATACCATTCTATC…	476		Seimon, T. A., Gilbert, M., Neabore, S., Hollinger, C., Tomaszewicz, A., Newton, A. ... & McAloose, D.	Avian hemosporidian parasite lineages in four species of free-ranging migratory waterbirds from Mongolia, 2008	Journal of wildlife diseases, 52(3), 682-687 (2016)
255	Zagalska-Neubauer_et_al_2016_01	Zagalska-Neubauer_et_al_2016_01	L1	Figure 05	lCIAE02			Leucocytozoon cf. californicus	Leucocytozoon sp.		Poland	Eastern Europe	Larus argentatus	Laridae	Charadriiformes	avian	CAACAGGTGCATCATTTGTATTTATATTAACATACTTACATATCTTAAGAGGATTAAATTATTCTTTTACTTACTTACCTCTATCATGGATAAGTGGTTTAGTAATATTCTTAATATTTATTGTAACTGCTTTTATGGGTTATGTCTTACCATGGGGTCAAATGAGTTTTTGGGGAGCTACTGTTATCACTAATCTATTATATTTTATTCCTGGATTAATTAATTGGGTTTGTGGTGGATTTATTATCAATGACCCAACTCTAAAAAGATTCTTCGTATTACATTTTATATTCCCATTTGTAGCTCTAGCTATTGTATTTATACATATATTCTTCTTACATATTCAAGGTAGCACAAATCCTTTAGGGTATGATACACCTTTAAAAATACCATTCTATC…	476		CAACAGGTGCATCATTTGTATTTATATTAACATACTTACATATCTTAAGAGGATTAAATTATTCTTTTACTTACTTACCTCTATCATGGATAAGTGGTTTAGTAATATTCTTAATATTTATTGTAACTGCTTTTATGGGTTATGTCTTACCATGGGGTCAAATGAGTTTTTGGGGAGCTACTGTTATCACTAATCTATTATATTTTATTCCTGGATTAATTAATTGGGTTTGTGGTGGATTTATTATCAATGACCCAACTCTAAAAAGATTCTTCGTATTACATTTTATATTCCCATTTGTAGCTCTAGCTATTGTATTTATACATATATTCTTCTTACATATTCAAGGTAGCACAAATCCTTTAGGGTATGATACACCTTTAAAAATACCATTCTATC…	476		Zagalska-Neubauer, M. & Bensch, S.	High prevalence of Leucocytozoon parasites in fresh water breeding gulls	Journal of Ornithology, 157(2), 525-532 (2016)
256	Zagalska-Neubauer_et_al_2016_02	Zagalska-Neubauer_et_al_2016_02	L1	Figure 05	lCIAE02			Leucocytozoon cf. californicus	Leucocytozoon sp.		Poland	Eastern Europe	Larus argentatus	Laridae	Charadriiformes	avian	CAACAGGTGCATCATTTGTATTTATATTAACATACTTACATATCTTAAGAGGATTAAATTATTCTTTTACTTACTTACCTCTATCATGGATAAGTGGTTTAGTAATATTCTTAATATTTATTGTAACTGCTTTTATGGGTTATGTCTTACCATGGGGTCAAATGAGTTTTTGGGGAGCTACTGTTATCACTAATCTATTATATTTTATTCCTGGATTAATTAATTGGGTTTGTGGTGGATTTATTATCAATGACCCAACTCTAAAAAGATTCTTCGTATTACATTTTATATTCCCATTTGTAGCTCTAGCTATTGTATTTATACATATATTCTTCTTACATATTCAAGGTAGCACAAATCCTTTAGGGTATGATACACCTTTAAAAATACCATTCTATC…	476		CAACAGGTGCATCATTTGTATTTATATTAACATACTTACATATCTTAAGAGGATTAAATTATTCTTTTACTTACTTACCTCTATCATGGATAAGTGGTTTAGTAATATTCTTAATATTTATTGTAACTGCTTTTATGGGTTATGTCTTACCATGGGGTCAAATGAGTTTTTGGGGAGCTACTGTTATCACTAATCTATTATATTTTATTCCTGGATTAATTAATTGGGTTTGTGGTGGATTTATTATCAATGACCCAACTCTAAAAAGATTCTTCGTATTACATTTTATATTCCCATTTGTAGCTCTAGCTATTGTATTTATACATATATTCTTCTTACATATTCAAGGTAGCACAAATCCTTTAGGGTATGATACACCTTTAAAAATACCATTCTATC…	476		Zagalska-Neubauer, M. & Bensch, S.	High prevalence of Leucocytozoon parasites in fresh water breeding gulls	Journal of Ornithology, 157(2), 525-532 (2016)
257	Zagalska-Neubauer_et_al_2016_03	Zagalska-Neubauer_et_al_2016_03	L1	Figure 05	lCIAE02			Leucocytozoon cf. californicus	Leucocytozoon sp.		Poland	Eastern Europe	Larus argentatus	Laridae	Charadriiformes	avian	CAACAGGTGCATCATTTGTATTTATATTAACATACTTACATATCTTAAGAGGATTAAATTATTCTTTTACTTACTTACCTCTATCATGGATAAGTGGTTTAGTAATATTCTTAATATTTATTGTAACTGCTTTTATGGGTTATGTCTTACCATGGGGTCAAATGAGTTTTTGGGGAGCTACTGTTATCACTAATCTATTATATTTTATTCCTGGATTAATTAATTGGGTTTGTGGTGGATTTATTATCAATGACCCAACTCTAAAAAGATTCTTCGTATTACATTTTATATTCCCATTTGTAGCTCTAGCTATTGTATTTATACATATATTCTTCTTACATATTCAAGGTAGCACAAATCCTTTAGGGTATGATACACCTTTAAAAATACCATTCTATC…	476		CAACAGGTGCATCATTTGTATTTATATTAACATACTTACATATCTTAAGAGGATTAAATTATTCTTTTACTTACTTACCTCTATCATGGATAAGTGGTTTAGTAATATTCTTAATATTTATTGTAACTGCTTTTATGGGTTATGTCTTACCATGGGGTCAAATGAGTTTTTGGGGAGCTACTGTTATCACTAATCTATTATATTTTATTCCTGGATTAATTAATTGGGTTTGTGGTGGATTTATTATCAATGACCCAACTCTAAAAAGATTCTTCGTATTACATTTTATATTCCCATTTGTAGCTCTAGCTATTGTATTTATACATATATTCTTCTTACATATTCAAGGTAGCACAAATCCTTTAGGGTATGATACACCTTTAAAAATACCATTCTATC…	476		Zagalska-Neubauer, M. & Bensch, S.	High prevalence of Leucocytozoon parasites in fresh water breeding gulls	Journal of Ornithology, 157(2), 525-532 (2016)
258	Zagalska-Neubauer_et_al_2016_04	Zagalska-Neubauer_et_al_2016_04	L1	Figure 05	lCIAE02			Leucocytozoon cf. californicus	Leucocytozoon sp.		Poland	Eastern Europe	Larus argentatus	Laridae	Charadriiformes	avian	CAACAGGTGCATCATTTGTATTTATATTAACATACTTACATATCTTAAGAGGATTAAATTATTCTTTTACTTACTTACCTCTATCATGGATAAGTGGTTTAGTAATATTCTTAATATTTATTGTAACTGCTTTTATGGGTTATGTCTTACCATGGGGTCAAATGAGTTTTTGGGGAGCTACTGTTATCACTAATCTATTATATTTTATTCCTGGATTAATTAATTGGGTTTGTGGTGGATTTATTATCAATGACCCAACTCTAAAAAGATTCTTCGTATTACATTTTATATTCCCATTTGTAGCTCTAGCTATTGTATTTATACATATATTCTTCTTACATATTCAAGGTAGCACAAATCCTTTAGGGTATGATACACCTTTAAAAATACCATTCTATC…	476		CAACAGGTGCATCATTTGTATTTATATTAACATACTTACATATCTTAAGAGGATTAAATTATTCTTTTACTTACTTACCTCTATCATGGATAAGTGGTTTAGTAATATTCTTAATATTTATTGTAACTGCTTTTATGGGTTATGTCTTACCATGGGGTCAAATGAGTTTTTGGGGAGCTACTGTTATCACTAATCTATTATATTTTATTCCTGGATTAATTAATTGGGTTTGTGGTGGATTTATTATCAATGACCCAACTCTAAAAAGATTCTTCGTATTACATTTTATATTCCCATTTGTAGCTCTAGCTATTGTATTTATACATATATTCTTCTTACATATTCAAGGTAGCACAAATCCTTTAGGGTATGATACACCTTTAAAAATACCATTCTATC…	476		Zagalska-Neubauer, M. & Bensch, S.	High prevalence of Leucocytozoon parasites in fresh water breeding gulls	Journal of Ornithology, 157(2), 525-532 (2016)
259	Zagalska-Neubauer_et_al_2016_05	Zagalska-Neubauer_et_al_2016_05	L1	Figure 05	lCIAE02			Leucocytozoon cf. californicus	Leucocytozoon sp.		Poland	Eastern Europe	Larus argentatus	Laridae	Charadriiformes	avian	CAACAGGTGCATCATTTGTATTTATATTAACATACTTACATATCTTAAGAGGATTAAATTATTCTTTTACTTACTTACCTCTATCATGGATAAGTGGTTTAGTAATATTCTTAATATTTATTGTAACTGCTTTTATGGGTTATGTCTTACCATGGGGTCAAATGAGTTTTTGGGGAGCTACTGTTATCACTAATCTATTATATTTTATTCCTGGATTAATTAATTGGGTTTGTGGTGGATTTATTATCAATGACCCAACTCTAAAAAGATTCTTCGTATTACATTTTATATTCCCATTTGTAGCTCTAGCTATTGTATTTATACATATATTCTTCTTACATATTCAAGGTAGCACAAATCCTTTAGGGTATGATACACCTTTAAAAATACCATTCTATC…	476		CAACAGGTGCATCATTTGTATTTATATTAACATACTTACATATCTTAAGAGGATTAAATTATTCTTTTACTTACTTACCTCTATCATGGATAAGTGGTTTAGTAATATTCTTAATATTTATTGTAACTGCTTTTATGGGTTATGTCTTACCATGGGGTCAAATGAGTTTTTGGGGAGCTACTGTTATCACTAATCTATTATATTTTATTCCTGGATTAATTAATTGGGTTTGTGGTGGATTTATTATCAATGACCCAACTCTAAAAAGATTCTTCGTATTACATTTTATATTCCCATTTGTAGCTCTAGCTATTGTATTTATACATATATTCTTCTTACATATTCAAGGTAGCACAAATCCTTTAGGGTATGATACACCTTTAAAAATACCATTCTATC…	476		Zagalska-Neubauer, M. & Bensch, S.	High prevalence of Leucocytozoon parasites in fresh water breeding gulls	Journal of Ornithology, 157(2), 525-532 (2016)
260	Zagalska-Neubauer_et_al_2016_06	Zagalska-Neubauer_et_al_2016_06	L1	Figure 05	lCIAE02			Leucocytozoon cf. californicus	Leucocytozoon sp.		Poland	Eastern Europe	Larus argentatus	Laridae	Charadriiformes	avian	CAACAGGTGCATCATTTGTATTTATATTAACATACTTACATATCTTAAGAGGATTAAATTATTCTTTTACTTACTTACCTCTATCATGGATAAGTGGTTTAGTAATATTCTTAATATTTATTGTAACTGCTTTTATGGGTTATGTCTTACCATGGGGTCAAATGAGTTTTTGGGGAGCTACTGTTATCACTAATCTATTATATTTTATTCCTGGATTAATTAATTGGGTTTGTGGTGGATTTATTATCAATGACCCAACTCTAAAAAGATTCTTCGTATTACATTTTATATTCCCATTTGTAGCTCTAGCTATTGTATTTATACATATATTCTTCTTACATATTCAAGGTAGCACAAATCCTTTAGGGTATGATACACCTTTAAAAATACCATTCTATC…	476		CAACAGGTGCATCATTTGTATTTATATTAACATACTTACATATCTTAAGAGGATTAAATTATTCTTTTACTTACTTACCTCTATCATGGATAAGTGGTTTAGTAATATTCTTAATATTTATTGTAACTGCTTTTATGGGTTATGTCTTACCATGGGGTCAAATGAGTTTTTGGGGAGCTACTGTTATCACTAATCTATTATATTTTATTCCTGGATTAATTAATTGGGTTTGTGGTGGATTTATTATCAATGACCCAACTCTAAAAAGATTCTTCGTATTACATTTTATATTCCCATTTGTAGCTCTAGCTATTGTATTTATACATATATTCTTCTTACATATTCAAGGTAGCACAAATCCTTTAGGGTATGATACACCTTTAAAAATACCATTCTATC…	476		Zagalska-Neubauer, M. & Bensch, S.	High prevalence of Leucocytozoon parasites in fresh water breeding gulls	Journal of Ornithology, 157(2), 525-532 (2016)
261	Zagalska-Neubauer_et_al_2016_07	Zagalska-Neubauer_et_al_2016_07	L1	Figure 05	lCIAE02			Leucocytozoon cf. californicus	Leucocytozoon sp.		Poland	Eastern Europe	Larus argentatus	Laridae	Charadriiformes	avian	CAACAGGTGCATCATTTGTATTTATATTAACATACTTACATATCTTAAGAGGATTAAATTATTCTTTTACTTACTTACCTCTATCATGGATAAGTGGTTTAGTAATATTCTTAATATTTATTGTAACTGCTTTTATGGGTTATGTCTTACCATGGGGTCAAATGAGTTTTTGGGGAGCTACTGTTATCACTAATCTATTATATTTTATTCCTGGATTAATTAATTGGGTTTGTGGTGGATTTATTATCAATGACCCAACTCTAAAAAGATTCTTCGTATTACATTTTATATTCCCATTTGTAGCTCTAGCTATTGTATTTATACATATATTCTTCTTACATATTCAAGGTAGCACAAATCCTTTAGGGTATGATACACCTTTAAAAATACCATTCTATC…	476		CAACAGGTGCATCATTTGTATTTATATTAACATACTTACATATCTTAAGAGGATTAAATTATTCTTTTACTTACTTACCTCTATCATGGATAAGTGGTTTAGTAATATTCTTAATATTTATTGTAACTGCTTTTATGGGTTATGTCTTACCATGGGGTCAAATGAGTTTTTGGGGAGCTACTGTTATCACTAATCTATTATATTTTATTCCTGGATTAATTAATTGGGTTTGTGGTGGATTTATTATCAATGACCCAACTCTAAAAAGATTCTTCGTATTACATTTTATATTCCCATTTGTAGCTCTAGCTATTGTATTTATACATATATTCTTCTTACATATTCAAGGTAGCACAAATCCTTTAGGGTATGATACACCTTTAAAAATACCATTCTATC…	476		Zagalska-Neubauer, M. & Bensch, S.	High prevalence of Leucocytozoon parasites in fresh water breeding gulls	Journal of Ornithology, 157(2), 525-532 (2016)
262	Zagalska-Neubauer_et_al_2016_08	Zagalska-Neubauer_et_al_2016_08	L1	Figure 05	lCIAE02			Leucocytozoon cf. californicus	Leucocytozoon sp.		Poland	Eastern Europe	Larus argentatus	Laridae	Charadriiformes	avian	CAACAGGTGCATCATTTGTATTTATATTAACATACTTACATATCTTAAGAGGATTAAATTATTCTTTTACTTACTTACCTCTATCATGGATAAGTGGTTTAGTAATATTCTTAATATTTATTGTAACTGCTTTTATGGGTTATGTCTTACCATGGGGTCAAATGAGTTTTTGGGGAGCTACTGTTATCACTAATCTATTATATTTTATTCCTGGATTAATTAATTGGGTTTGTGGTGGATTTATTATCAATGACCCAACTCTAAAAAGATTCTTCGTATTACATTTTATATTCCCATTTGTAGCTCTAGCTATTGTATTTATACATATATTCTTCTTACATATTCAAGGTAGCACAAATCCTTTAGGGTATGATACACCTTTAAAAATACCATTCTATC…	476		CAACAGGTGCATCATTTGTATTTATATTAACATACTTACATATCTTAAGAGGATTAAATTATTCTTTTACTTACTTACCTCTATCATGGATAAGTGGTTTAGTAATATTCTTAATATTTATTGTAACTGCTTTTATGGGTTATGTCTTACCATGGGGTCAAATGAGTTTTTGGGGAGCTACTGTTATCACTAATCTATTATATTTTATTCCTGGATTAATTAATTGGGTTTGTGGTGGATTTATTATCAATGACCCAACTCTAAAAAGATTCTTCGTATTACATTTTATATTCCCATTTGTAGCTCTAGCTATTGTATTTATACATATATTCTTCTTACATATTCAAGGTAGCACAAATCCTTTAGGGTATGATACACCTTTAAAAATACCATTCTATC…	476		Zagalska-Neubauer, M. & Bensch, S.	High prevalence of Leucocytozoon parasites in fresh water breeding gulls	Journal of Ornithology, 157(2), 525-532 (2016)
263	Zagalska-Neubauer_et_al_2016_09	Zagalska-Neubauer_et_al_2016_09	L1	Figure 05	lCIAE02			Leucocytozoon cf. californicus	Leucocytozoon sp.		Poland	Eastern Europe	Larus argentatus	Laridae	Charadriiformes	avian	CAACAGGTGCATCATTTGTATTTATATTAACATACTTACATATCTTAAGAGGATTAAATTATTCTTTTACTTACTTACCTCTATCATGGATAAGTGGTTTAGTAATATTCTTAATATTTATTGTAACTGCTTTTATGGGTTATGTCTTACCATGGGGTCAAATGAGTTTTTGGGGAGCTACTGTTATCACTAATCTATTATATTTTATTCCTGGATTAATTAATTGGGTTTGTGGTGGATTTATTATCAATGACCCAACTCTAAAAAGATTCTTCGTATTACATTTTATATTCCCATTTGTAGCTCTAGCTATTGTATTTATACATATATTCTTCTTACATATTCAAGGTAGCACAAATCCTTTAGGGTATGATACACCTTTAAAAATACCATTCTATC…	476		CAACAGGTGCATCATTTGTATTTATATTAACATACTTACATATCTTAAGAGGATTAAATTATTCTTTTACTTACTTACCTCTATCATGGATAAGTGGTTTAGTAATATTCTTAATATTTATTGTAACTGCTTTTATGGGTTATGTCTTACCATGGGGTCAAATGAGTTTTTGGGGAGCTACTGTTATCACTAATCTATTATATTTTATTCCTGGATTAATTAATTGGGTTTGTGGTGGATTTATTATCAATGACCCAACTCTAAAAAGATTCTTCGTATTACATTTTATATTCCCATTTGTAGCTCTAGCTATTGTATTTATACATATATTCTTCTTACATATTCAAGGTAGCACAAATCCTTTAGGGTATGATACACCTTTAAAAATACCATTCTATC…	476		Zagalska-Neubauer, M. & Bensch, S.	High prevalence of Leucocytozoon parasites in fresh water breeding gulls	Journal of Ornithology, 157(2), 525-532 (2016)
264	Zagalska-Neubauer_et_al_2016_10	Zagalska-Neubauer_et_al_2016_10	L1	Figure 05	lCIAE02			Leucocytozoon cf. californicus	Leucocytozoon sp.		Poland	Eastern Europe	Larus argentatus	Laridae	Charadriiformes	avian	CAACAGGTGCATCATTTGTATTTATATTAACATACTTACATATCTTAAGAGGATTAAATTATTCTTTTACTTACTTACCTCTATCATGGATAAGTGGTTTAGTAATATTCTTAATATTTATTGTAACTGCTTTTATGGGTTATGTCTTACCATGGGGTCAAATGAGTTTTTGGGGAGCTACTGTTATCACTAATCTATTATATTTTATTCCTGGATTAATTAATTGGGTTTGTGGTGGATTTATTATCAATGACCCAACTCTAAAAAGATTCTTCGTATTACATTTTATATTCCCATTTGTAGCTCTAGCTATTGTATTTATACATATATTCTTCTTACATATTCAAGGTAGCACAAATCCTTTAGGGTATGATACACCTTTAAAAATACCATTCTATC…	476		CAACAGGTGCATCATTTGTATTTATATTAACATACTTACATATCTTAAGAGGATTAAATTATTCTTTTACTTACTTACCTCTATCATGGATAAGTGGTTTAGTAATATTCTTAATATTTATTGTAACTGCTTTTATGGGTTATGTCTTACCATGGGGTCAAATGAGTTTTTGGGGAGCTACTGTTATCACTAATCTATTATATTTTATTCCTGGATTAATTAATTGGGTTTGTGGTGGATTTATTATCAATGACCCAACTCTAAAAAGATTCTTCGTATTACATTTTATATTCCCATTTGTAGCTCTAGCTATTGTATTTATACATATATTCTTCTTACATATTCAAGGTAGCACAAATCCTTTAGGGTATGATACACCTTTAAAAATACCATTCTATC…	476		Zagalska-Neubauer, M. & Bensch, S.	High prevalence of Leucocytozoon parasites in fresh water breeding gulls	Journal of Ornithology, 157(2), 525-532 (2016)
265	Zagalska-Neubauer_et_al_2016_11	Zagalska-Neubauer_et_al_2016_11	L1	Figure 05	lCIAE02			Leucocytozoon cf. californicus	Leucocytozoon sp.		Poland	Eastern Europe	Larus cachinnans	Laridae	Charadriiformes	avian	CAACAGGTGCATCATTTGTATTTATATTAACATACTTACATATCTTAAGAGGATTAAATTATTCTTTTACTTACTTACCTCTATCATGGATAAGTGGTTTAGTAATATTCTTAATATTTATTGTAACTGCTTTTATGGGTTATGTCTTACCATGGGGTCAAATGAGTTTTTGGGGAGCTACTGTTATCACTAATCTATTATATTTTATTCCTGGATTAATTAATTGGGTTTGTGGTGGATTTATTATCAATGACCCAACTCTAAAAAGATTCTTCGTATTACATTTTATATTCCCATTTGTAGCTCTAGCTATTGTATTTATACATATATTCTTCTTACATATTCAAGGTAGCACAAATCCTTTAGGGTATGATACACCTTTAAAAATACCATTCTATC…	476		CAACAGGTGCATCATTTGTATTTATATTAACATACTTACATATCTTAAGAGGATTAAATTATTCTTTTACTTACTTACCTCTATCATGGATAAGTGGTTTAGTAATATTCTTAATATTTATTGTAACTGCTTTTATGGGTTATGTCTTACCATGGGGTCAAATGAGTTTTTGGGGAGCTACTGTTATCACTAATCTATTATATTTTATTCCTGGATTAATTAATTGGGTTTGTGGTGGATTTATTATCAATGACCCAACTCTAAAAAGATTCTTCGTATTACATTTTATATTCCCATTTGTAGCTCTAGCTATTGTATTTATACATATATTCTTCTTACATATTCAAGGTAGCACAAATCCTTTAGGGTATGATACACCTTTAAAAATACCATTCTATC…	476		Zagalska-Neubauer, M. & Bensch, S.	High prevalence of Leucocytozoon parasites in fresh water breeding gulls	Journal of Ornithology, 157(2), 525-532 (2016)
266	Zagalska-Neubauer_et_al_2016_12	Zagalska-Neubauer_et_al_2016_12	L1	Figure 05	lCIAE02			Leucocytozoon cf. californicus	Leucocytozoon sp.		Poland	Eastern Europe	Larus cachinnans	Laridae	Charadriiformes	avian	CAACAGGTGCATCATTTGTATTTATATTAACATACTTACATATCTTAAGAGGATTAAATTATTCTTTTACTTACTTACCTCTATCATGGATAAGTGGTTTAGTAATATTCTTAATATTTATTGTAACTGCTTTTATGGGTTATGTCTTACCATGGGGTCAAATGAGTTTTTGGGGAGCTACTGTTATCACTAATCTATTATATTTTATTCCTGGATTAATTAATTGGGTTTGTGGTGGATTTATTATCAATGACCCAACTCTAAAAAGATTCTTCGTATTACATTTTATATTCCCATTTGTAGCTCTAGCTATTGTATTTATACATATATTCTTCTTACATATTCAAGGTAGCACAAATCCTTTAGGGTATGATACACCTTTAAAAATACCATTCTATC…	476		CAACAGGTGCATCATTTGTATTTATATTAACATACTTACATATCTTAAGAGGATTAAATTATTCTTTTACTTACTTACCTCTATCATGGATAAGTGGTTTAGTAATATTCTTAATATTTATTGTAACTGCTTTTATGGGTTATGTCTTACCATGGGGTCAAATGAGTTTTTGGGGAGCTACTGTTATCACTAATCTATTATATTTTATTCCTGGATTAATTAATTGGGTTTGTGGTGGATTTATTATCAATGACCCAACTCTAAAAAGATTCTTCGTATTACATTTTATATTCCCATTTGTAGCTCTAGCTATTGTATTTATACATATATTCTTCTTACATATTCAAGGTAGCACAAATCCTTTAGGGTATGATACACCTTTAAAAATACCATTCTATC…	476		Zagalska-Neubauer, M. & Bensch, S.	High prevalence of Leucocytozoon parasites in fresh water breeding gulls	Journal of Ornithology, 157(2), 525-532 (2016)
267	Zagalska-Neubauer_et_al_2016_13	Zagalska-Neubauer_et_al_2016_13	L1	Figure 05	lCIAE02			Leucocytozoon cf. californicus	Leucocytozoon sp.		Poland	Eastern Europe	Larus cachinnans	Laridae	Charadriiformes	avian	CAACAGGTGCATCATTTGTATTTATATTAACATACTTACATATCTTAAGAGGATTAAATTATTCTTTTACTTACTTACCTCTATCATGGATAAGTGGTTTAGTAATATTCTTAATATTTATTGTAACTGCTTTTATGGGTTATGTCTTACCATGGGGTCAAATGAGTTTTTGGGGAGCTACTGTTATCACTAATCTATTATATTTTATTCCTGGATTAATTAATTGGGTTTGTGGTGGATTTATTATCAATGACCCAACTCTAAAAAGATTCTTCGTATTACATTTTATATTCCCATTTGTAGCTCTAGCTATTGTATTTATACATATATTCTTCTTACATATTCAAGGTAGCACAAATCCTTTAGGGTATGATACACCTTTAAAAATACCATTCTATC…	476		CAACAGGTGCATCATTTGTATTTATATTAACATACTTACATATCTTAAGAGGATTAAATTATTCTTTTACTTACTTACCTCTATCATGGATAAGTGGTTTAGTAATATTCTTAATATTTATTGTAACTGCTTTTATGGGTTATGTCTTACCATGGGGTCAAATGAGTTTTTGGGGAGCTACTGTTATCACTAATCTATTATATTTTATTCCTGGATTAATTAATTGGGTTTGTGGTGGATTTATTATCAATGACCCAACTCTAAAAAGATTCTTCGTATTACATTTTATATTCCCATTTGTAGCTCTAGCTATTGTATTTATACATATATTCTTCTTACATATTCAAGGTAGCACAAATCCTTTAGGGTATGATACACCTTTAAAAATACCATTCTATC…	476		Zagalska-Neubauer, M. & Bensch, S.	High prevalence of Leucocytozoon parasites in fresh water breeding gulls	Journal of Ornithology, 157(2), 525-532 (2016)
268	Zagalska-Neubauer_et_al_2016_14	Zagalska-Neubauer_et_al_2016_14	L1	Figure 05	lCIAE02			Leucocytozoon cf. californicus	Leucocytozoon sp.		Poland	Eastern Europe	Larus cachinnans	Laridae	Charadriiformes	avian	CAACAGGTGCATCATTTGTATTTATATTAACATACTTACATATCTTAAGAGGATTAAATTATTCTTTTACTTACTTACCTCTATCATGGATAAGTGGTTTAGTAATATTCTTAATATTTATTGTAACTGCTTTTATGGGTTATGTCTTACCATGGGGTCAAATGAGTTTTTGGGGAGCTACTGTTATCACTAATCTATTATATTTTATTCCTGGATTAATTAATTGGGTTTGTGGTGGATTTATTATCAATGACCCAACTCTAAAAAGATTCTTCGTATTACATTTTATATTCCCATTTGTAGCTCTAGCTATTGTATTTATACATATATTCTTCTTACATATTCAAGGTAGCACAAATCCTTTAGGGTATGATACACCTTTAAAAATACCATTCTATC…	476		CAACAGGTGCATCATTTGTATTTATATTAACATACTTACATATCTTAAGAGGATTAAATTATTCTTTTACTTACTTACCTCTATCATGGATAAGTGGTTTAGTAATATTCTTAATATTTATTGTAACTGCTTTTATGGGTTATGTCTTACCATGGGGTCAAATGAGTTTTTGGGGAGCTACTGTTATCACTAATCTATTATATTTTATTCCTGGATTAATTAATTGGGTTTGTGGTGGATTTATTATCAATGACCCAACTCTAAAAAGATTCTTCGTATTACATTTTATATTCCCATTTGTAGCTCTAGCTATTGTATTTATACATATATTCTTCTTACATATTCAAGGTAGCACAAATCCTTTAGGGTATGATACACCTTTAAAAATACCATTCTATC…	476		Zagalska-Neubauer, M. & Bensch, S.	High prevalence of Leucocytozoon parasites in fresh water breeding gulls	Journal of Ornithology, 157(2), 525-532 (2016)
269	Zagalska-Neubauer_et_al_2016_15	Zagalska-Neubauer_et_al_2016_15	L1	Figure 05	lCIAE02			Leucocytozoon cf. californicus	Leucocytozoon sp.		Poland	Eastern Europe	Larus cachinnans	Laridae	Charadriiformes	avian	CAACAGGTGCATCATTTGTATTTATATTAACATACTTACATATCTTAAGAGGATTAAATTATTCTTTTACTTACTTACCTCTATCATGGATAAGTGGTTTAGTAATATTCTTAATATTTATTGTAACTGCTTTTATGGGTTATGTCTTACCATGGGGTCAAATGAGTTTTTGGGGAGCTACTGTTATCACTAATCTATTATATTTTATTCCTGGATTAATTAATTGGGTTTGTGGTGGATTTATTATCAATGACCCAACTCTAAAAAGATTCTTCGTATTACATTTTATATTCCCATTTGTAGCTCTAGCTATTGTATTTATACATATATTCTTCTTACATATTCAAGGTAGCACAAATCCTTTAGGGTATGATACACCTTTAAAAATACCATTCTATC…	476		CAACAGGTGCATCATTTGTATTTATATTAACATACTTACATATCTTAAGAGGATTAAATTATTCTTTTACTTACTTACCTCTATCATGGATAAGTGGTTTAGTAATATTCTTAATATTTATTGTAACTGCTTTTATGGGTTATGTCTTACCATGGGGTCAAATGAGTTTTTGGGGAGCTACTGTTATCACTAATCTATTATATTTTATTCCTGGATTAATTAATTGGGTTTGTGGTGGATTTATTATCAATGACCCAACTCTAAAAAGATTCTTCGTATTACATTTTATATTCCCATTTGTAGCTCTAGCTATTGTATTTATACATATATTCTTCTTACATATTCAAGGTAGCACAAATCCTTTAGGGTATGATACACCTTTAAAAATACCATTCTATC…	476		Zagalska-Neubauer, M. & Bensch, S.	High prevalence of Leucocytozoon parasites in fresh water breeding gulls	Journal of Ornithology, 157(2), 525-532 (2016)
270	Zagalska-Neubauer_et_al_2016_16	Zagalska-Neubauer_et_al_2016_16	L1	Figure 05	lCIAE02			Leucocytozoon cf. californicus	Leucocytozoon sp.		Poland	Eastern Europe	Larus cachinnans	Laridae	Charadriiformes	avian	CAACAGGTGCATCATTTGTATTTATATTAACATACTTACATATCTTAAGAGGATTAAATTATTCTTTTACTTACTTACCTCTATCATGGATAAGTGGTTTAGTAATATTCTTAATATTTATTGTAACTGCTTTTATGGGTTATGTCTTACCATGGGGTCAAATGAGTTTTTGGGGAGCTACTGTTATCACTAATCTATTATATTTTATTCCTGGATTAATTAATTGGGTTTGTGGTGGATTTATTATCAATGACCCAACTCTAAAAAGATTCTTCGTATTACATTTTATATTCCCATTTGTAGCTCTAGCTATTGTATTTATACATATATTCTTCTTACATATTCAAGGTAGCACAAATCCTTTAGGGTATGATACACCTTTAAAAATACCATTCTATC…	476		CAACAGGTGCATCATTTGTATTTATATTAACATACTTACATATCTTAAGAGGATTAAATTATTCTTTTACTTACTTACCTCTATCATGGATAAGTGGTTTAGTAATATTCTTAATATTTATTGTAACTGCTTTTATGGGTTATGTCTTACCATGGGGTCAAATGAGTTTTTGGGGAGCTACTGTTATCACTAATCTATTATATTTTATTCCTGGATTAATTAATTGGGTTTGTGGTGGATTTATTATCAATGACCCAACTCTAAAAAGATTCTTCGTATTACATTTTATATTCCCATTTGTAGCTCTAGCTATTGTATTTATACATATATTCTTCTTACATATTCAAGGTAGCACAAATCCTTTAGGGTATGATACACCTTTAAAAATACCATTCTATC…	476		Zagalska-Neubauer, M. & Bensch, S.	High prevalence of Leucocytozoon parasites in fresh water breeding gulls	Journal of Ornithology, 157(2), 525-532 (2016)
271	OL598524	AH0260Lc2	L1	Figure 05	lCIAE06	AH0260	VetMedUni (FIWI)	Leucocytozoon cf. californicus	Leucocytozoon sp.		Austria	Western Europe	Circus aeruginosus	Accipitridae	Accipitriformes	avian	CAACAGGTGCATCATTTGTATTTATATTAACATACTTACATATCTTAAGAGGATTAAATTATTCTTTTACTTACTTACCTCTATCATGGATAAGTGGTTTAGTAATATTCTTAATATTTATTGTAACTGCTTTTATGGGTTATGTCTTACCATGGGGTCAAATGAGTTTTTGGGGAGCTACTGTTATCACTAATCTATTATATTTTATTCCTGGATTAATTAATTGGGTTTGTGGTGGATTTATTATCAATGACCCAACTCTAAAAAGATTCTTCGTATTACATTTTGTATTCCCATTTGTAGCTCTAGCTATTGTATTTATACATATATTCTTCTTACATATTCAAGGTAGCACAAATCCTTTAGGGTATGATACACCTTTAAAAATACCATTCTATC…	476		CAACAGGTGCATCATTTGTATTTATATTAACATACTTACATATCTTAAGAGGATTAAATTATTCTTTTACTTACTTACCTCTATCATGGATAAGTGGTTTAGTAATATTCTTAATATTTATTGTAACTGCTTTTATGGGTTATGTCTTACCATGGGGTCAAATGAGTTTTTGGGGAGCTACTGTTATCACTAATCTATTATATTTTATTCCTGGATTAATTAATTGGGTTTGTGGTGGATTTATTATCAATGACCCAACTCTAAAAAGATTCTTCGTATTACATTTTGTATTCCCATTTGTAGCTCTAGCTATTGTATTTATACATATATTCTTCTTACATATTCAAGGTAGCACAAATCCTTTAGGGTATGATACACCTTTAAAAATACCATTCTATC…	478		present study	present study	present study
272	KX950744	KX950744	L1	Figure 05	lACCTRI01			Leucocytozoon cf. californicus	Leucocytozoon sp.		Thailand	South-Eastern Asia	Accipiter trivirgatus	Accipitridae	Accipitriformes	avian	CAACAGGTGCATCATTTGTATTTATATTAACATACTTACATATCTTAAGAGGATTAAATTATTCTTTTACTTACTTACCTCTATCATGGATAAGTGGTTTAGTAATATTCTTAATATTTATTGTAACTGCTTTTATGGGTTATGTCTTACCATGGGGTCAAATGAGTTTTTGGGGAGCTACTGTTATCACTAATCTATTATATTTTATTCCTGGATTAATTAATTGGGTTTGTGGTGGATTTATTATCAATGACCCAACTCTAAAAAGATTCTTCGTATTACATTTTATATTCCCATTTGTAGCTCTAGCTATTGTATTTATACATATATTCTTCTTACATATTCAAGGTAGCACAAATCCTTTAGGGTATGATACACCTTTAAAAATACCATTCTATC…	476		CAACAGGTGCATCATTTGTATTTATATTAACATACTTACATATCTTAAGAGGATTAAATTATTCTTTTACTTACTTACCTCTATCATGGATAAGTGGTTTAGTAATATTCTTAATATTTATTGTAACTGCTTTTATGGGTTATGTCTTACCATGGGGTCAAATGAGTTTTTGGGGAGCTACTGTTATCACTAATCTATTATATTTTATTCCTGGATTAATTAATTGGGTTTGTGGTGGATTTATTATCAATGACCCAACTCTAAAAAGATTCTTCGTATTACATTTTATATTCCCATTTGTAGCTCTAGCTATTGTATTTATACATATATTCTTCTTACATATTCAAGGTAGCACAAATCCTTTAGGGTATGATACACCTTTAAAAATACCATTCTATC…	476		Lertwatcharasarakul, P., Salakij, C., Prasopsom, P., Kasorndorkbua, C., Jakthong, P., Santavakul, M., Suwanasaeng, P. & Ploypan, R.	Molecular and Morphological Analyses of Leucocytozoon Parasites (Haemosporida: Leucocytozoidae) in Raptors From Thailand	Acta Parasitologica, 1-11 (2021)
273	KX950745	KX950745	L1	Figure 05	lACCTRI01			Leucocytozoon cf. californicus	Leucocytozoon sp.		Thailand	South-Eastern Asia	Accipiter trivirgatus	Accipitridae	Accipitriformes	avian	CAACAGGTGCATCATTTGTATTTATATTAACATACTTACATATCTTAAGAGGATTAAATTATTCTTTTACTTACTTACCTCTATCATGGATAAGTGGTTTAGTAATATTCTTAATATTTATTGTAACTGCTTTTATGGGTTATGTCTTACCATGGGGTCAAATGAGTTTTTGGGGAGCTACTGTTATCACTAATCTATTATATTTTATTCCTGGATTAATTAATTGGGTTTGTGGTGGATTTATTATCAATGACCCAACTCTAAAAAGATTCTTCGTATTACATTTTATATTCCCATTTGTAGCTCTAGCTATTGTATTTATACATATATTCTTCTTACATATTCAAGGTAGCACAAATCCTTTAGGGTATGATACACCTTTAAAAATACCATTCTATC…	476		CAACAGGTGCATCATTTGTATTTATATTAACATACTTACATATCTTAAGAGGATTAAATTATTCTTTTACTTACTTACCTCTATCATGGATAAGTGGTTTAGTAATATTCTTAATATTTATTGTAACTGCTTTTATGGGTTATGTCTTACCATGGGGTCAAATGAGTTTTTGGGGAGCTACTGTTATCACTAATCTATTATATTTTATTCCTGGATTAATTAATTGGGTTTGTGGTGGATTTATTATCAATGACCCAACTCTAAAAAGATTCTTCGTATTACATTTTATATTCCCATTTGTAGCTCTAGCTATTGTATTTATACATATATTCTTCTTACATATTCAAGGTAGCACAAATCCTTTAGGGTATGATACACCTTTAAAAATACCATTCTATC…	476		Lertwatcharasarakul, P., Salakij, C., Prasopsom, P., Kasorndorkbua, C., Jakthong, P., Santavakul, M., Suwanasaeng, P. & Ploypan, R.	Molecular and Morphological Analyses of Leucocytozoon Parasites (Haemosporida: Leucocytozoidae) in Raptors From Thailand	Acta Parasitologica, 1-11 (2021)
274	LC440383	LC440383	L1	Figure 05	l_unknown	TF-L01		Leucocytozoon cf. californicus	Leucocytozoon sp.		Japan: Okinawa	Eastern Asia	Treron formosae	Columbidae	Columbiformes	avian	ACTTACATTCAACAGGTGCATCATTTGTATTTATATTAACATACTTACATATCTTAAGAGGATTAAATTATTCTTTTACTTACTTACCTCTATCATGGATAAGTGGTTTAGTAATATTCTTAATATTTATTGTAACTGCTTTTATGGGTTATGTCTTACCATGGGGTCAAATGAGTTTTTGGGGAGCAACTGTTATCACTAATCTATTATATTTTATTCCTGGATTAATTAATTGGGTTTGTGGTGGATTTATTATCAATGACCCAACTCTAAAAAGATTCTTCGTATTACATTTTATATTCCCATTTGTAGCTCTAGCTATTGTATTTATACATATATTCTTCTTACATATTCAAGGTAGCACAAATCCTTTAGGGTATGATACACCTTTAAAAATAC…	498		CAACAGGTGCATCATTTGTATTTATATTAACATACTTACATATCTTAAGAGGATTAAATTATTCTTTTACTTACTTACCTCTATCATGGATAAGTGGTTTAGTAATATTCTTAATATTTATTGTAACTGCTTTTATGGGTTATGTCTTACCATGGGGTCAAATGAGTTTTTGGGGAGCAACTGTTATCACTAATCTATTATATTTTATTCCTGGATTAATTAATTGGGTTTGTGGTGGATTTATTATCAATGACCCAACTCTAAAAAGATTCTTCGTATTACATTTTATATTCCCATTTGTAGCTCTAGCTATTGTATTTATACATATATTCTTCTTACATATTCAAGGTAGCACAAATCCTTTAGGGTATGATACACCTTTAAAAATACCATTCTATC…	478		Tanaka, K., Sumiyama, D., Kanazawa, T., Sato, Y. & Murata, K.	Molecular identification of avian haemosporidia in wild birds and mosquitoes on Tsushima Island, Japan	Japanese Journal of Zoo and Wildlife Medicine, 24(2), 65-71 (2019)
275	MH644759	MH644759	L1	Figure 05	l_unknown			Leucocytozoon cf. californicus	Leucocytozoon sp.		Western Africa/Southern Africa	Western Africa	Bubulcus ibis	Ardeidae	Ciconiiformes	avian	AACAGGTGCATCATTTGTATTTATATTAACATACTTACATATCTTAAGAGGATTAAATTATTCTTTTACTTACTTACCTCTATCATGGATAAGTGGTTTAGTAATATTCTTAATATTTATTGTAACTGCTTTTATGGGTTATGTCTTACCATGGGGTCAAATGAGTTTTTGGGGAGCTACTGTTATCACTAATCTATTATATTTTATTCCTGGATTAATTAATTGGGTTTGTGGTGGATTTATTATCAATGACCCAACTCTAAAAAGATTCTTCGTATTACATTTTATATTCCCATTTGTAGCTCTAGCTATTGTATTTATACATATATTCTTCTTACATATTCAAGGTAGCACAAATCCTTTAGGGTATGATACACCTTTAAAAATACCATTCTATCC…	477		-AACAGGTGCATCATTTGTATTTATATTAACATACTTACATATCTTAAGAGGATTAAATTATTCTTTTACTTACTTACCTCTATCATGGATAAGTGGTTTAGTAATATTCTTAATATTTATTGTAACTGCTTTTATGGGTTATGTCTTACCATGGGGTCAAATGAGTTTTTGGGGAGCTACTGTTATCACTAATCTATTATATTTTATTCCTGGATTAATTAATTGGGTTTGTGGTGGATTTATTATCAATGACCCAACTCTAAAAAGATTCTTCGTATTACATTTTATATTCCCATTTGTAGCTCTAGCTATTGTATTTATACATATATTCTTCTTACATATTCAAGGTAGCACAAATCCTTTAGGGTATGATACACCTTTAAAAATACCATTCTATC…	477		Couto, C.M.V., Cumming, G.S., Lacorte, G.A., Congrains, C., Izbicki, R., Braga, E.M., Rocha, C.D., Moralez-Silva, E., Henry, D.A.W., Manu, S.A., Abalaka, J., Regalla, A., da Silva, A.S., Diop, M.S. & Del Lama, S.N.	Avian haemosporidians in the cattle egret (Bubulcus ibis) from central-western and southern Africa: high diversity and prevalence	PLOS ONE, 14(2), e0212425 (2019)
276	KX832558	KX832558	L1	Figure 05	lCOLPAL03			Leucocytozoon cf. californicus	Leucocytozoon sp.		United Kingdom	Northern Europe	Columba palumbus	Columbidae	Columbiformes	avian	TAAGAGAACTATGGAGTGGATGGTGTTTTAGATATTTACATTCAACAGGTGCATCATTTGTATTTATATTAACATACTTACATATCTTAAGAGGATTAAATTATTCTTTTACTTACTTACCTCTATCATGGATAAGTGGTTTAGTAATATTCTTAATATTTATTGTAACTGCTTTTATGGGTTATGTCTTACCATGGGGTCAAATGAGTTTTTGGGGAGCTACTGTTATAACTAATTTATTATATTTTATTCCTGGATTAATTAATTGGGTTTGTGGTGGATTTATTATCAATGACCCAACTCTAAAAAGATTCTTCGTATTACATTTTATATTCCCATTTGTAGCTCTAGCTATTGTATTTATACATATATTCTTCTTACATATTCAAGGTAGCACTA…	542		CAACAGGTGCATCATTTGTATTTATATTAACATACTTACATATCTTAAGAGGATTAAATTATTCTTTTACTTACTTACCTCTATCATGGATAAGTGGTTTAGTAATATTCTTAATATTTATTGTAACTGCTTTTATGGGTTATGTCTTACCATGGGGTCAAATGAGTTTTTGGGGAGCTACTGTTATAACTAATTTATTATATTTTATTCCTGGATTAATTAATTGGGTTTGTGGTGGATTTATTATCAATGACCCAACTCTAAAAAGATTCTTCGTATTACATTTTATATTCCCATTTGTAGCTCTAGCTATTGTATTTATACATATATTCTTCTTACATATTCAAGGTAGCACTAATCCTTTAGGGTATGATACACCTTTAAAAATACCATTCTATC…	478		Dunn, J.C., Stockdale, J.E., McCubbin, A., Morris, A.J., Grice, P.V., Goodman, S.J. & Hamer, K.C.	High rates of infection by blood parasites during the nestling phase in UK Columbids with notes on ecological associations	Parasitology, 144(5), 622-628 (2017)
277	KX832559	KX832559	L1	Figure 05	lCOLPAL03			Leucocytozoon cf. californicus	Leucocytozoon sp.		United Kingdom	Northern Europe	Columba palumbus	Columbidae	Columbiformes	avian	TTAAGAGAACTATGGAGTGGATGGTGTTTTAGATATTTACATTCAACAGGTGCATCATTTGTATTTATATTAACATACTTACATATCTTAAGAGGATTAAATTATTCTTTTACTTACTTACCTCTATCATGGATAAGTGGTTTAGTAATATTCTTAATATTTATTGTAACTGCTTTTATGGGTTATGTCTTACCATGGGGTCAAATGAGTTTTTGGGGAGCTACTGTTATAACTAATTTATTATATTTTATTCCTGGATTAATTAATTGGGTTTGTGGTGGATTTATTATCAATGACCCAACTCTAAAAAGATTCTTCGTATTACATTTTATATTCCCATTTGTAGCTCTAGCTATTGTATTTATACATATATTCTTCTTACATATTCAAGGTAGCACT…	612		CAACAGGTGCATCATTTGTATTTATATTAACATACTTACATATCTTAAGAGGATTAAATTATTCTTTTACTTACTTACCTCTATCATGGATAAGTGGTTTAGTAATATTCTTAATATTTATTGTAACTGCTTTTATGGGTTATGTCTTACCATGGGGTCAAATGAGTTTTTGGGGAGCTACTGTTATAACTAATTTATTATATTTTATTCCTGGATTAATTAATTGGGTTTGTGGTGGATTTATTATCAATGACCCAACTCTAAAAAGATTCTTCGTATTACATTTTATATTCCCATTTGTAGCTCTAGCTATTGTATTTATACATATATTCTTCTTACATATTCAAGGTAGCACTAATCCTTTAGGGTATGATACACCTTTAAAAATACCATTCTATC…	478		Dunn, J.C., Stockdale, J.E., McCubbin, A., Morris, A.J., Grice, P.V., Goodman, S.J. & Hamer, K.C.	High rates of infection by blood parasites during the nestling phase in UK Columbids with notes on ecological associations	Parasitology, 144(5), 622-628 (2017)
278	KX832566	KX832566	L1	Figure 05	lCOLPAL03			Leucocytozoon cf. californicus	Leucocytozoon sp.		United Kingdom	Northern Europe	Columba palumbus	Columbidae	Columbiformes	avian	GAGTGGATGGTGTTTTAGATACTTACATTCAACAGGTGCATCATTTGTATTTATATTAACATACTTACATATCTTAAGAGGATTAAATTATTCTTTTACTTACTTACCTCTATCATGGATAAGTGGTTTAGTAATATTCTTAATATTTATTGTAACTGCTTTTATGGGTTATGTCTTACCATGGGGTCAAATGAGTTTTTGGGGAGCTACTGTTATAACTAATTTATTATATTTTATTCCTGGATTAATTAATTGGGTTTGTGGTGGATTTATTATCAATGACCCAACTCTAAAAAGATTCTTCGTATTACATTTTATATTCCCATTTGTAGCTCTAGCTATTGTATTTATACATATATTCTTCTTACATATTCAAGGTAGCACTAATCCTTTAGGGTA…	507		CAACAGGTGCATCATTTGTATTTATATTAACATACTTACATATCTTAAGAGGATTAAATTATTCTTTTACTTACTTACCTCTATCATGGATAAGTGGTTTAGTAATATTCTTAATATTTATTGTAACTGCTTTTATGGGTTATGTCTTACCATGGGGTCAAATGAGTTTTTGGGGAGCTACTGTTATAACTAATTTATTATATTTTATTCCTGGATTAATTAATTGGGTTTGTGGTGGATTTATTATCAATGACCCAACTCTAAAAAGATTCTTCGTATTACATTTTATATTCCCATTTGTAGCTCTAGCTATTGTATTTATACATATATTCTTCTTACATATTCAAGGTAGCACTAATCCTTTAGGGTATGATACACCTTTAAAAATACCATTCTATC…	478		Dunn, J.C., Stockdale, J.E., McCubbin, A., Morris, A.J., Grice, P.V., Goodman, S.J. & Hamer, K.C.	High rates of infection by blood parasites during the nestling phase in UK Columbids with notes on ecological associations	Parasitology, 144(5), 622-628 (2017)
279	KR422359_01	KR422359_01	L1	Figure 05	lFASPA02			Leucocytozoon californicus	Leucocytozoon californicus		USA	Northern America	Falco sparverius	Falconidae	Falconiformes	avian	GAGAACTATGGAGTGGATGGTGTTTTAGATATTTACATTCAACAGGTGCATCATTTGTATTTATATTAACATACTTACATATCTTAAGAGGATTAAATTATTCTTTTACTTACTTACCTCTATCATGGATAAGTGGTTTAGTACTATTCTTAATATTTATTGTAACTGCTTTTATGGGTTATGTCTTACCATGGGGTCAAATGAGTTTTTGGGGAGCTACTGTTATCACTAATCTATTATATTTTATTCCTGGATTAATTAATTGGGTTTGTGGTGGATTTATTATCAATGACCCAACTCTAAAAAGATTCTTCGTATTACATTTTATATTCCCATTTGTAGCTCTAGCTATTGTATTTATACATATATTCTTCTTACATATTCAAGGTAGCACTAATC…	713		CAACAGGTGCATCATTTGTATTTATATTAACATACTTACATATCTTAAGAGGATTAAATTATTCTTTTACTTACTTACCTCTATCATGGATAAGTGGTTTAGTACTATTCTTAATATTTATTGTAACTGCTTTTATGGGTTATGTCTTACCATGGGGTCAAATGAGTTTTTGGGGAGCTACTGTTATCACTAATCTATTATATTTTATTCCTGGATTAATTAATTGGGTTTGTGGTGGATTTATTATCAATGACCCAACTCTAAAAAGATTCTTCGTATTACATTTTATATTCCCATTTGTAGCTCTAGCTATTGTATTTATACATATATTCTTCTTACATATTCAAGGTAGCACTAATCCTTTAGGGTATGATACACCTTTAAAAATACCATTCTATC…	478		Walther, E., Valkiūnas, G., Wommack, E., Bowie, R. & Sehgal, R. N.	Description and molecular characterization of a new Leucocytozoon parasite (Haemosporida: Leucocytozoidae), Leucocytozoon californicus sp. nov., found in American kestrels (Falco sparverius sparverius)	Parasitology Research, 115(5), 1853-186 (2016)
280	KR422359_02	KR422359_02	L1	Figure 05	lFASPA02			Leucocytozoon californicus	Leucocytozoon californicus		USA	Northern America	Falco sparverius	Falconidae	Falconiformes	avian	GAGAACTATGGAGTGGATGGTGTTTTAGATATTTACATTCAACAGGTGCATCATTTGTATTTATATTAACATACTTACATATCTTAAGAGGATTAAATTATTCTTTTACTTACTTACCTCTATCATGGATAAGTGGTTTAGTACTATTCTTAATATTTATTGTAACTGCTTTTATGGGTTATGTCTTACCATGGGGTCAAATGAGTTTTTGGGGAGCTACTGTTATCACTAATCTATTATATTTTATTCCTGGATTAATTAATTGGGTTTGTGGTGGATTTATTATCAATGACCCAACTCTAAAAAGATTCTTCGTATTACATTTTATATTCCCATTTGTAGCTCTAGCTATTGTATTTATACATATATTCTTCTTACATATTCAAGGTAGCACTAATC…	713		CAACAGGTGCATCATTTGTATTTATATTAACATACTTACATATCTTAAGAGGATTAAATTATTCTTTTACTTACTTACCTCTATCATGGATAAGTGGTTTAGTACTATTCTTAATATTTATTGTAACTGCTTTTATGGGTTATGTCTTACCATGGGGTCAAATGAGTTTTTGGGGAGCTACTGTTATCACTAATCTATTATATTTTATTCCTGGATTAATTAATTGGGTTTGTGGTGGATTTATTATCAATGACCCAACTCTAAAAAGATTCTTCGTATTACATTTTATATTCCCATTTGTAGCTCTAGCTATTGTATTTATACATATATTCTTCTTACATATTCAAGGTAGCACTAATCCTTTAGGGTATGATACACCTTTAAAAATACCATTCTATC…	478		Walther, E., Valkiūnas, G., Wommack, E., Bowie, R. & Sehgal, R. N.	Description and molecular characterization of a new Leucocytozoon parasite (Haemosporida: Leucocytozoidae), Leucocytozoon californicus sp. nov., found in American kestrels (Falco sparverius sparverius)	Parasitology Research, 115(5), 1853-186 (2016)
281	KR422359_03	KR422359_03	L1	Figure 05	lFASPA02			Leucocytozoon californicus	Leucocytozoon californicus		USA	Northern America	Falco sparverius	Falconidae	Falconiformes	avian	GAGAACTATGGAGTGGATGGTGTTTTAGATATTTACATTCAACAGGTGCATCATTTGTATTTATATTAACATACTTACATATCTTAAGAGGATTAAATTATTCTTTTACTTACTTACCTCTATCATGGATAAGTGGTTTAGTACTATTCTTAATATTTATTGTAACTGCTTTTATGGGTTATGTCTTACCATGGGGTCAAATGAGTTTTTGGGGAGCTACTGTTATCACTAATCTATTATATTTTATTCCTGGATTAATTAATTGGGTTTGTGGTGGATTTATTATCAATGACCCAACTCTAAAAAGATTCTTCGTATTACATTTTATATTCCCATTTGTAGCTCTAGCTATTGTATTTATACATATATTCTTCTTACATATTCAAGGTAGCACTAATC…	713		CAACAGGTGCATCATTTGTATTTATATTAACATACTTACATATCTTAAGAGGATTAAATTATTCTTTTACTTACTTACCTCTATCATGGATAAGTGGTTTAGTACTATTCTTAATATTTATTGTAACTGCTTTTATGGGTTATGTCTTACCATGGGGTCAAATGAGTTTTTGGGGAGCTACTGTTATCACTAATCTATTATATTTTATTCCTGGATTAATTAATTGGGTTTGTGGTGGATTTATTATCAATGACCCAACTCTAAAAAGATTCTTCGTATTACATTTTATATTCCCATTTGTAGCTCTAGCTATTGTATTTATACATATATTCTTCTTACATATTCAAGGTAGCACTAATCCTTTAGGGTATGATACACCTTTAAAAATACCATTCTATC…	478		Walther, E., Valkiūnas, G., Wommack, E., Bowie, R. & Sehgal, R. N.	Description and molecular characterization of a new Leucocytozoon parasite (Haemosporida: Leucocytozoidae), Leucocytozoon californicus sp. nov., found in American kestrels (Falco sparverius sparverius)	Parasitology Research, 115(5), 1853-186 (2016)
282	KR422359_04	KR422359_04	L1	Figure 05	lFASPA02			Leucocytozoon californicus	Leucocytozoon californicus		USA	Northern America	Falco sparverius	Falconidae	Falconiformes	avian	GAGAACTATGGAGTGGATGGTGTTTTAGATATTTACATTCAACAGGTGCATCATTTGTATTTATATTAACATACTTACATATCTTAAGAGGATTAAATTATTCTTTTACTTACTTACCTCTATCATGGATAAGTGGTTTAGTACTATTCTTAATATTTATTGTAACTGCTTTTATGGGTTATGTCTTACCATGGGGTCAAATGAGTTTTTGGGGAGCTACTGTTATCACTAATCTATTATATTTTATTCCTGGATTAATTAATTGGGTTTGTGGTGGATTTATTATCAATGACCCAACTCTAAAAAGATTCTTCGTATTACATTTTATATTCCCATTTGTAGCTCTAGCTATTGTATTTATACATATATTCTTCTTACATATTCAAGGTAGCACTAATC…	713		CAACAGGTGCATCATTTGTATTTATATTAACATACTTACATATCTTAAGAGGATTAAATTATTCTTTTACTTACTTACCTCTATCATGGATAAGTGGTTTAGTACTATTCTTAATATTTATTGTAACTGCTTTTATGGGTTATGTCTTACCATGGGGTCAAATGAGTTTTTGGGGAGCTACTGTTATCACTAATCTATTATATTTTATTCCTGGATTAATTAATTGGGTTTGTGGTGGATTTATTATCAATGACCCAACTCTAAAAAGATTCTTCGTATTACATTTTATATTCCCATTTGTAGCTCTAGCTATTGTATTTATACATATATTCTTCTTACATATTCAAGGTAGCACTAATCCTTTAGGGTATGATACACCTTTAAAAATACCATTCTATC…	478		Walther, E., Valkiūnas, G., Wommack, E., Bowie, R. & Sehgal, R. N.	Description and molecular characterization of a new Leucocytozoon parasite (Haemosporida: Leucocytozoidae), Leucocytozoon californicus sp. nov., found in American kestrels (Falco sparverius sparverius)	Parasitology Research, 115(5), 1853-186 (2016)
283	KR422359_05	KR422359_05	L1	Figure 05	lFASPA02			Leucocytozoon californicus	Leucocytozoon californicus		USA	Northern America	Falco sparverius	Falconidae	Falconiformes	avian	GAGAACTATGGAGTGGATGGTGTTTTAGATATTTACATTCAACAGGTGCATCATTTGTATTTATATTAACATACTTACATATCTTAAGAGGATTAAATTATTCTTTTACTTACTTACCTCTATCATGGATAAGTGGTTTAGTACTATTCTTAATATTTATTGTAACTGCTTTTATGGGTTATGTCTTACCATGGGGTCAAATGAGTTTTTGGGGAGCTACTGTTATCACTAATCTATTATATTTTATTCCTGGATTAATTAATTGGGTTTGTGGTGGATTTATTATCAATGACCCAACTCTAAAAAGATTCTTCGTATTACATTTTATATTCCCATTTGTAGCTCTAGCTATTGTATTTATACATATATTCTTCTTACATATTCAAGGTAGCACTAATC…	713		CAACAGGTGCATCATTTGTATTTATATTAACATACTTACATATCTTAAGAGGATTAAATTATTCTTTTACTTACTTACCTCTATCATGGATAAGTGGTTTAGTACTATTCTTAATATTTATTGTAACTGCTTTTATGGGTTATGTCTTACCATGGGGTCAAATGAGTTTTTGGGGAGCTACTGTTATCACTAATCTATTATATTTTATTCCTGGATTAATTAATTGGGTTTGTGGTGGATTTATTATCAATGACCCAACTCTAAAAAGATTCTTCGTATTACATTTTATATTCCCATTTGTAGCTCTAGCTATTGTATTTATACATATATTCTTCTTACATATTCAAGGTAGCACTAATCCTTTAGGGTATGATACACCTTTAAAAATACCATTCTATC…	478		Walther, E., Valkiūnas, G., Wommack, E., Bowie, R. & Sehgal, R. N.	Description and molecular characterization of a new Leucocytozoon parasite (Haemosporida: Leucocytozoidae), Leucocytozoon californicus sp. nov., found in American kestrels (Falco sparverius sparverius)	Parasitology Research, 115(5), 1853-186 (2016)
284	KR422359_06	KR422359_06	L1	Figure 05	lFASPA02			Leucocytozoon californicus	Leucocytozoon californicus		USA	Northern America	Falco sparverius	Falconidae	Falconiformes	avian	GAGAACTATGGAGTGGATGGTGTTTTAGATATTTACATTCAACAGGTGCATCATTTGTATTTATATTAACATACTTACATATCTTAAGAGGATTAAATTATTCTTTTACTTACTTACCTCTATCATGGATAAGTGGTTTAGTACTATTCTTAATATTTATTGTAACTGCTTTTATGGGTTATGTCTTACCATGGGGTCAAATGAGTTTTTGGGGAGCTACTGTTATCACTAATCTATTATATTTTATTCCTGGATTAATTAATTGGGTTTGTGGTGGATTTATTATCAATGACCCAACTCTAAAAAGATTCTTCGTATTACATTTTATATTCCCATTTGTAGCTCTAGCTATTGTATTTATACATATATTCTTCTTACATATTCAAGGTAGCACTAATC…	713		CAACAGGTGCATCATTTGTATTTATATTAACATACTTACATATCTTAAGAGGATTAAATTATTCTTTTACTTACTTACCTCTATCATGGATAAGTGGTTTAGTACTATTCTTAATATTTATTGTAACTGCTTTTATGGGTTATGTCTTACCATGGGGTCAAATGAGTTTTTGGGGAGCTACTGTTATCACTAATCTATTATATTTTATTCCTGGATTAATTAATTGGGTTTGTGGTGGATTTATTATCAATGACCCAACTCTAAAAAGATTCTTCGTATTACATTTTATATTCCCATTTGTAGCTCTAGCTATTGTATTTATACATATATTCTTCTTACATATTCAAGGTAGCACTAATCCTTTAGGGTATGATACACCTTTAAAAATACCATTCTATC…	478		Walther, E., Valkiūnas, G., Wommack, E., Bowie, R. & Sehgal, R. N.	Description and molecular characterization of a new Leucocytozoon parasite (Haemosporida: Leucocytozoidae), Leucocytozoon californicus sp. nov., found in American kestrels (Falco sparverius sparverius)	Parasitology Research, 115(5), 1853-186 (2016)
285	KR422359_07	KR422359_07	L1	Figure 05	lFASPA02			Leucocytozoon californicus	Leucocytozoon californicus		USA	Northern America	Falco sparverius	Falconidae	Falconiformes	avian	GAGAACTATGGAGTGGATGGTGTTTTAGATATTTACATTCAACAGGTGCATCATTTGTATTTATATTAACATACTTACATATCTTAAGAGGATTAAATTATTCTTTTACTTACTTACCTCTATCATGGATAAGTGGTTTAGTACTATTCTTAATATTTATTGTAACTGCTTTTATGGGTTATGTCTTACCATGGGGTCAAATGAGTTTTTGGGGAGCTACTGTTATCACTAATCTATTATATTTTATTCCTGGATTAATTAATTGGGTTTGTGGTGGATTTATTATCAATGACCCAACTCTAAAAAGATTCTTCGTATTACATTTTATATTCCCATTTGTAGCTCTAGCTATTGTATTTATACATATATTCTTCTTACATATTCAAGGTAGCACTAATC…	713		CAACAGGTGCATCATTTGTATTTATATTAACATACTTACATATCTTAAGAGGATTAAATTATTCTTTTACTTACTTACCTCTATCATGGATAAGTGGTTTAGTACTATTCTTAATATTTATTGTAACTGCTTTTATGGGTTATGTCTTACCATGGGGTCAAATGAGTTTTTGGGGAGCTACTGTTATCACTAATCTATTATATTTTATTCCTGGATTAATTAATTGGGTTTGTGGTGGATTTATTATCAATGACCCAACTCTAAAAAGATTCTTCGTATTACATTTTATATTCCCATTTGTAGCTCTAGCTATTGTATTTATACATATATTCTTCTTACATATTCAAGGTAGCACTAATCCTTTAGGGTATGATACACCTTTAAAAATACCATTCTATC…	478		Walther, E., Valkiūnas, G., Wommack, E., Bowie, R. & Sehgal, R. N.	Description and molecular characterization of a new Leucocytozoon parasite (Haemosporida: Leucocytozoidae), Leucocytozoon californicus sp. nov., found in American kestrels (Falco sparverius sparverius)	Parasitology Research, 115(5), 1853-186 (2016)
286	KR422359_08	KR422359_08	L1	Figure 05	lFASPA02			Leucocytozoon californicus	Leucocytozoon californicus		USA	Northern America	Falco sparverius	Falconidae	Falconiformes	avian	GAGAACTATGGAGTGGATGGTGTTTTAGATATTTACATTCAACAGGTGCATCATTTGTATTTATATTAACATACTTACATATCTTAAGAGGATTAAATTATTCTTTTACTTACTTACCTCTATCATGGATAAGTGGTTTAGTACTATTCTTAATATTTATTGTAACTGCTTTTATGGGTTATGTCTTACCATGGGGTCAAATGAGTTTTTGGGGAGCTACTGTTATCACTAATCTATTATATTTTATTCCTGGATTAATTAATTGGGTTTGTGGTGGATTTATTATCAATGACCCAACTCTAAAAAGATTCTTCGTATTACATTTTATATTCCCATTTGTAGCTCTAGCTATTGTATTTATACATATATTCTTCTTACATATTCAAGGTAGCACTAATC…	713		CAACAGGTGCATCATTTGTATTTATATTAACATACTTACATATCTTAAGAGGATTAAATTATTCTTTTACTTACTTACCTCTATCATGGATAAGTGGTTTAGTACTATTCTTAATATTTATTGTAACTGCTTTTATGGGTTATGTCTTACCATGGGGTCAAATGAGTTTTTGGGGAGCTACTGTTATCACTAATCTATTATATTTTATTCCTGGATTAATTAATTGGGTTTGTGGTGGATTTATTATCAATGACCCAACTCTAAAAAGATTCTTCGTATTACATTTTATATTCCCATTTGTAGCTCTAGCTATTGTATTTATACATATATTCTTCTTACATATTCAAGGTAGCACTAATCCTTTAGGGTATGATACACCTTTAAAAATACCATTCTATC…	478		Walther, E., Valkiūnas, G., Wommack, E., Bowie, R. & Sehgal, R. N.	Description and molecular characterization of a new Leucocytozoon parasite (Haemosporida: Leucocytozoidae), Leucocytozoon californicus sp. nov., found in American kestrels (Falco sparverius sparverius)	Parasitology Research, 115(5), 1853-186 (2016)
287	KR422359_09	KR422359_09	L1	Figure 05	lFASPA02			Leucocytozoon californicus	Leucocytozoon californicus		USA	Northern America	Falco sparverius	Falconidae	Falconiformes	avian	GAGAACTATGGAGTGGATGGTGTTTTAGATATTTACATTCAACAGGTGCATCATTTGTATTTATATTAACATACTTACATATCTTAAGAGGATTAAATTATTCTTTTACTTACTTACCTCTATCATGGATAAGTGGTTTAGTACTATTCTTAATATTTATTGTAACTGCTTTTATGGGTTATGTCTTACCATGGGGTCAAATGAGTTTTTGGGGAGCTACTGTTATCACTAATCTATTATATTTTATTCCTGGATTAATTAATTGGGTTTGTGGTGGATTTATTATCAATGACCCAACTCTAAAAAGATTCTTCGTATTACATTTTATATTCCCATTTGTAGCTCTAGCTATTGTATTTATACATATATTCTTCTTACATATTCAAGGTAGCACTAATC…	713		CAACAGGTGCATCATTTGTATTTATATTAACATACTTACATATCTTAAGAGGATTAAATTATTCTTTTACTTACTTACCTCTATCATGGATAAGTGGTTTAGTACTATTCTTAATATTTATTGTAACTGCTTTTATGGGTTATGTCTTACCATGGGGTCAAATGAGTTTTTGGGGAGCTACTGTTATCACTAATCTATTATATTTTATTCCTGGATTAATTAATTGGGTTTGTGGTGGATTTATTATCAATGACCCAACTCTAAAAAGATTCTTCGTATTACATTTTATATTCCCATTTGTAGCTCTAGCTATTGTATTTATACATATATTCTTCTTACATATTCAAGGTAGCACTAATCCTTTAGGGTATGATACACCTTTAAAAATACCATTCTATC…	478		Walther, E., Valkiūnas, G., Wommack, E., Bowie, R. & Sehgal, R. N.	Description and molecular characterization of a new Leucocytozoon parasite (Haemosporida: Leucocytozoidae), Leucocytozoon californicus sp. nov., found in American kestrels (Falco sparverius sparverius)	Parasitology Research, 115(5), 1853-186 (2016)
288	KR422359_10	KR422359_10	L1	Figure 05	lFASPA02			Leucocytozoon californicus	Leucocytozoon californicus		USA	Northern America	Falco sparverius	Falconidae	Falconiformes	avian	GAGAACTATGGAGTGGATGGTGTTTTAGATATTTACATTCAACAGGTGCATCATTTGTATTTATATTAACATACTTACATATCTTAAGAGGATTAAATTATTCTTTTACTTACTTACCTCTATCATGGATAAGTGGTTTAGTACTATTCTTAATATTTATTGTAACTGCTTTTATGGGTTATGTCTTACCATGGGGTCAAATGAGTTTTTGGGGAGCTACTGTTATCACTAATCTATTATATTTTATTCCTGGATTAATTAATTGGGTTTGTGGTGGATTTATTATCAATGACCCAACTCTAAAAAGATTCTTCGTATTACATTTTATATTCCCATTTGTAGCTCTAGCTATTGTATTTATACATATATTCTTCTTACATATTCAAGGTAGCACTAATC…	713		CAACAGGTGCATCATTTGTATTTATATTAACATACTTACATATCTTAAGAGGATTAAATTATTCTTTTACTTACTTACCTCTATCATGGATAAGTGGTTTAGTACTATTCTTAATATTTATTGTAACTGCTTTTATGGGTTATGTCTTACCATGGGGTCAAATGAGTTTTTGGGGAGCTACTGTTATCACTAATCTATTATATTTTATTCCTGGATTAATTAATTGGGTTTGTGGTGGATTTATTATCAATGACCCAACTCTAAAAAGATTCTTCGTATTACATTTTATATTCCCATTTGTAGCTCTAGCTATTGTATTTATACATATATTCTTCTTACATATTCAAGGTAGCACTAATCCTTTAGGGTATGATACACCTTTAAAAATACCATTCTATC…	478		Walther, E., Valkiūnas, G., Wommack, E., Bowie, R. & Sehgal, R. N.	Description and molecular characterization of a new Leucocytozoon parasite (Haemosporida: Leucocytozoidae), Leucocytozoon californicus sp. nov., found in American kestrels (Falco sparverius sparverius)	Parasitology Research, 115(5), 1853-186 (2016)
289	KR422359_11	KR422359_11	L1	Figure 05	lFASPA02			Leucocytozoon californicus	Leucocytozoon californicus		USA	Northern America	Falco sparverius	Falconidae	Falconiformes	avian	GAGAACTATGGAGTGGATGGTGTTTTAGATATTTACATTCAACAGGTGCATCATTTGTATTTATATTAACATACTTACATATCTTAAGAGGATTAAATTATTCTTTTACTTACTTACCTCTATCATGGATAAGTGGTTTAGTACTATTCTTAATATTTATTGTAACTGCTTTTATGGGTTATGTCTTACCATGGGGTCAAATGAGTTTTTGGGGAGCTACTGTTATCACTAATCTATTATATTTTATTCCTGGATTAATTAATTGGGTTTGTGGTGGATTTATTATCAATGACCCAACTCTAAAAAGATTCTTCGTATTACATTTTATATTCCCATTTGTAGCTCTAGCTATTGTATTTATACATATATTCTTCTTACATATTCAAGGTAGCACTAATC…	713		CAACAGGTGCATCATTTGTATTTATATTAACATACTTACATATCTTAAGAGGATTAAATTATTCTTTTACTTACTTACCTCTATCATGGATAAGTGGTTTAGTACTATTCTTAATATTTATTGTAACTGCTTTTATGGGTTATGTCTTACCATGGGGTCAAATGAGTTTTTGGGGAGCTACTGTTATCACTAATCTATTATATTTTATTCCTGGATTAATTAATTGGGTTTGTGGTGGATTTATTATCAATGACCCAACTCTAAAAAGATTCTTCGTATTACATTTTATATTCCCATTTGTAGCTCTAGCTATTGTATTTATACATATATTCTTCTTACATATTCAAGGTAGCACTAATCCTTTAGGGTATGATACACCTTTAAAAATACCATTCTATC…	478		Walther, E., Valkiūnas, G., Wommack, E., Bowie, R. & Sehgal, R. N.	Description and molecular characterization of a new Leucocytozoon parasite (Haemosporida: Leucocytozoidae), Leucocytozoon californicus sp. nov., found in American kestrels (Falco sparverius sparverius)	Parasitology Research, 115(5), 1853-186 (2016)
290	KR422359_12	KR422359_12	L1	Figure 05	lFASPA02			Leucocytozoon californicus	Leucocytozoon californicus		USA	Northern America	Falco sparverius	Falconidae	Falconiformes	avian	GAGAACTATGGAGTGGATGGTGTTTTAGATATTTACATTCAACAGGTGCATCATTTGTATTTATATTAACATACTTACATATCTTAAGAGGATTAAATTATTCTTTTACTTACTTACCTCTATCATGGATAAGTGGTTTAGTACTATTCTTAATATTTATTGTAACTGCTTTTATGGGTTATGTCTTACCATGGGGTCAAATGAGTTTTTGGGGAGCTACTGTTATCACTAATCTATTATATTTTATTCCTGGATTAATTAATTGGGTTTGTGGTGGATTTATTATCAATGACCCAACTCTAAAAAGATTCTTCGTATTACATTTTATATTCCCATTTGTAGCTCTAGCTATTGTATTTATACATATATTCTTCTTACATATTCAAGGTAGCACTAATC…	713		CAACAGGTGCATCATTTGTATTTATATTAACATACTTACATATCTTAAGAGGATTAAATTATTCTTTTACTTACTTACCTCTATCATGGATAAGTGGTTTAGTACTATTCTTAATATTTATTGTAACTGCTTTTATGGGTTATGTCTTACCATGGGGTCAAATGAGTTTTTGGGGAGCTACTGTTATCACTAATCTATTATATTTTATTCCTGGATTAATTAATTGGGTTTGTGGTGGATTTATTATCAATGACCCAACTCTAAAAAGATTCTTCGTATTACATTTTATATTCCCATTTGTAGCTCTAGCTATTGTATTTATACATATATTCTTCTTACATATTCAAGGTAGCACTAATCCTTTAGGGTATGATACACCTTTAAAAATACCATTCTATC…	478		Walther, E., Valkiūnas, G., Wommack, E., Bowie, R. & Sehgal, R. N.	Description and molecular characterization of a new Leucocytozoon parasite (Haemosporida: Leucocytozoidae), Leucocytozoon californicus sp. nov., found in American kestrels (Falco sparverius sparverius)	Parasitology Research, 115(5), 1853-186 (2016)
291	KR422359_13	KR422359_13	L1	Figure 05	lFASPA02			Leucocytozoon californicus	Leucocytozoon californicus		USA	Northern America	Falco sparverius	Falconidae	Falconiformes	avian	GAGAACTATGGAGTGGATGGTGTTTTAGATATTTACATTCAACAGGTGCATCATTTGTATTTATATTAACATACTTACATATCTTAAGAGGATTAAATTATTCTTTTACTTACTTACCTCTATCATGGATAAGTGGTTTAGTACTATTCTTAATATTTATTGTAACTGCTTTTATGGGTTATGTCTTACCATGGGGTCAAATGAGTTTTTGGGGAGCTACTGTTATCACTAATCTATTATATTTTATTCCTGGATTAATTAATTGGGTTTGTGGTGGATTTATTATCAATGACCCAACTCTAAAAAGATTCTTCGTATTACATTTTATATTCCCATTTGTAGCTCTAGCTATTGTATTTATACATATATTCTTCTTACATATTCAAGGTAGCACTAATC…	713		CAACAGGTGCATCATTTGTATTTATATTAACATACTTACATATCTTAAGAGGATTAAATTATTCTTTTACTTACTTACCTCTATCATGGATAAGTGGTTTAGTACTATTCTTAATATTTATTGTAACTGCTTTTATGGGTTATGTCTTACCATGGGGTCAAATGAGTTTTTGGGGAGCTACTGTTATCACTAATCTATTATATTTTATTCCTGGATTAATTAATTGGGTTTGTGGTGGATTTATTATCAATGACCCAACTCTAAAAAGATTCTTCGTATTACATTTTATATTCCCATTTGTAGCTCTAGCTATTGTATTTATACATATATTCTTCTTACATATTCAAGGTAGCACTAATCCTTTAGGGTATGATACACCTTTAAAAATACCATTCTATC…	478		Walther, E., Valkiūnas, G., Wommack, E., Bowie, R. & Sehgal, R. N.	Description and molecular characterization of a new Leucocytozoon parasite (Haemosporida: Leucocytozoidae), Leucocytozoon californicus sp. nov., found in American kestrels (Falco sparverius sparverius)	Parasitology Research, 115(5), 1853-186 (2016)
292	Nardoni_et_al_2020_01	Nardoni_et_al_2020_01	L1	Figure 05	lFASPA02			Leucocytozoon californicus	Leucocytozoon californicus		Italy	Southern Europe	Falco columbarius	Falconidae	Falconiformes	avian	CAACAGGTGCATCATTTGTATTTATATTAACATACTTACATATCTTAAGAGGATTAAATTATTCTTTTACTTACTTACCTCTATCATGGATAAGTGGTTTAGTACTATTCTTAATATTTATTGTAACTGCTTTTATGGGTTATGTCTTACCATGGGGTCAAATGAGTTTTTGGGGAGCTACTGTTATCACTAATCTATTATATTTTATTCCTGGATTAATTAATTGGGTTTGTGGTGGATTTATTATCAATGACCCAACTCTAAAAAGATTCTTCGTATTACATTTTATATTCCCATTTGTAGCTCTAGCTATTGTATTTATACATATATTCTTCTTACATATTCAAGGTAGCACTAATCCTTTAGGGTATGATACACCTTTAAAAATACCATTCTATC…	478		CAACAGGTGCATCATTTGTATTTATATTAACATACTTACATATCTTAAGAGGATTAAATTATTCTTTTACTTACTTACCTCTATCATGGATAAGTGGTTTAGTACTATTCTTAATATTTATTGTAACTGCTTTTATGGGTTATGTCTTACCATGGGGTCAAATGAGTTTTTGGGGAGCTACTGTTATCACTAATCTATTATATTTTATTCCTGGATTAATTAATTGGGTTTGTGGTGGATTTATTATCAATGACCCAACTCTAAAAAGATTCTTCGTATTACATTTTATATTCCCATTTGTAGCTCTAGCTATTGTATTTATACATATATTCTTCTTACATATTCAAGGTAGCACTAATCCTTTAGGGTATGATACACCTTTAAAAATACCATTCTATC…	478		Nardoni S., Parisi F., Rocchigiani G., Ceccherelli R., Mancianti F. & Poli A.	Haemoproteus spp. and Leucocytozoon californicus Coinfection in a Merlin (Falco colombarius)	Pathogens, 9(4), 263 (2020)
293	KY777421	KY777421	L1	lBT2	lBT2	ERU-515L		Leucocytozoon sp.	Leucocytozoon sp.		Turkey	Western Asia	Phylloscopus trochilus	Passeridae	Passeriformes	avian	TCAACAGGTGCATCATTTGTATTTATATTAACATATTTACATATCTTAAGAGGATTAAATTATTCTTTTACTTACTTACCTCTATCATGGATAAGTGGTTTAGTAATATTCTTAATATTTATTGTAACTGCTTTTATGGGTTATGTCTTACCATGGGGTCAAATGAGTTTCTGGGGAGCTACTGTCATTACTAATTTACTATATTTTATTCCTGGATTAATTAATTGGGTTTGTGGTGGATTTATTATTAACGACCCAACTCTAAAAAGATTCTTCGTATTACATTTTATATTCCCATTCGTAGCATTAGCTATTGTATTTATACATATATTCTTCTTACATATTCAAGGTAGCACTAATCCTTTAGGGTATGATACACCTTTAAAAATACCATTCTAT…	479		CAACAGGTGCATCATTTGTATTTATATTAACATATTTACATATCTTAAGAGGATTAAATTATTCTTTTACTTACTTACCTCTATCATGGATAAGTGGTTTAGTAATATTCTTAATATTTATTGTAACTGCTTTTATGGGTTATGTCTTACCATGGGGTCAAATGAGTTTCTGGGGAGCTACTGTCATTACTAATTTACTATATTTTATTCCTGGATTAATTAATTGGGTTTGTGGTGGATTTATTATTAACGACCCAACTCTAAAAAGATTCTTCGTATTACATTTTATATTCCCATTCGTAGCATTAGCTATTGTATTTATACATATATTCTTCTTACATATTCAAGGTAGCACTAATCCTTTAGGGTATGATACACCTTTAAAAATACCATTCTATC…	478		Ciloglu, A., Ergen, A. G., Inci, A., Dik, B., Duzlu, O., Onder, D., Onder, Z., Yetismis, G., Bensch, S., Valkiūnas, G. & Yildirim, A.	Prevalence and genetic diversity of avian haemosporidian parasites at an intersection point of bird migration routes: Sultan Marshes National Park, Turkey	Acta Tropica, 105465 (2020)
294	KY768818	KY768818	L1	lBT2	lBT2	ERU-65L		Leucocytozoon sp.	Leucocytozoon sp.		Turkey	Western Asia	Phylloscopus trochilus	Passeridae	Passeriformes	avian	TCAACAGGTGCATCATTTGTATTTATATTAACATATTTACATATCTTAAGAGGATTAAATTATTCTTTTACTTACTTACCTCTATCATGGATAAGTGGTTTAGTAATATTCTTAATATTTATTGTAACTGCTTTTATGGGTTATGTCTTACCATGGGGTCAAATGAGTTTCTGGGGAGCTACTGTCATTACTAATTTACTATATTTTATTCCTGGATTAATTAATTGGGTTTGTGGTGGATTTATTATTAACGACCCAACTCTAAAAAGATTCTTCGTATTACATTTTATATTCCCATTCGTAGCATTAGCTATTGTATTTATACATATATTCTTCTTACATATTCAAGGTAGCACTAATCCTTTAGGGTATGATACACCTTTAAAAATACCATTCTAT…	479		CAACAGGTGCATCATTTGTATTTATATTAACATATTTACATATCTTAAGAGGATTAAATTATTCTTTTACTTACTTACCTCTATCATGGATAAGTGGTTTAGTAATATTCTTAATATTTATTGTAACTGCTTTTATGGGTTATGTCTTACCATGGGGTCAAATGAGTTTCTGGGGAGCTACTGTCATTACTAATTTACTATATTTTATTCCTGGATTAATTAATTGGGTTTGTGGTGGATTTATTATTAACGACCCAACTCTAAAAAGATTCTTCGTATTACATTTTATATTCCCATTCGTAGCATTAGCTATTGTATTTATACATATATTCTTCTTACATATTCAAGGTAGCACTAATCCTTTAGGGTATGATACACCTTTAAAAATACCATTCTATC…	478		Ciloglu, A., Ergen, A.G., Inci, A., Dik, B., Duzlu, O., Onder, Z., Yetismis, G., Bensch, S., Valkiūnas, G. & Yildirim, A.	Prevalence and genetic diversity of avian haemosporidian parasites at an intersection point of bird migration routes: Sultan Marshes National Park, Turkey	Acta Tropica, 105465 (2020)
295	KJ488577	KJ488577	L1	lBT2	lBT2	H023		Leucocytozoon sp.	Leucocytozoon sp.		Turkey	Western Asia	Anthus trivialis, Carduelis flavirostris, Prunella modularis, Prunella ocularis, Rhodopechys sanguineus	Motacillidae	Passeriformes	avian	TGGATGGTGTTTTAGATATTTACATTCAACAGGTGCATCATTTGTATTTATATTAACATATTTACATATCTTAAGAGGATTAAATTATTCTTTTACTTACTTACCTCTATCATGGATAAGTGGTTTAGTAATATTCTTAATATTTATTGTAACTGCTTTTATGGGTTATGTCTTACCATGGGGTCAAATGAGTTTCTGGGGAGCTACTGTCATTACTAATTTACTATATTTTATTCCTGGATTAATTAATTGGGTTTGTGGTGGATTTATTATTAACGACCCAACTCTAAAAAGATTCTTCGTATTACATTTTATATTCCCATTCGTAGCATTAGCTATTGTATTTATACATATATTCTTCTTACATATTCAAGGTAGCACTAATCCTTTAGGGTATGA…	505		CAACAGGTGCATCATTTGTATTTATATTAACATATTTACATATCTTAAGAGGATTAAATTATTCTTTTACTTACTTACCTCTATCATGGATAAGTGGTTTAGTAATATTCTTAATATTTATTGTAACTGCTTTTATGGGTTATGTCTTACCATGGGGTCAAATGAGTTTCTGGGGAGCTACTGTCATTACTAATTTACTATATTTTATTCCTGGATTAATTAATTGGGTTTGTGGTGGATTTATTATTAACGACCCAACTCTAAAAAGATTCTTCGTATTACATTTTATATTCCCATTCGTAGCATTAGCTATTGTATTTATACATATATTCTTCTTACATATTCAAGGTAGCACTAATCCTTTAGGGTATGATACACCTTTAAAAATACCATTCTATC…	478		Drovetski, S.V., Aghayan, S.A., Mata, V.A., Lopes, R.J., Mode, N.A., Harvey, J.A. & Voelker, G.	Does the niche breadth or trade-off hypothesis explain the abundance-occupancy relationship in avian Haemosporidia?	Mol. Ecol. 23 (13), 3322-3329 (2014)
296	Hanel_et_al_2016_1	Hanel_et_al_2016_1	L1	lBT2	lBT2	lBT2		Leucocytozoon sp.	Leucocytozoon sp.		Czechia	Eastern Europe	Accipiter gentilis	Accipitridae	Accipitriformes	avian	CAACAGGTGCATCATTTGTATTTATATTAACATATTTACATATCTTAAGAGGATTAAATTATTCTTTTACTTACTTACCTCTATCATGGATAAGTGGTTTAGTAATATTCTTAATATTTATTGTAACTGCTTTTATGGGTTATGTCTTACCATGGGGTCAAATGAGTTTCTGGGGAGCTACTGTCATTACTAATTTACTATATTTTATTCCTGGATTAATTAATTGGGTTTGTGGTGGATTTATTATTAACGACCCAACTCTAAAAAGATTCTTCGTATTACATTTTATATTCCCATTCGTAGCATTAGCTATTGTATTTATACATATATTCTTCTTACATATTCAAGGTAGCACTAATCCTTTAGGGTATGATACACCTTTAAAAATACCATTCTATC…	478		CAACAGGTGCATCATTTGTATTTATATTAACATATTTACATATCTTAAGAGGATTAAATTATTCTTTTACTTACTTACCTCTATCATGGATAAGTGGTTTAGTAATATTCTTAATATTTATTGTAACTGCTTTTATGGGTTATGTCTTACCATGGGGTCAAATGAGTTTCTGGGGAGCTACTGTCATTACTAATTTACTATATTTTATTCCTGGATTAATTAATTGGGTTTGTGGTGGATTTATTATTAACGACCCAACTCTAAAAAGATTCTTCGTATTACATTTTATATTCCCATTCGTAGCATTAGCTATTGTATTTATACATATATTCTTCTTACATATTCAAGGTAGCACTAATCCTTTAGGGTATGATACACCTTTAAAAATACCATTCTATC…	478		Hanel, J., Doležalová, J., Stehlíková, S., Modrý, D., Chudoba, J., Synek, P. & Votýpka, J.	Blood parasites in northern goshawk (Accipiter gentilis) with an emphasis to Leucocytozoon toddi	Parasitology Research 115 (1), 263-270 (2016)
297	Hanel_et_al_2016_2	Hanel_et_al_2016_2	L1	lBT2	lBT2	lBT2		Leucocytozoon sp.	Leucocytozoon sp.		Czechia	Eastern Europe	Accipiter gentilis	Accipitridae	Accipitriformes	avian	TCAACAGGTGCATCATTTGTATTTATATTAACATATTTACATATCTTAAGAGGATTAAATTATTCTTTTACTTACTTACCTCTATCATGGATAAGTGGTTTAGTAATATTCTTAATATTTATTGTAACTGCTTTTATGGGTTATGTCTTACCATGGGGTCAAATGAGTTTCTGGGGAGCTACTGTCATTACTAATTTACTATATTTTATTCCTGGATTAATTAATTGGGTTTGTGGTGGATTTATTATTAACGACCCAACTCTAAAAAGATTCTTCGTATTACATTTTATATTCCCATTCGTAGCATTAGCTATTGTATTTATACATATATTCTTCTTACATATTCAAGGTAGCACTAATCCTTTAGGGTATGATACACCTTTAAAAATACCATTCTAT…	479		CAACAGGTGCATCATTTGTATTTATATTAACATATTTACATATCTTAAGAGGATTAAATTATTCTTTTACTTACTTACCTCTATCATGGATAAGTGGTTTAGTAATATTCTTAATATTTATTGTAACTGCTTTTATGGGTTATGTCTTACCATGGGGTCAAATGAGTTTCTGGGGAGCTACTGTCATTACTAATTTACTATATTTTATTCCTGGATTAATTAATTGGGTTTGTGGTGGATTTATTATTAACGACCCAACTCTAAAAAGATTCTTCGTATTACATTTTATATTCCCATTCGTAGCATTAGCTATTGTATTTATACATATATTCTTCTTACATATTCAAGGTAGCACTAATCCTTTAGGGTATGATACACCTTTAAAAATACCATTCTATC…	478		Hanel, J., Doležalová, J., Stehlíková, S., Modrý, D., Chudoba, J., Synek, P. & Votýpka, J.	Blood parasites in northern goshawk (Accipiter gentilis) with an emphasis to Leucocytozoon toddi	Parasitology Research 115 (1), 263-270 (2016)
298	AY393802	AY393802	L1	lBT2	lBT2	lBT2		Leucocytozoon sp.	Leucocytozoon sp.		Sweden	Northern Europe	Luscinia svecica	Muscicapidae	Passeriformes	avian	TCAACAGGTGCATCATTTGTATTTATATTAACATATTTACATATCTTAAGAGGATTAAATTATTCTTTTACTTACTTACCTCTATCATGGATAAGTGGTTTAGTAATATTCTTAATATTTATTGTAACTGCTTTTATGGGTTATGTCTTACCATGGGGTCAAATGAGTTTCTGGGGAGCTACTGTCATTACTAATTTACTATATTTTATTCCTGGATTAATTAATTGGGTTTGTGGTGGATTTATTATTAACGACCCAACTCTAAAAAGATTCTTCGTATTACATTTTATATTCCCATTCGTAGCATTAGCTATTGTATTTATACATATATTCTTCTTACATATTCAAGGTAGCACTAATCCTTTAGGGTATGATACACCTTTAAAAATACCATTCTAT…	479		CAACAGGTGCATCATTTGTATTTATATTAACATATTTACATATCTTAAGAGGATTAAATTATTCTTTTACTTACTTACCTCTATCATGGATAAGTGGTTTAGTAATATTCTTAATATTTATTGTAACTGCTTTTATGGGTTATGTCTTACCATGGGGTCAAATGAGTTTCTGGGGAGCTACTGTCATTACTAATTTACTATATTTTATTCCTGGATTAATTAATTGGGTTTGTGGTGGATTTATTATTAACGACCCAACTCTAAAAAGATTCTTCGTATTACATTTTATATTCCCATTCGTAGCATTAGCTATTGTATTTATACATATATTCTTCTTACATATTCAAGGTAGCACTAATCCTTTAGGGTATGATACACCTTTAAAAATACCATTCTATC…	478		Hellgren, O., Waldenstrom, J. & Bensch, S.	A new PCR assay for simultaneous studies of Leucocytozoon, Plasmodium, and Haemoproteus from avian blood	Journal of Parasitology, 90(4), 797-802 (2004)
299	MF625156	MF625156	L1	lBT2	lBT2	PC7907		Leucocytozoon sp.	Leucocytozoon sp.		Spain: Granada	Southern Europe	Phylloscopus trochilus	Passeridae	Passeriformes	avian	TTTTAGATACTTACATTCAACAGGTGCATCATTTGTATTTATATTAACATATTTACATATCTTAAGAGGATTAAATTATTCTTTTACTTACTTACCTCTATCATGGATAAGTGGTTTAGTAATATTCTTAATATTTATTGTAACTGCTTTTATGGGTTATGTCTTACCATGGGGTCAAATGAGTTTCTGGGGAGCTACTGTCATTACTAATTTACTATATTTTATTCCTGGATTAATTAATTGGGTTTGTGGTGGATTTATTATTAACGACCCAACTCTAAAAAGATTCTTCGTATTACATTTTATATTCCCATTCGTAGCATTAGCTATTGTATTTATACATATATTCTTCTTACATATTCAAGGTAGCACTAATCCTTTAGGGTATGATACACCTTT…	413		CAACAGGTGCATCATTTGTATTTATATTAACATATTTACATATCTTAAGAGGATTAAATTATTCTTTTACTTACTTACCTCTATCATGGATAAGTGGTTTAGTAATATTCTTAATATTTATTGTAACTGCTTTTATGGGTTATGTCTTACCATGGGGTCAAATGAGTTTCTGGGGAGCTACTGTCATTACTAATTTACTATATTTTATTCCTGGATTAATTAATTGGGTTTGTGGTGGATTTATTATTAACGACCCAACTCTAAAAAGATTCTTCGTATTACATTTTATATTCCCATTCGTAGCATTAGCTATTGTATTTATACATATATTCTTCTTACATATTCAAGGTAGCACTAATCCTTTAGGGTATGATACACCTTTAAAAATACCATTCT---…	396		Illera, J.C., Lopez, G., Garcia-Padilla, L. & Moreno, A.	Factors governing the prevalence and richness of avian haemosporidian communities within and between temperate mountains	PLOS ONE 12 (9), E0184587 (2017)
300	GQ339272	GQ339272	L1	lBT2	lBT2	lBT2.1		Leucocytozoon sp.	Leucocytozoon sp.		Spain	Southern Europe	Luscinia svecica azuricollis	Muscicapidae	Passeriformes	avian	TTTGTATTTATATTAACATATTTACATATCTTAAGAGGATTAAATTATTCTTTTACTTACTTACCTCTATCATGGATAAGTGGTTTAGTAATATTCTTAATATTTATTGTAACTGCTTTTATGGGTTATGTCTTACCATGGGGTCAAATGAGTTTCTGGGGAGCTACTGTCATTACTAATTTACTATATTTTATTCCTGGATTAATTAATTGGGTTTGTGGTGGATTTATTATTAACGACCCAACTCTAAAAAGATTCTTCGTATTACATTTTATATTCCCATTCGTAGCATTAGCTATTGTATTTATACATATATTCTTCTTACATATTCAAGGTAGCACTAATCCTTTAGGGTATGATACACCTTTAAAAATACCATTCTATCCAAATCTATTAACT…	464		--------------TTTGTATTTATATTAACATATTTACATATCTTAAGAGGATTAAATTATTCTTTTACTTACTTACCTCTATCATGGATAAGTGGTTTAGTAATATTCTTAATATTTATTGTAACTGCTTTTATGGGTTATGTCTTACCATGGGGTCAAATGAGTTTCTGGGGAGCTACTGTCATTACTAATTTACTATATTTTATTCCTGGATTAATTAATTGGGTTTGTGGTGGATTTATTATTAACGACCCAACTCTAAAAAGATTCTTCGTATTACATTTTATATTCCCATTCGTAGCATTAGCTATTGTATTTATACATATATTCTTCTTACATATTCAAGGTAGCACTAATCCTTTAGGGTATGATACACCTTTAAAAATACCATTCTATC…	464		Rojo, M.A., Campos, F., Santamaria, T., Corrales, L., Hernandez, M.A.	Lineages of hemosporidians in a bluethroat subspecies Luscinia svecica azuricollis	Unpublished
301	Synek_et_al_2016_85	Synek_et_al_2016_085	L1	lBT2	lBT2			Leucocytozoon sp.	Leucocytozoon sp.		Czechia	Eastern Europe	Aegolius funereus	Strigidae	Strigiformes	avian	CAACAGGTGCATCATTTGTATTTATATTAACATATTTACATATCTTAAGAGGATTAAATTATTCTTTTACTTACTTACCTCTATCATGGATAAGTGGTTTAGTAATATTCTTAATATTTATTGTAACTGCTTTTATGGGTTATGTCTTACCATGGGGTCAAATGAGTTTCTGGGGAGCTACTGTCATTACTAATTTACTATATTTTATTCCTGGATTAATTAATTGGGTTTGTGGTGGATTTATTATTAACGACCCAACTCTAAAAAGATTCTTCGTATTACATTTTATATTCCCATTCGTAGCATTAGCTATTGTATTTATACATATATTCTTCTTACATATTCAAGGTAGCACTAATCCTTTAGGGTATGATACACCTTTAAAAATACCATTCTATC…	476		CAACAGGTGCATCATTTGTATTTATATTAACATATTTACATATCTTAAGAGGATTAAATTATTCTTTTACTTACTTACCTCTATCATGGATAAGTGGTTTAGTAATATTCTTAATATTTATTGTAACTGCTTTTATGGGTTATGTCTTACCATGGGGTCAAATGAGTTTCTGGGGAGCTACTGTCATTACTAATTTACTATATTTTATTCCTGGATTAATTAATTGGGTTTGTGGTGGATTTATTATTAACGACCCAACTCTAAAAAGATTCTTCGTATTACATTTTATATTCCCATTCGTAGCATTAGCTATTGTATTTATACATATATTCTTCTTACATATTCAAGGTAGCACTAATCCTTTAGGGTATGATACACCTTTAAAAATACCATTCTATC…	476		Synek P., Popelkova A., Koubinova D., Stastny K., Langrova I., Votypka J. & Munclinger P.	Haemosporidian infections in the Tengmalm's Owl (Aegolius funereus) and potential insect vectors of their transmission	Parasitol. Res. 115 (1), 291-298 (2016)
302	Synek_et_al_2016_86	Synek_et_al_2016_086	L1	lBT2	lBT2			Leucocytozoon sp.	Leucocytozoon sp.		Czechia	Eastern Europe	Aegolius funereus	Strigidae	Strigiformes	avian	CAACAGGTGCATCATTTGTATTTATATTAACATATTTACATATCTTAAGAGGATTAAATTATTCTTTTACTTACTTACCTCTATCATGGATAAGTGGTTTAGTAATATTCTTAATATTTATTGTAACTGCTTTTATGGGTTATGTCTTACCATGGGGTCAAATGAGTTTCTGGGGAGCTACTGTCATTACTAATTTACTATATTTTATTCCTGGATTAATTAATTGGGTTTGTGGTGGATTTATTATTAACGACCCAACTCTAAAAAGATTCTTCGTATTACATTTTATATTCCCATTCGTAGCATTAGCTATTGTATTTATACATATATTCTTCTTACATATTCAAGGTAGCACTAATCCTTTAGGGTATGATACACCTTTAAAAATACCATTCTATC…	476		CAACAGGTGCATCATTTGTATTTATATTAACATATTTACATATCTTAAGAGGATTAAATTATTCTTTTACTTACTTACCTCTATCATGGATAAGTGGTTTAGTAATATTCTTAATATTTATTGTAACTGCTTTTATGGGTTATGTCTTACCATGGGGTCAAATGAGTTTCTGGGGAGCTACTGTCATTACTAATTTACTATATTTTATTCCTGGATTAATTAATTGGGTTTGTGGTGGATTTATTATTAACGACCCAACTCTAAAAAGATTCTTCGTATTACATTTTATATTCCCATTCGTAGCATTAGCTATTGTATTTATACATATATTCTTCTTACATATTCAAGGTAGCACTAATCCTTTAGGGTATGATACACCTTTAAAAATACCATTCTATC…	476		Synek P., Popelkova A., Koubinova D., Stastny K., Langrova I., Votypka J. & Munclinger P.	Haemosporidian infections in the Tengmalm's Owl (Aegolius funereus) and potential insect vectors of their transmission	Parasitol. Res. 115 (1), 291-298 (2016)
303	Synek_et_al_2016_87	Synek_et_al_2016_087	L1	lBT2	lBT2			Leucocytozoon sp.	Leucocytozoon sp.		Czechia	Eastern Europe	Aegolius funereus	Strigidae	Strigiformes	avian	CAACAGGTGCATCATTTGTATTTATATTAACATATTTACATATCTTAAGAGGATTAAATTATTCTTTTACTTACTTACCTCTATCATGGATAAGTGGTTTAGTAATATTCTTAATATTTATTGTAACTGCTTTTATGGGTTATGTCTTACCATGGGGTCAAATGAGTTTCTGGGGAGCTACTGTCATTACTAATTTACTATATTTTATTCCTGGATTAATTAATTGGGTTTGTGGTGGATTTATTATTAACGACCCAACTCTAAAAAGATTCTTCGTATTACATTTTATATTCCCATTCGTAGCATTAGCTATTGTATTTATACATATATTCTTCTTACATATTCAAGGTAGCACTAATCCTTTAGGGTATGATACACCTTTAAAAATACCATTCTATC…	476		CAACAGGTGCATCATTTGTATTTATATTAACATATTTACATATCTTAAGAGGATTAAATTATTCTTTTACTTACTTACCTCTATCATGGATAAGTGGTTTAGTAATATTCTTAATATTTATTGTAACTGCTTTTATGGGTTATGTCTTACCATGGGGTCAAATGAGTTTCTGGGGAGCTACTGTCATTACTAATTTACTATATTTTATTCCTGGATTAATTAATTGGGTTTGTGGTGGATTTATTATTAACGACCCAACTCTAAAAAGATTCTTCGTATTACATTTTATATTCCCATTCGTAGCATTAGCTATTGTATTTATACATATATTCTTCTTACATATTCAAGGTAGCACTAATCCTTTAGGGTATGATACACCTTTAAAAATACCATTCTATC…	476		Synek P., Popelkova A., Koubinova D., Stastny K., Langrova I., Votypka J. & Munclinger P.	Haemosporidian infections in the Tengmalm's Owl (Aegolius funereus) and potential insect vectors of their transmission	Parasitol. Res. 115 (1), 291-298 (2016)
304	Synek_et_al_2016_88	Synek_et_al_2016_088	L1	lBT2	lBT2			Leucocytozoon sp.	Leucocytozoon sp.		Czechia	Eastern Europe	Aegolius funereus	Strigidae	Strigiformes	avian	CAACAGGTGCATCATTTGTATTTATATTAACATATTTACATATCTTAAGAGGATTAAATTATTCTTTTACTTACTTACCTCTATCATGGATAAGTGGTTTAGTAATATTCTTAATATTTATTGTAACTGCTTTTATGGGTTATGTCTTACCATGGGGTCAAATGAGTTTCTGGGGAGCTACTGTCATTACTAATTTACTATATTTTATTCCTGGATTAATTAATTGGGTTTGTGGTGGATTTATTATTAACGACCCAACTCTAAAAAGATTCTTCGTATTACATTTTATATTCCCATTCGTAGCATTAGCTATTGTATTTATACATATATTCTTCTTACATATTCAAGGTAGCACTAATCCTTTAGGGTATGATACACCTTTAAAAATACCATTCTATC…	476		CAACAGGTGCATCATTTGTATTTATATTAACATATTTACATATCTTAAGAGGATTAAATTATTCTTTTACTTACTTACCTCTATCATGGATAAGTGGTTTAGTAATATTCTTAATATTTATTGTAACTGCTTTTATGGGTTATGTCTTACCATGGGGTCAAATGAGTTTCTGGGGAGCTACTGTCATTACTAATTTACTATATTTTATTCCTGGATTAATTAATTGGGTTTGTGGTGGATTTATTATTAACGACCCAACTCTAAAAAGATTCTTCGTATTACATTTTATATTCCCATTCGTAGCATTAGCTATTGTATTTATACATATATTCTTCTTACATATTCAAGGTAGCACTAATCCTTTAGGGTATGATACACCTTTAAAAATACCATTCTATC…	476		Synek P., Popelkova A., Koubinova D., Stastny K., Langrova I., Votypka J. & Munclinger P.	Haemosporidian infections in the Tengmalm's Owl (Aegolius funereus) and potential insect vectors of their transmission	Parasitol. Res. 115 (1), 291-298 (2016)
305	Synek_et_al_2016_89	Synek_et_al_2016_089	L1	lBT2	lBT2			Leucocytozoon sp.	Leucocytozoon sp.		Czechia	Eastern Europe	Aegolius funereus	Strigidae	Strigiformes	avian	CAACAGGTGCATCATTTGTATTTATATTAACATATTTACATATCTTAAGAGGATTAAATTATTCTTTTACTTACTTACCTCTATCATGGATAAGTGGTTTAGTAATATTCTTAATATTTATTGTAACTGCTTTTATGGGTTATGTCTTACCATGGGGTCAAATGAGTTTCTGGGGAGCTACTGTCATTACTAATTTACTATATTTTATTCCTGGATTAATTAATTGGGTTTGTGGTGGATTTATTATTAACGACCCAACTCTAAAAAGATTCTTCGTATTACATTTTATATTCCCATTCGTAGCATTAGCTATTGTATTTATACATATATTCTTCTTACATATTCAAGGTAGCACTAATCCTTTAGGGTATGATACACCTTTAAAAATACCATTCTATC…	476		CAACAGGTGCATCATTTGTATTTATATTAACATATTTACATATCTTAAGAGGATTAAATTATTCTTTTACTTACTTACCTCTATCATGGATAAGTGGTTTAGTAATATTCTTAATATTTATTGTAACTGCTTTTATGGGTTATGTCTTACCATGGGGTCAAATGAGTTTCTGGGGAGCTACTGTCATTACTAATTTACTATATTTTATTCCTGGATTAATTAATTGGGTTTGTGGTGGATTTATTATTAACGACCCAACTCTAAAAAGATTCTTCGTATTACATTTTATATTCCCATTCGTAGCATTAGCTATTGTATTTATACATATATTCTTCTTACATATTCAAGGTAGCACTAATCCTTTAGGGTATGATACACCTTTAAAAATACCATTCTATC…	476		Synek P., Popelkova A., Koubinova D., Stastny K., Langrova I., Votypka J. & Munclinger P.	Haemosporidian infections in the Tengmalm's Owl (Aegolius funereus) and potential insect vectors of their transmission	Parasitol. Res. 115 (1), 291-298 (2016)
306	Synek_et_al_2016_90	Synek_et_al_2016_090	L1	lBT2	lBT2			Leucocytozoon sp.	Leucocytozoon sp.		Czechia	Eastern Europe	Aegolius funereus	Strigidae	Strigiformes	avian	CAACAGGTGCATCATTTGTATTTATATTAACATATTTACATATCTTAAGAGGATTAAATTATTCTTTTACTTACTTACCTCTATCATGGATAAGTGGTTTAGTAATATTCTTAATATTTATTGTAACTGCTTTTATGGGTTATGTCTTACCATGGGGTCAAATGAGTTTCTGGGGAGCTACTGTCATTACTAATTTACTATATTTTATTCCTGGATTAATTAATTGGGTTTGTGGTGGATTTATTATTAACGACCCAACTCTAAAAAGATTCTTCGTATTACATTTTATATTCCCATTCGTAGCATTAGCTATTGTATTTATACATATATTCTTCTTACATATTCAAGGTAGCACTAATCCTTTAGGGTATGATACACCTTTAAAAATACCATTCTATC…	476		CAACAGGTGCATCATTTGTATTTATATTAACATATTTACATATCTTAAGAGGATTAAATTATTCTTTTACTTACTTACCTCTATCATGGATAAGTGGTTTAGTAATATTCTTAATATTTATTGTAACTGCTTTTATGGGTTATGTCTTACCATGGGGTCAAATGAGTTTCTGGGGAGCTACTGTCATTACTAATTTACTATATTTTATTCCTGGATTAATTAATTGGGTTTGTGGTGGATTTATTATTAACGACCCAACTCTAAAAAGATTCTTCGTATTACATTTTATATTCCCATTCGTAGCATTAGCTATTGTATTTATACATATATTCTTCTTACATATTCAAGGTAGCACTAATCCTTTAGGGTATGATACACCTTTAAAAATACCATTCTATC…	476		Synek P., Popelkova A., Koubinova D., Stastny K., Langrova I., Votypka J. & Munclinger P.	Haemosporidian infections in the Tengmalm's Owl (Aegolius funereus) and potential insect vectors of their transmission	Parasitol. Res. 115 (1), 291-298 (2016)
307	Synek_et_al_2016_91	Synek_et_al_2016_091	L1	lBT2	lBT2			Leucocytozoon sp.	Leucocytozoon sp.		Czechia	Eastern Europe	Aegolius funereus	Strigidae	Strigiformes	avian	CAACAGGTGCATCATTTGTATTTATATTAACATATTTACATATCTTAAGAGGATTAAATTATTCTTTTACTTACTTACCTCTATCATGGATAAGTGGTTTAGTAATATTCTTAATATTTATTGTAACTGCTTTTATGGGTTATGTCTTACCATGGGGTCAAATGAGTTTCTGGGGAGCTACTGTCATTACTAATTTACTATATTTTATTCCTGGATTAATTAATTGGGTTTGTGGTGGATTTATTATTAACGACCCAACTCTAAAAAGATTCTTCGTATTACATTTTATATTCCCATTCGTAGCATTAGCTATTGTATTTATACATATATTCTTCTTACATATTCAAGGTAGCACTAATCCTTTAGGGTATGATACACCTTTAAAAATACCATTCTATC…	476		CAACAGGTGCATCATTTGTATTTATATTAACATATTTACATATCTTAAGAGGATTAAATTATTCTTTTACTTACTTACCTCTATCATGGATAAGTGGTTTAGTAATATTCTTAATATTTATTGTAACTGCTTTTATGGGTTATGTCTTACCATGGGGTCAAATGAGTTTCTGGGGAGCTACTGTCATTACTAATTTACTATATTTTATTCCTGGATTAATTAATTGGGTTTGTGGTGGATTTATTATTAACGACCCAACTCTAAAAAGATTCTTCGTATTACATTTTATATTCCCATTCGTAGCATTAGCTATTGTATTTATACATATATTCTTCTTACATATTCAAGGTAGCACTAATCCTTTAGGGTATGATACACCTTTAAAAATACCATTCTATC…	476		Synek P., Popelkova A., Koubinova D., Stastny K., Langrova I., Votypka J. & Munclinger P.	Haemosporidian infections in the Tengmalm's Owl (Aegolius funereus) and potential insect vectors of their transmission	Parasitol. Res. 115 (1), 291-298 (2016)
308	Synek_et_al_2013a_02	Synek_et_al_2013a_02	L1	lBT2	lBT2			Leucocytozoon sp.	Leucocytozoon sp.		Czechia	Eastern Europe	Carpodacus erythrinus	Fringillidae	Passeriformes	avian	CAACAGGTGCATCATTTGTATTTATATTAACATATTTACATATCTTAAGAGGATTAAATTATTCTTTTACTTACTTACCTCTATCATGGATAAGTGGTTTAGTAATATTCTTAATATTTATTGTAACTGCTTTTATGGGTTATGTCTTACCATGGGGTCAAATGAGTTTCTGGGGAGCTACTGTCATTACTAATTTACTATATTTTATTCCTGGATTAATTAATTGGGTTTGTGGTGGATTTATTATTAACGACCCAACTCTAAAAAGATTCTTCGTATTACATTTTATATTCCCATTCGTAGCATTAGCTATTGTATTTATACATATATTCTTCTTACATATTCAAGGTAGCACTAATCCTTTAGGGTATGATACACCTTTAAAAATACCATTCTATC…	476		CAACAGGTGCATCATTTGTATTTATATTAACATATTTACATATCTTAAGAGGATTAAATTATTCTTTTACTTACTTACCTCTATCATGGATAAGTGGTTTAGTAATATTCTTAATATTTATTGTAACTGCTTTTATGGGTTATGTCTTACCATGGGGTCAAATGAGTTTCTGGGGAGCTACTGTCATTACTAATTTACTATATTTTATTCCTGGATTAATTAATTGGGTTTGTGGTGGATTTATTATTAACGACCCAACTCTAAAAAGATTCTTCGTATTACATTTTATATTCCCATTCGTAGCATTAGCTATTGTATTTATACATATATTCTTCTTACATATTCAAGGTAGCACTAATCCTTTAGGGTATGATACACCTTTAAAAATACCATTCTATC…	476		Synek, P., Albrecht, T., Vinkler, M., Schnitzer, J., Votýpka, J. & Munclinger, P.	Haemosporidian parasites of a European passerine wintering in South Asia: diversity, mixed infections and effect on host condition	Parasitology research, 112(4), 1667-1677 (2013)
309	Synek_et_al_2013a_03	Synek_et_al_2013a_03	L1	lBT2	lBT2			Leucocytozoon sp.	Leucocytozoon sp.		Czechia	Eastern Europe	Carpodacus erythrinus	Fringillidae	Passeriformes	avian	CAACAGGTGCATCATTTGTATTTATATTAACATATTTACATATCTTAAGAGGATTAAATTATTCTTTTACTTACTTACCTCTATCATGGATAAGTGGTTTAGTAATATTCTTAATATTTATTGTAACTGCTTTTATGGGTTATGTCTTACCATGGGGTCAAATGAGTTTCTGGGGAGCTACTGTCATTACTAATTTACTATATTTTATTCCTGGATTAATTAATTGGGTTTGTGGTGGATTTATTATTAACGACCCAACTCTAAAAAGATTCTTCGTATTACATTTTATATTCCCATTCGTAGCATTAGCTATTGTATTTATACATATATTCTTCTTACATATTCAAGGTAGCACTAATCCTTTAGGGTATGATACACCTTTAAAAATACCATTCTATC…	476		CAACAGGTGCATCATTTGTATTTATATTAACATATTTACATATCTTAAGAGGATTAAATTATTCTTTTACTTACTTACCTCTATCATGGATAAGTGGTTTAGTAATATTCTTAATATTTATTGTAACTGCTTTTATGGGTTATGTCTTACCATGGGGTCAAATGAGTTTCTGGGGAGCTACTGTCATTACTAATTTACTATATTTTATTCCTGGATTAATTAATTGGGTTTGTGGTGGATTTATTATTAACGACCCAACTCTAAAAAGATTCTTCGTATTACATTTTATATTCCCATTCGTAGCATTAGCTATTGTATTTATACATATATTCTTCTTACATATTCAAGGTAGCACTAATCCTTTAGGGTATGATACACCTTTAAAAATACCATTCTATC…	476		Synek, P., Albrecht, T., Vinkler, M., Schnitzer, J., Votýpka, J. & Munclinger, P.	Haemosporidian parasites of a European passerine wintering in South Asia: diversity, mixed infections and effect on host condition	Parasitology research, 112(4), 1667-1677 (2013)
310	Synek_et_al_2013a_04	Synek_et_al_2013a_04	L1	lBT2	lBT2			Leucocytozoon sp.	Leucocytozoon sp.		Czechia	Eastern Europe	Carpodacus erythrinus	Fringillidae	Passeriformes	avian	CAACAGGTGCATCATTTGTATTTATATTAACATATTTACATATCTTAAGAGGATTAAATTATTCTTTTACTTACTTACCTCTATCATGGATAAGTGGTTTAGTAATATTCTTAATATTTATTGTAACTGCTTTTATGGGTTATGTCTTACCATGGGGTCAAATGAGTTTCTGGGGAGCTACTGTCATTACTAATTTACTATATTTTATTCCTGGATTAATTAATTGGGTTTGTGGTGGATTTATTATTAACGACCCAACTCTAAAAAGATTCTTCGTATTACATTTTATATTCCCATTCGTAGCATTAGCTATTGTATTTATACATATATTCTTCTTACATATTCAAGGTAGCACTAATCCTTTAGGGTATGATACACCTTTAAAAATACCATTCTATC…	476		CAACAGGTGCATCATTTGTATTTATATTAACATATTTACATATCTTAAGAGGATTAAATTATTCTTTTACTTACTTACCTCTATCATGGATAAGTGGTTTAGTAATATTCTTAATATTTATTGTAACTGCTTTTATGGGTTATGTCTTACCATGGGGTCAAATGAGTTTCTGGGGAGCTACTGTCATTACTAATTTACTATATTTTATTCCTGGATTAATTAATTGGGTTTGTGGTGGATTTATTATTAACGACCCAACTCTAAAAAGATTCTTCGTATTACATTTTATATTCCCATTCGTAGCATTAGCTATTGTATTTATACATATATTCTTCTTACATATTCAAGGTAGCACTAATCCTTTAGGGTATGATACACCTTTAAAAATACCATTCTATC…	476		Synek, P., Albrecht, T., Vinkler, M., Schnitzer, J., Votýpka, J. & Munclinger, P.	Haemosporidian parasites of a European passerine wintering in South Asia: diversity, mixed infections and effect on host condition	Parasitology research, 112(4), 1667-1677 (2013)
311	Synek_et_al_2013a_05	Synek_et_al_2013a_05	L1	lBT2	lBT2			Leucocytozoon sp.	Leucocytozoon sp.		Czechia	Eastern Europe	Carpodacus erythrinus	Fringillidae	Passeriformes	avian	CAACAGGTGCATCATTTGTATTTATATTAACATATTTACATATCTTAAGAGGATTAAATTATTCTTTTACTTACTTACCTCTATCATGGATAAGTGGTTTAGTAATATTCTTAATATTTATTGTAACTGCTTTTATGGGTTATGTCTTACCATGGGGTCAAATGAGTTTCTGGGGAGCTACTGTCATTACTAATTTACTATATTTTATTCCTGGATTAATTAATTGGGTTTGTGGTGGATTTATTATTAACGACCCAACTCTAAAAAGATTCTTCGTATTACATTTTATATTCCCATTCGTAGCATTAGCTATTGTATTTATACATATATTCTTCTTACATATTCAAGGTAGCACTAATCCTTTAGGGTATGATACACCTTTAAAAATACCATTCTATC…	476		CAACAGGTGCATCATTTGTATTTATATTAACATATTTACATATCTTAAGAGGATTAAATTATTCTTTTACTTACTTACCTCTATCATGGATAAGTGGTTTAGTAATATTCTTAATATTTATTGTAACTGCTTTTATGGGTTATGTCTTACCATGGGGTCAAATGAGTTTCTGGGGAGCTACTGTCATTACTAATTTACTATATTTTATTCCTGGATTAATTAATTGGGTTTGTGGTGGATTTATTATTAACGACCCAACTCTAAAAAGATTCTTCGTATTACATTTTATATTCCCATTCGTAGCATTAGCTATTGTATTTATACATATATTCTTCTTACATATTCAAGGTAGCACTAATCCTTTAGGGTATGATACACCTTTAAAAATACCATTCTATC…	476		Synek, P., Albrecht, T., Vinkler, M., Schnitzer, J., Votýpka, J. & Munclinger, P.	Haemosporidian parasites of a European passerine wintering in South Asia: diversity, mixed infections and effect on host condition	Parasitology research, 112(4), 1667-1677 (2013)
312	Synek_et_al_2013a_06	Synek_et_al_2013a_06	L1	lBT2	lBT2			Leucocytozoon sp.	Leucocytozoon sp.		Czechia	Eastern Europe	Carpodacus erythrinus	Fringillidae	Passeriformes	avian	CAACAGGTGCATCATTTGTATTTATATTAACATATTTACATATCTTAAGAGGATTAAATTATTCTTTTACTTACTTACCTCTATCATGGATAAGTGGTTTAGTAATATTCTTAATATTTATTGTAACTGCTTTTATGGGTTATGTCTTACCATGGGGTCAAATGAGTTTCTGGGGAGCTACTGTCATTACTAATTTACTATATTTTATTCCTGGATTAATTAATTGGGTTTGTGGTGGATTTATTATTAACGACCCAACTCTAAAAAGATTCTTCGTATTACATTTTATATTCCCATTCGTAGCATTAGCTATTGTATTTATACATATATTCTTCTTACATATTCAAGGTAGCACTAATCCTTTAGGGTATGATACACCTTTAAAAATACCATTCTATC…	476		CAACAGGTGCATCATTTGTATTTATATTAACATATTTACATATCTTAAGAGGATTAAATTATTCTTTTACTTACTTACCTCTATCATGGATAAGTGGTTTAGTAATATTCTTAATATTTATTGTAACTGCTTTTATGGGTTATGTCTTACCATGGGGTCAAATGAGTTTCTGGGGAGCTACTGTCATTACTAATTTACTATATTTTATTCCTGGATTAATTAATTGGGTTTGTGGTGGATTTATTATTAACGACCCAACTCTAAAAAGATTCTTCGTATTACATTTTATATTCCCATTCGTAGCATTAGCTATTGTATTTATACATATATTCTTCTTACATATTCAAGGTAGCACTAATCCTTTAGGGTATGATACACCTTTAAAAATACCATTCTATC…	476		Synek, P., Albrecht, T., Vinkler, M., Schnitzer, J., Votýpka, J. & Munclinger, P.	Haemosporidian parasites of a European passerine wintering in South Asia: diversity, mixed infections and effect on host condition	Parasitology research, 112(4), 1667-1677 (2013)
313	Synek_et_al_2013a_07	Synek_et_al_2013a_07	L1	lBT2	lBT2			Leucocytozoon sp.	Leucocytozoon sp.		Czechia	Eastern Europe	Carpodacus erythrinus	Fringillidae	Passeriformes	avian	CAACAGGTGCATCATTTGTATTTATATTAACATATTTACATATCTTAAGAGGATTAAATTATTCTTTTACTTACTTACCTCTATCATGGATAAGTGGTTTAGTAATATTCTTAATATTTATTGTAACTGCTTTTATGGGTTATGTCTTACCATGGGGTCAAATGAGTTTCTGGGGAGCTACTGTCATTACTAATTTACTATATTTTATTCCTGGATTAATTAATTGGGTTTGTGGTGGATTTATTATTAACGACCCAACTCTAAAAAGATTCTTCGTATTACATTTTATATTCCCATTCGTAGCATTAGCTATTGTATTTATACATATATTCTTCTTACATATTCAAGGTAGCACTAATCCTTTAGGGTATGATACACCTTTAAAAATACCATTCTATC…	476		CAACAGGTGCATCATTTGTATTTATATTAACATATTTACATATCTTAAGAGGATTAAATTATTCTTTTACTTACTTACCTCTATCATGGATAAGTGGTTTAGTAATATTCTTAATATTTATTGTAACTGCTTTTATGGGTTATGTCTTACCATGGGGTCAAATGAGTTTCTGGGGAGCTACTGTCATTACTAATTTACTATATTTTATTCCTGGATTAATTAATTGGGTTTGTGGTGGATTTATTATTAACGACCCAACTCTAAAAAGATTCTTCGTATTACATTTTATATTCCCATTCGTAGCATTAGCTATTGTATTTATACATATATTCTTCTTACATATTCAAGGTAGCACTAATCCTTTAGGGTATGATACACCTTTAAAAATACCATTCTATC…	476		Synek, P., Albrecht, T., Vinkler, M., Schnitzer, J., Votýpka, J. & Munclinger, P.	Haemosporidian parasites of a European passerine wintering in South Asia: diversity, mixed infections and effect on host condition	Parasitology research, 112(4), 1667-1677 (2013)
314	Synek_et_al_2013a_08	Synek_et_al_2013a_08	L1	lBT2	lBT2			Leucocytozoon sp.	Leucocytozoon sp.		Czechia	Eastern Europe	Carpodacus erythrinus	Fringillidae	Passeriformes	avian	CAACAGGTGCATCATTTGTATTTATATTAACATATTTACATATCTTAAGAGGATTAAATTATTCTTTTACTTACTTACCTCTATCATGGATAAGTGGTTTAGTAATATTCTTAATATTTATTGTAACTGCTTTTATGGGTTATGTCTTACCATGGGGTCAAATGAGTTTCTGGGGAGCTACTGTCATTACTAATTTACTATATTTTATTCCTGGATTAATTAATTGGGTTTGTGGTGGATTTATTATTAACGACCCAACTCTAAAAAGATTCTTCGTATTACATTTTATATTCCCATTCGTAGCATTAGCTATTGTATTTATACATATATTCTTCTTACATATTCAAGGTAGCACTAATCCTTTAGGGTATGATACACCTTTAAAAATACCATTCTATC…	476		CAACAGGTGCATCATTTGTATTTATATTAACATATTTACATATCTTAAGAGGATTAAATTATTCTTTTACTTACTTACCTCTATCATGGATAAGTGGTTTAGTAATATTCTTAATATTTATTGTAACTGCTTTTATGGGTTATGTCTTACCATGGGGTCAAATGAGTTTCTGGGGAGCTACTGTCATTACTAATTTACTATATTTTATTCCTGGATTAATTAATTGGGTTTGTGGTGGATTTATTATTAACGACCCAACTCTAAAAAGATTCTTCGTATTACATTTTATATTCCCATTCGTAGCATTAGCTATTGTATTTATACATATATTCTTCTTACATATTCAAGGTAGCACTAATCCTTTAGGGTATGATACACCTTTAAAAATACCATTCTATC…	476		Synek, P., Albrecht, T., Vinkler, M., Schnitzer, J., Votýpka, J. & Munclinger, P.	Haemosporidian parasites of a European passerine wintering in South Asia: diversity, mixed infections and effect on host condition	Parasitology research, 112(4), 1667-1677 (2013)
315	Synek_et_al_2013a_09	Synek_et_al_2013a_09	L1	lBT2	lBT2			Leucocytozoon sp.	Leucocytozoon sp.		Czechia	Eastern Europe	Carpodacus erythrinus	Fringillidae	Passeriformes	avian	CAACAGGTGCATCATTTGTATTTATATTAACATATTTACATATCTTAAGAGGATTAAATTATTCTTTTACTTACTTACCTCTATCATGGATAAGTGGTTTAGTAATATTCTTAATATTTATTGTAACTGCTTTTATGGGTTATGTCTTACCATGGGGTCAAATGAGTTTCTGGGGAGCTACTGTCATTACTAATTTACTATATTTTATTCCTGGATTAATTAATTGGGTTTGTGGTGGATTTATTATTAACGACCCAACTCTAAAAAGATTCTTCGTATTACATTTTATATTCCCATTCGTAGCATTAGCTATTGTATTTATACATATATTCTTCTTACATATTCAAGGTAGCACTAATCCTTTAGGGTATGATACACCTTTAAAAATACCATTCTATC…	476		CAACAGGTGCATCATTTGTATTTATATTAACATATTTACATATCTTAAGAGGATTAAATTATTCTTTTACTTACTTACCTCTATCATGGATAAGTGGTTTAGTAATATTCTTAATATTTATTGTAACTGCTTTTATGGGTTATGTCTTACCATGGGGTCAAATGAGTTTCTGGGGAGCTACTGTCATTACTAATTTACTATATTTTATTCCTGGATTAATTAATTGGGTTTGTGGTGGATTTATTATTAACGACCCAACTCTAAAAAGATTCTTCGTATTACATTTTATATTCCCATTCGTAGCATTAGCTATTGTATTTATACATATATTCTTCTTACATATTCAAGGTAGCACTAATCCTTTAGGGTATGATACACCTTTAAAAATACCATTCTATC…	476		Synek, P., Albrecht, T., Vinkler, M., Schnitzer, J., Votýpka, J. & Munclinger, P.	Haemosporidian parasites of a European passerine wintering in South Asia: diversity, mixed infections and effect on host condition	Parasitology research, 112(4), 1667-1677 (2013)
316	Synek_et_al_2013a_10	Synek_et_al_2013a_10	L1	lBT2	lBT2			Leucocytozoon sp.	Leucocytozoon sp.		Czechia	Eastern Europe	Carpodacus erythrinus	Fringillidae	Passeriformes	avian	CAACAGGTGCATCATTTGTATTTATATTAACATATTTACATATCTTAAGAGGATTAAATTATTCTTTTACTTACTTACCTCTATCATGGATAAGTGGTTTAGTAATATTCTTAATATTTATTGTAACTGCTTTTATGGGTTATGTCTTACCATGGGGTCAAATGAGTTTCTGGGGAGCTACTGTCATTACTAATTTACTATATTTTATTCCTGGATTAATTAATTGGGTTTGTGGTGGATTTATTATTAACGACCCAACTCTAAAAAGATTCTTCGTATTACATTTTATATTCCCATTCGTAGCATTAGCTATTGTATTTATACATATATTCTTCTTACATATTCAAGGTAGCACTAATCCTTTAGGGTATGATACACCTTTAAAAATACCATTCTATC…	476		CAACAGGTGCATCATTTGTATTTATATTAACATATTTACATATCTTAAGAGGATTAAATTATTCTTTTACTTACTTACCTCTATCATGGATAAGTGGTTTAGTAATATTCTTAATATTTATTGTAACTGCTTTTATGGGTTATGTCTTACCATGGGGTCAAATGAGTTTCTGGGGAGCTACTGTCATTACTAATTTACTATATTTTATTCCTGGATTAATTAATTGGGTTTGTGGTGGATTTATTATTAACGACCCAACTCTAAAAAGATTCTTCGTATTACATTTTATATTCCCATTCGTAGCATTAGCTATTGTATTTATACATATATTCTTCTTACATATTCAAGGTAGCACTAATCCTTTAGGGTATGATACACCTTTAAAAATACCATTCTATC…	476		Synek, P., Albrecht, T., Vinkler, M., Schnitzer, J., Votýpka, J. & Munclinger, P.	Haemosporidian parasites of a European passerine wintering in South Asia: diversity, mixed infections and effect on host condition	Parasitology research, 112(4), 1667-1677 (2013)
317	Synek_et_al_2013a_11	Synek_et_al_2013a_11	L1	lBT2	lBT2			Leucocytozoon sp.	Leucocytozoon sp.		Czechia	Eastern Europe	Carpodacus erythrinus	Fringillidae	Passeriformes	avian	CAACAGGTGCATCATTTGTATTTATATTAACATATTTACATATCTTAAGAGGATTAAATTATTCTTTTACTTACTTACCTCTATCATGGATAAGTGGTTTAGTAATATTCTTAATATTTATTGTAACTGCTTTTATGGGTTATGTCTTACCATGGGGTCAAATGAGTTTCTGGGGAGCTACTGTCATTACTAATTTACTATATTTTATTCCTGGATTAATTAATTGGGTTTGTGGTGGATTTATTATTAACGACCCAACTCTAAAAAGATTCTTCGTATTACATTTTATATTCCCATTCGTAGCATTAGCTATTGTATTTATACATATATTCTTCTTACATATTCAAGGTAGCACTAATCCTTTAGGGTATGATACACCTTTAAAAATACCATTCTATC…	476		CAACAGGTGCATCATTTGTATTTATATTAACATATTTACATATCTTAAGAGGATTAAATTATTCTTTTACTTACTTACCTCTATCATGGATAAGTGGTTTAGTAATATTCTTAATATTTATTGTAACTGCTTTTATGGGTTATGTCTTACCATGGGGTCAAATGAGTTTCTGGGGAGCTACTGTCATTACTAATTTACTATATTTTATTCCTGGATTAATTAATTGGGTTTGTGGTGGATTTATTATTAACGACCCAACTCTAAAAAGATTCTTCGTATTACATTTTATATTCCCATTCGTAGCATTAGCTATTGTATTTATACATATATTCTTCTTACATATTCAAGGTAGCACTAATCCTTTAGGGTATGATACACCTTTAAAAATACCATTCTATC…	476		Synek, P., Albrecht, T., Vinkler, M., Schnitzer, J., Votýpka, J. & Munclinger, P.	Haemosporidian parasites of a European passerine wintering in South Asia: diversity, mixed infections and effect on host condition	Parasitology research, 112(4), 1667-1677 (2013)
318	Synek_et_al_2013a_12	Synek_et_al_2013a_12	L1	lBT2	lBT2			Leucocytozoon sp.	Leucocytozoon sp.		Czechia	Eastern Europe	Carpodacus erythrinus	Fringillidae	Passeriformes	avian	CAACAGGTGCATCATTTGTATTTATATTAACATATTTACATATCTTAAGAGGATTAAATTATTCTTTTACTTACTTACCTCTATCATGGATAAGTGGTTTAGTAATATTCTTAATATTTATTGTAACTGCTTTTATGGGTTATGTCTTACCATGGGGTCAAATGAGTTTCTGGGGAGCTACTGTCATTACTAATTTACTATATTTTATTCCTGGATTAATTAATTGGGTTTGTGGTGGATTTATTATTAACGACCCAACTCTAAAAAGATTCTTCGTATTACATTTTATATTCCCATTCGTAGCATTAGCTATTGTATTTATACATATATTCTTCTTACATATTCAAGGTAGCACTAATCCTTTAGGGTATGATACACCTTTAAAAATACCATTCTATC…	476		CAACAGGTGCATCATTTGTATTTATATTAACATATTTACATATCTTAAGAGGATTAAATTATTCTTTTACTTACTTACCTCTATCATGGATAAGTGGTTTAGTAATATTCTTAATATTTATTGTAACTGCTTTTATGGGTTATGTCTTACCATGGGGTCAAATGAGTTTCTGGGGAGCTACTGTCATTACTAATTTACTATATTTTATTCCTGGATTAATTAATTGGGTTTGTGGTGGATTTATTATTAACGACCCAACTCTAAAAAGATTCTTCGTATTACATTTTATATTCCCATTCGTAGCATTAGCTATTGTATTTATACATATATTCTTCTTACATATTCAAGGTAGCACTAATCCTTTAGGGTATGATACACCTTTAAAAATACCATTCTATC…	476		Synek, P., Albrecht, T., Vinkler, M., Schnitzer, J., Votýpka, J. & Munclinger, P.	Haemosporidian parasites of a European passerine wintering in South Asia: diversity, mixed infections and effect on host condition	Parasitology research, 112(4), 1667-1677 (2013)
319	Synek_et_al_2013a_13	Synek_et_al_2013a_13	L1	lBT2	lBT2			Leucocytozoon sp.	Leucocytozoon sp.		Czechia	Eastern Europe	Carpodacus erythrinus	Fringillidae	Passeriformes	avian	CAACAGGTGCATCATTTGTATTTATATTAACATATTTACATATCTTAAGAGGATTAAATTATTCTTTTACTTACTTACCTCTATCATGGATAAGTGGTTTAGTAATATTCTTAATATTTATTGTAACTGCTTTTATGGGTTATGTCTTACCATGGGGTCAAATGAGTTTCTGGGGAGCTACTGTCATTACTAATTTACTATATTTTATTCCTGGATTAATTAATTGGGTTTGTGGTGGATTTATTATTAACGACCCAACTCTAAAAAGATTCTTCGTATTACATTTTATATTCCCATTCGTAGCATTAGCTATTGTATTTATACATATATTCTTCTTACATATTCAAGGTAGCACTAATCCTTTAGGGTATGATACACCTTTAAAAATACCATTCTATC…	476		CAACAGGTGCATCATTTGTATTTATATTAACATATTTACATATCTTAAGAGGATTAAATTATTCTTTTACTTACTTACCTCTATCATGGATAAGTGGTTTAGTAATATTCTTAATATTTATTGTAACTGCTTTTATGGGTTATGTCTTACCATGGGGTCAAATGAGTTTCTGGGGAGCTACTGTCATTACTAATTTACTATATTTTATTCCTGGATTAATTAATTGGGTTTGTGGTGGATTTATTATTAACGACCCAACTCTAAAAAGATTCTTCGTATTACATTTTATATTCCCATTCGTAGCATTAGCTATTGTATTTATACATATATTCTTCTTACATATTCAAGGTAGCACTAATCCTTTAGGGTATGATACACCTTTAAAAATACCATTCTATC…	476		Synek, P., Albrecht, T., Vinkler, M., Schnitzer, J., Votýpka, J. & Munclinger, P.	Haemosporidian parasites of a European passerine wintering in South Asia: diversity, mixed infections and effect on host condition	Parasitology research, 112(4), 1667-1677 (2013)
320	Synek_et_al_2013a_14	Synek_et_al_2013a_14	L1	lBT2	lBT2			Leucocytozoon sp.	Leucocytozoon sp.		Czechia	Eastern Europe	Carpodacus erythrinus	Fringillidae	Passeriformes	avian	CAACAGGTGCATCATTTGTATTTATATTAACATATTTACATATCTTAAGAGGATTAAATTATTCTTTTACTTACTTACCTCTATCATGGATAAGTGGTTTAGTAATATTCTTAATATTTATTGTAACTGCTTTTATGGGTTATGTCTTACCATGGGGTCAAATGAGTTTCTGGGGAGCTACTGTCATTACTAATTTACTATATTTTATTCCTGGATTAATTAATTGGGTTTGTGGTGGATTTATTATTAACGACCCAACTCTAAAAAGATTCTTCGTATTACATTTTATATTCCCATTCGTAGCATTAGCTATTGTATTTATACATATATTCTTCTTACATATTCAAGGTAGCACTAATCCTTTAGGGTATGATACACCTTTAAAAATACCATTCTATC…	476		CAACAGGTGCATCATTTGTATTTATATTAACATATTTACATATCTTAAGAGGATTAAATTATTCTTTTACTTACTTACCTCTATCATGGATAAGTGGTTTAGTAATATTCTTAATATTTATTGTAACTGCTTTTATGGGTTATGTCTTACCATGGGGTCAAATGAGTTTCTGGGGAGCTACTGTCATTACTAATTTACTATATTTTATTCCTGGATTAATTAATTGGGTTTGTGGTGGATTTATTATTAACGACCCAACTCTAAAAAGATTCTTCGTATTACATTTTATATTCCCATTCGTAGCATTAGCTATTGTATTTATACATATATTCTTCTTACATATTCAAGGTAGCACTAATCCTTTAGGGTATGATACACCTTTAAAAATACCATTCTATC…	476		Synek, P., Albrecht, T., Vinkler, M., Schnitzer, J., Votýpka, J. & Munclinger, P.	Haemosporidian parasites of a European passerine wintering in South Asia: diversity, mixed infections and effect on host condition	Parasitology research, 112(4), 1667-1677 (2013)
321	Ellis_et_al_2020_43	Ellis_et_al_2020_46	L1	lBT2	lBT2			Leucocytozoon sp.	Leucocytozoon sp.		Sweden	Northern Europe	Aegithalos caudatus	Aegithalidae	Passeriformes	avian	CAACAGGTGCATCATTTGTATTTATATTAACATATTTACATATCTTAAGAGGATTAAATTATTCTTTTACTTACTTACCTCTATCATGGATAAGTGGTTTAGTAATATTCTTAATATTTATTGTAACTGCTTTTATGGGTTATGTCTTACCATGGGGTCAAATGAGTTTCTGGGGAGCTACTGTCATTACTAATTTACTATATTTTATTCCTGGATTAATTAATTGGGTTTGTGGTGGATTTATTATTAACGACCCAACTCTAAAAAGATTCTTCGTATTACATTTTATATTCCCATTCGTAGCATTAGCTATTGTATTTATACATATATTCTTCTTACATATTCAAGGTAGCACTAATCCTTTAGGGTATGATACACCTTTAAAAATACCATTCTATC…	478		CAACAGGTGCATCATTTGTATTTATATTAACATATTTACATATCTTAAGAGGATTAAATTATTCTTTTACTTACTTACCTCTATCATGGATAAGTGGTTTAGTAATATTCTTAATATTTATTGTAACTGCTTTTATGGGTTATGTCTTACCATGGGGTCAAATGAGTTTCTGGGGAGCTACTGTCATTACTAATTTACTATATTTTATTCCTGGATTAATTAATTGGGTTTGTGGTGGATTTATTATTAACGACCCAACTCTAAAAAGATTCTTCGTATTACATTTTATATTCCCATTCGTAGCATTAGCTATTGTATTTATACATATATTCTTCTTACATATTCAAGGTAGCACTAATCCTTTAGGGTATGATACACCTTTAAAAATACCATTCTATC…	478		Ellis, V. A., Huang, X., Westerdahl, H., Jönsson, J., Hasselquist, D., Neto, J. M., ... & Bensch, S	Explaining prevalence, diversity, and host specificity in a community of avian haemosporidian parasites	Oikos, 129 (9), 1314-1329 (2020)
322	Ellis_et_al_2020_44	Ellis_et_al_2020_47	L1	lBT2	lBT2			Leucocytozoon sp.	Leucocytozoon sp.		Sweden	Northern Europe	Aegithalos caudatus	Aegithalidae	Passeriformes	avian	CAACAGGTGCATCATTTGTATTTATATTAACATATTTACATATCTTAAGAGGATTAAATTATTCTTTTACTTACTTACCTCTATCATGGATAAGTGGTTTAGTAATATTCTTAATATTTATTGTAACTGCTTTTATGGGTTATGTCTTACCATGGGGTCAAATGAGTTTCTGGGGAGCTACTGTCATTACTAATTTACTATATTTTATTCCTGGATTAATTAATTGGGTTTGTGGTGGATTTATTATTAACGACCCAACTCTAAAAAGATTCTTCGTATTACATTTTATATTCCCATTCGTAGCATTAGCTATTGTATTTATACATATATTCTTCTTACATATTCAAGGTAGCACTAATCCTTTAGGGTATGATACACCTTTAAAAATACCATTCTATC…	478		CAACAGGTGCATCATTTGTATTTATATTAACATATTTACATATCTTAAGAGGATTAAATTATTCTTTTACTTACTTACCTCTATCATGGATAAGTGGTTTAGTAATATTCTTAATATTTATTGTAACTGCTTTTATGGGTTATGTCTTACCATGGGGTCAAATGAGTTTCTGGGGAGCTACTGTCATTACTAATTTACTATATTTTATTCCTGGATTAATTAATTGGGTTTGTGGTGGATTTATTATTAACGACCCAACTCTAAAAAGATTCTTCGTATTACATTTTATATTCCCATTCGTAGCATTAGCTATTGTATTTATACATATATTCTTCTTACATATTCAAGGTAGCACTAATCCTTTAGGGTATGATACACCTTTAAAAATACCATTCTATC…	478		Ellis, V. A., Huang, X., Westerdahl, H., Jönsson, J., Hasselquist, D., Neto, J. M., ... & Bensch, S	Explaining prevalence, diversity, and host specificity in a community of avian haemosporidian parasites	Oikos, 129 (9), 1314-1329 (2020)
323	Ellis_et_al_2020_45	Ellis_et_al_2020_48	L1	lBT2	lBT2			Leucocytozoon sp.	Leucocytozoon sp.		Sweden	Northern Europe	Aegithalos caudatus	Aegithalidae	Passeriformes	avian	CAACAGGTGCATCATTTGTATTTATATTAACATATTTACATATCTTAAGAGGATTAAATTATTCTTTTACTTACTTACCTCTATCATGGATAAGTGGTTTAGTAATATTCTTAATATTTATTGTAACTGCTTTTATGGGTTATGTCTTACCATGGGGTCAAATGAGTTTCTGGGGAGCTACTGTCATTACTAATTTACTATATTTTATTCCTGGATTAATTAATTGGGTTTGTGGTGGATTTATTATTAACGACCCAACTCTAAAAAGATTCTTCGTATTACATTTTATATTCCCATTCGTAGCATTAGCTATTGTATTTATACATATATTCTTCTTACATATTCAAGGTAGCACTAATCCTTTAGGGTATGATACACCTTTAAAAATACCATTCTATC…	478		CAACAGGTGCATCATTTGTATTTATATTAACATATTTACATATCTTAAGAGGATTAAATTATTCTTTTACTTACTTACCTCTATCATGGATAAGTGGTTTAGTAATATTCTTAATATTTATTGTAACTGCTTTTATGGGTTATGTCTTACCATGGGGTCAAATGAGTTTCTGGGGAGCTACTGTCATTACTAATTTACTATATTTTATTCCTGGATTAATTAATTGGGTTTGTGGTGGATTTATTATTAACGACCCAACTCTAAAAAGATTCTTCGTATTACATTTTATATTCCCATTCGTAGCATTAGCTATTGTATTTATACATATATTCTTCTTACATATTCAAGGTAGCACTAATCCTTTAGGGTATGATACACCTTTAAAAATACCATTCTATC…	478		Ellis, V. A., Huang, X., Westerdahl, H., Jönsson, J., Hasselquist, D., Neto, J. M., ... & Bensch, S	Explaining prevalence, diversity, and host specificity in a community of avian haemosporidian parasites	Oikos, 129 (9), 1314-1329 (2020)
324	Ellis_et_al_2020_46	Ellis_et_al_2020_49	L1	lBT2	lBT2			Leucocytozoon sp.	Leucocytozoon sp.		Sweden	Northern Europe	Anthus trivialis	Motacillidae	Passeriformes	avian	CAACAGGTGCATCATTTGTATTTATATTAACATATTTACATATCTTAAGAGGATTAAATTATTCTTTTACTTACTTACCTCTATCATGGATAAGTGGTTTAGTAATATTCTTAATATTTATTGTAACTGCTTTTATGGGTTATGTCTTACCATGGGGTCAAATGAGTTTCTGGGGAGCTACTGTCATTACTAATTTACTATATTTTATTCCTGGATTAATTAATTGGGTTTGTGGTGGATTTATTATTAACGACCCAACTCTAAAAAGATTCTTCGTATTACATTTTATATTCCCATTCGTAGCATTAGCTATTGTATTTATACATATATTCTTCTTACATATTCAAGGTAGCACTAATCCTTTAGGGTATGATACACCTTTAAAAATACCATTCTATC…	478		CAACAGGTGCATCATTTGTATTTATATTAACATATTTACATATCTTAAGAGGATTAAATTATTCTTTTACTTACTTACCTCTATCATGGATAAGTGGTTTAGTAATATTCTTAATATTTATTGTAACTGCTTTTATGGGTTATGTCTTACCATGGGGTCAAATGAGTTTCTGGGGAGCTACTGTCATTACTAATTTACTATATTTTATTCCTGGATTAATTAATTGGGTTTGTGGTGGATTTATTATTAACGACCCAACTCTAAAAAGATTCTTCGTATTACATTTTATATTCCCATTCGTAGCATTAGCTATTGTATTTATACATATATTCTTCTTACATATTCAAGGTAGCACTAATCCTTTAGGGTATGATACACCTTTAAAAATACCATTCTATC…	478		Ellis, V. A., Huang, X., Westerdahl, H., Jönsson, J., Hasselquist, D., Neto, J. M., ... & Bensch, S	Explaining prevalence, diversity, and host specificity in a community of avian haemosporidian parasites	Oikos, 129 (9), 1314-1329 (2020)
325	Ellis_et_al_2020_47	Ellis_et_al_2020_50	L1	lBT2	lBT2			Leucocytozoon sp.	Leucocytozoon sp.		Sweden	Northern Europe	Anthus trivialis	Motacillidae	Passeriformes	avian	CAACAGGTGCATCATTTGTATTTATATTAACATATTTACATATCTTAAGAGGATTAAATTATTCTTTTACTTACTTACCTCTATCATGGATAAGTGGTTTAGTAATATTCTTAATATTTATTGTAACTGCTTTTATGGGTTATGTCTTACCATGGGGTCAAATGAGTTTCTGGGGAGCTACTGTCATTACTAATTTACTATATTTTATTCCTGGATTAATTAATTGGGTTTGTGGTGGATTTATTATTAACGACCCAACTCTAAAAAGATTCTTCGTATTACATTTTATATTCCCATTCGTAGCATTAGCTATTGTATTTATACATATATTCTTCTTACATATTCAAGGTAGCACTAATCCTTTAGGGTATGATACACCTTTAAAAATACCATTCTATC…	478		CAACAGGTGCATCATTTGTATTTATATTAACATATTTACATATCTTAAGAGGATTAAATTATTCTTTTACTTACTTACCTCTATCATGGATAAGTGGTTTAGTAATATTCTTAATATTTATTGTAACTGCTTTTATGGGTTATGTCTTACCATGGGGTCAAATGAGTTTCTGGGGAGCTACTGTCATTACTAATTTACTATATTTTATTCCTGGATTAATTAATTGGGTTTGTGGTGGATTTATTATTAACGACCCAACTCTAAAAAGATTCTTCGTATTACATTTTATATTCCCATTCGTAGCATTAGCTATTGTATTTATACATATATTCTTCTTACATATTCAAGGTAGCACTAATCCTTTAGGGTATGATACACCTTTAAAAATACCATTCTATC…	478		Ellis, V. A., Huang, X., Westerdahl, H., Jönsson, J., Hasselquist, D., Neto, J. M., ... & Bensch, S	Explaining prevalence, diversity, and host specificity in a community of avian haemosporidian parasites	Oikos, 129 (9), 1314-1329 (2020)
326	Ellis_et_al_2020_48	Ellis_et_al_2020_51	L1	lBT2	lBT2			Leucocytozoon sp.	Leucocytozoon sp.		Sweden	Northern Europe	Erithacus rubecula	Muscicapidae	Passeriformes	avian	CAACAGGTGCATCATTTGTATTTATATTAACATATTTACATATCTTAAGAGGATTAAATTATTCTTTTACTTACTTACCTCTATCATGGATAAGTGGTTTAGTAATATTCTTAATATTTATTGTAACTGCTTTTATGGGTTATGTCTTACCATGGGGTCAAATGAGTTTCTGGGGAGCTACTGTCATTACTAATTTACTATATTTTATTCCTGGATTAATTAATTGGGTTTGTGGTGGATTTATTATTAACGACCCAACTCTAAAAAGATTCTTCGTATTACATTTTATATTCCCATTCGTAGCATTAGCTATTGTATTTATACATATATTCTTCTTACATATTCAAGGTAGCACTAATCCTTTAGGGTATGATACACCTTTAAAAATACCATTCTATC…	478		CAACAGGTGCATCATTTGTATTTATATTAACATATTTACATATCTTAAGAGGATTAAATTATTCTTTTACTTACTTACCTCTATCATGGATAAGTGGTTTAGTAATATTCTTAATATTTATTGTAACTGCTTTTATGGGTTATGTCTTACCATGGGGTCAAATGAGTTTCTGGGGAGCTACTGTCATTACTAATTTACTATATTTTATTCCTGGATTAATTAATTGGGTTTGTGGTGGATTTATTATTAACGACCCAACTCTAAAAAGATTCTTCGTATTACATTTTATATTCCCATTCGTAGCATTAGCTATTGTATTTATACATATATTCTTCTTACATATTCAAGGTAGCACTAATCCTTTAGGGTATGATACACCTTTAAAAATACCATTCTATC…	478		Ellis, V. A., Huang, X., Westerdahl, H., Jönsson, J., Hasselquist, D., Neto, J. M., ... & Bensch, S	Explaining prevalence, diversity, and host specificity in a community of avian haemosporidian parasites	Oikos, 129 (9), 1314-1329 (2020)
327	Ellis_et_al_2020_49	Ellis_et_al_2020_52	L1	lBT2	lBT2			Leucocytozoon sp.	Leucocytozoon sp.		Sweden	Northern Europe	Erithacus rubecula	Muscicapidae	Passeriformes	avian	CAACAGGTGCATCATTTGTATTTATATTAACATATTTACATATCTTAAGAGGATTAAATTATTCTTTTACTTACTTACCTCTATCATGGATAAGTGGTTTAGTAATATTCTTAATATTTATTGTAACTGCTTTTATGGGTTATGTCTTACCATGGGGTCAAATGAGTTTCTGGGGAGCTACTGTCATTACTAATTTACTATATTTTATTCCTGGATTAATTAATTGGGTTTGTGGTGGATTTATTATTAACGACCCAACTCTAAAAAGATTCTTCGTATTACATTTTATATTCCCATTCGTAGCATTAGCTATTGTATTTATACATATATTCTTCTTACATATTCAAGGTAGCACTAATCCTTTAGGGTATGATACACCTTTAAAAATACCATTCTATC…	478		CAACAGGTGCATCATTTGTATTTATATTAACATATTTACATATCTTAAGAGGATTAAATTATTCTTTTACTTACTTACCTCTATCATGGATAAGTGGTTTAGTAATATTCTTAATATTTATTGTAACTGCTTTTATGGGTTATGTCTTACCATGGGGTCAAATGAGTTTCTGGGGAGCTACTGTCATTACTAATTTACTATATTTTATTCCTGGATTAATTAATTGGGTTTGTGGTGGATTTATTATTAACGACCCAACTCTAAAAAGATTCTTCGTATTACATTTTATATTCCCATTCGTAGCATTAGCTATTGTATTTATACATATATTCTTCTTACATATTCAAGGTAGCACTAATCCTTTAGGGTATGATACACCTTTAAAAATACCATTCTATC…	478		Ellis, V. A., Huang, X., Westerdahl, H., Jönsson, J., Hasselquist, D., Neto, J. M., ... & Bensch, S	Explaining prevalence, diversity, and host specificity in a community of avian haemosporidian parasites	Oikos, 129 (9), 1314-1329 (2020)
328	Ellis_et_al_2020_50	Ellis_et_al_2020_53	L1	lBT2	lBT2			Leucocytozoon sp.	Leucocytozoon sp.		Sweden	Northern Europe	Erithacus rubecula	Muscicapidae	Passeriformes	avian	CAACAGGTGCATCATTTGTATTTATATTAACATATTTACATATCTTAAGAGGATTAAATTATTCTTTTACTTACTTACCTCTATCATGGATAAGTGGTTTAGTAATATTCTTAATATTTATTGTAACTGCTTTTATGGGTTATGTCTTACCATGGGGTCAAATGAGTTTCTGGGGAGCTACTGTCATTACTAATTTACTATATTTTATTCCTGGATTAATTAATTGGGTTTGTGGTGGATTTATTATTAACGACCCAACTCTAAAAAGATTCTTCGTATTACATTTTATATTCCCATTCGTAGCATTAGCTATTGTATTTATACATATATTCTTCTTACATATTCAAGGTAGCACTAATCCTTTAGGGTATGATACACCTTTAAAAATACCATTCTATC…	478		CAACAGGTGCATCATTTGTATTTATATTAACATATTTACATATCTTAAGAGGATTAAATTATTCTTTTACTTACTTACCTCTATCATGGATAAGTGGTTTAGTAATATTCTTAATATTTATTGTAACTGCTTTTATGGGTTATGTCTTACCATGGGGTCAAATGAGTTTCTGGGGAGCTACTGTCATTACTAATTTACTATATTTTATTCCTGGATTAATTAATTGGGTTTGTGGTGGATTTATTATTAACGACCCAACTCTAAAAAGATTCTTCGTATTACATTTTATATTCCCATTCGTAGCATTAGCTATTGTATTTATACATATATTCTTCTTACATATTCAAGGTAGCACTAATCCTTTAGGGTATGATACACCTTTAAAAATACCATTCTATC…	478		Ellis, V. A., Huang, X., Westerdahl, H., Jönsson, J., Hasselquist, D., Neto, J. M., ... & Bensch, S	Explaining prevalence, diversity, and host specificity in a community of avian haemosporidian parasites	Oikos, 129 (9), 1314-1329 (2020)
329	Ellis_et_al_2020_51	Ellis_et_al_2020_54	L1	lBT2	lBT2			Leucocytozoon sp.	Leucocytozoon sp.		Sweden	Northern Europe	Erithacus rubecula	Muscicapidae	Passeriformes	avian	CAACAGGTGCATCATTTGTATTTATATTAACATATTTACATATCTTAAGAGGATTAAATTATTCTTTTACTTACTTACCTCTATCATGGATAAGTGGTTTAGTAATATTCTTAATATTTATTGTAACTGCTTTTATGGGTTATGTCTTACCATGGGGTCAAATGAGTTTCTGGGGAGCTACTGTCATTACTAATTTACTATATTTTATTCCTGGATTAATTAATTGGGTTTGTGGTGGATTTATTATTAACGACCCAACTCTAAAAAGATTCTTCGTATTACATTTTATATTCCCATTCGTAGCATTAGCTATTGTATTTATACATATATTCTTCTTACATATTCAAGGTAGCACTAATCCTTTAGGGTATGATACACCTTTAAAAATACCATTCTATC…	478		CAACAGGTGCATCATTTGTATTTATATTAACATATTTACATATCTTAAGAGGATTAAATTATTCTTTTACTTACTTACCTCTATCATGGATAAGTGGTTTAGTAATATTCTTAATATTTATTGTAACTGCTTTTATGGGTTATGTCTTACCATGGGGTCAAATGAGTTTCTGGGGAGCTACTGTCATTACTAATTTACTATATTTTATTCCTGGATTAATTAATTGGGTTTGTGGTGGATTTATTATTAACGACCCAACTCTAAAAAGATTCTTCGTATTACATTTTATATTCCCATTCGTAGCATTAGCTATTGTATTTATACATATATTCTTCTTACATATTCAAGGTAGCACTAATCCTTTAGGGTATGATACACCTTTAAAAATACCATTCTATC…	478		Ellis, V. A., Huang, X., Westerdahl, H., Jönsson, J., Hasselquist, D., Neto, J. M., ... & Bensch, S	Explaining prevalence, diversity, and host specificity in a community of avian haemosporidian parasites	Oikos, 129 (9), 1314-1329 (2020)
330	Ellis_et_al_2020_52	Ellis_et_al_2020_55	L1	lBT2	lBT2			Leucocytozoon sp.	Leucocytozoon sp.		Sweden	Northern Europe	Erithacus rubecula	Muscicapidae	Passeriformes	avian	CAACAGGTGCATCATTTGTATTTATATTAACATATTTACATATCTTAAGAGGATTAAATTATTCTTTTACTTACTTACCTCTATCATGGATAAGTGGTTTAGTAATATTCTTAATATTTATTGTAACTGCTTTTATGGGTTATGTCTTACCATGGGGTCAAATGAGTTTCTGGGGAGCTACTGTCATTACTAATTTACTATATTTTATTCCTGGATTAATTAATTGGGTTTGTGGTGGATTTATTATTAACGACCCAACTCTAAAAAGATTCTTCGTATTACATTTTATATTCCCATTCGTAGCATTAGCTATTGTATTTATACATATATTCTTCTTACATATTCAAGGTAGCACTAATCCTTTAGGGTATGATACACCTTTAAAAATACCATTCTATC…	478		CAACAGGTGCATCATTTGTATTTATATTAACATATTTACATATCTTAAGAGGATTAAATTATTCTTTTACTTACTTACCTCTATCATGGATAAGTGGTTTAGTAATATTCTTAATATTTATTGTAACTGCTTTTATGGGTTATGTCTTACCATGGGGTCAAATGAGTTTCTGGGGAGCTACTGTCATTACTAATTTACTATATTTTATTCCTGGATTAATTAATTGGGTTTGTGGTGGATTTATTATTAACGACCCAACTCTAAAAAGATTCTTCGTATTACATTTTATATTCCCATTCGTAGCATTAGCTATTGTATTTATACATATATTCTTCTTACATATTCAAGGTAGCACTAATCCTTTAGGGTATGATACACCTTTAAAAATACCATTCTATC…	478		Ellis, V. A., Huang, X., Westerdahl, H., Jönsson, J., Hasselquist, D., Neto, J. M., ... & Bensch, S	Explaining prevalence, diversity, and host specificity in a community of avian haemosporidian parasites	Oikos, 129 (9), 1314-1329 (2020)
331	Ellis_et_al_2020_53	Ellis_et_al_2020_56	L1	lBT2	lBT2			Leucocytozoon sp.	Leucocytozoon sp.		Sweden	Northern Europe	Hippolais icterina	Sylviidae	Passeriformes	avian	CAACAGGTGCATCATTTGTATTTATATTAACATATTTACATATCTTAAGAGGATTAAATTATTCTTTTACTTACTTACCTCTATCATGGATAAGTGGTTTAGTAATATTCTTAATATTTATTGTAACTGCTTTTATGGGTTATGTCTTACCATGGGGTCAAATGAGTTTCTGGGGAGCTACTGTCATTACTAATTTACTATATTTTATTCCTGGATTAATTAATTGGGTTTGTGGTGGATTTATTATTAACGACCCAACTCTAAAAAGATTCTTCGTATTACATTTTATATTCCCATTCGTAGCATTAGCTATTGTATTTATACATATATTCTTCTTACATATTCAAGGTAGCACTAATCCTTTAGGGTATGATACACCTTTAAAAATACCATTCTATC…	478		CAACAGGTGCATCATTTGTATTTATATTAACATATTTACATATCTTAAGAGGATTAAATTATTCTTTTACTTACTTACCTCTATCATGGATAAGTGGTTTAGTAATATTCTTAATATTTATTGTAACTGCTTTTATGGGTTATGTCTTACCATGGGGTCAAATGAGTTTCTGGGGAGCTACTGTCATTACTAATTTACTATATTTTATTCCTGGATTAATTAATTGGGTTTGTGGTGGATTTATTATTAACGACCCAACTCTAAAAAGATTCTTCGTATTACATTTTATATTCCCATTCGTAGCATTAGCTATTGTATTTATACATATATTCTTCTTACATATTCAAGGTAGCACTAATCCTTTAGGGTATGATACACCTTTAAAAATACCATTCTATC…	478		Ellis, V. A., Huang, X., Westerdahl, H., Jönsson, J., Hasselquist, D., Neto, J. M., ... & Bensch, S	Explaining prevalence, diversity, and host specificity in a community of avian haemosporidian parasites	Oikos, 129 (9), 1314-1329 (2020)
332	Ellis_et_al_2020_54	Ellis_et_al_2020_57	L1	lBT2	lBT2			Leucocytozoon sp.	Leucocytozoon sp.		Sweden	Northern Europe	Locustella naevia	Sylviidae	Passeriformes	avian	CAACAGGTGCATCATTTGTATTTATATTAACATATTTACATATCTTAAGAGGATTAAATTATTCTTTTACTTACTTACCTCTATCATGGATAAGTGGTTTAGTAATATTCTTAATATTTATTGTAACTGCTTTTATGGGTTATGTCTTACCATGGGGTCAAATGAGTTTCTGGGGAGCTACTGTCATTACTAATTTACTATATTTTATTCCTGGATTAATTAATTGGGTTTGTGGTGGATTTATTATTAACGACCCAACTCTAAAAAGATTCTTCGTATTACATTTTATATTCCCATTCGTAGCATTAGCTATTGTATTTATACATATATTCTTCTTACATATTCAAGGTAGCACTAATCCTTTAGGGTATGATACACCTTTAAAAATACCATTCTATC…	478		CAACAGGTGCATCATTTGTATTTATATTAACATATTTACATATCTTAAGAGGATTAAATTATTCTTTTACTTACTTACCTCTATCATGGATAAGTGGTTTAGTAATATTCTTAATATTTATTGTAACTGCTTTTATGGGTTATGTCTTACCATGGGGTCAAATGAGTTTCTGGGGAGCTACTGTCATTACTAATTTACTATATTTTATTCCTGGATTAATTAATTGGGTTTGTGGTGGATTTATTATTAACGACCCAACTCTAAAAAGATTCTTCGTATTACATTTTATATTCCCATTCGTAGCATTAGCTATTGTATTTATACATATATTCTTCTTACATATTCAAGGTAGCACTAATCCTTTAGGGTATGATACACCTTTAAAAATACCATTCTATC…	478		Ellis, V. A., Huang, X., Westerdahl, H., Jönsson, J., Hasselquist, D., Neto, J. M., ... & Bensch, S	Explaining prevalence, diversity, and host specificity in a community of avian haemosporidian parasites	Oikos, 129 (9), 1314-1329 (2020)
333	Ellis_et_al_2020_55	Ellis_et_al_2020_58	L1	lBT2	lBT2			Leucocytozoon sp.	Leucocytozoon sp.		Sweden	Northern Europe	Parus major	Paridae	Passeriformes	avian	CAACAGGTGCATCATTTGTATTTATATTAACATATTTACATATCTTAAGAGGATTAAATTATTCTTTTACTTACTTACCTCTATCATGGATAAGTGGTTTAGTAATATTCTTAATATTTATTGTAACTGCTTTTATGGGTTATGTCTTACCATGGGGTCAAATGAGTTTCTGGGGAGCTACTGTCATTACTAATTTACTATATTTTATTCCTGGATTAATTAATTGGGTTTGTGGTGGATTTATTATTAACGACCCAACTCTAAAAAGATTCTTCGTATTACATTTTATATTCCCATTCGTAGCATTAGCTATTGTATTTATACATATATTCTTCTTACATATTCAAGGTAGCACTAATCCTTTAGGGTATGATACACCTTTAAAAATACCATTCTATC…	478		CAACAGGTGCATCATTTGTATTTATATTAACATATTTACATATCTTAAGAGGATTAAATTATTCTTTTACTTACTTACCTCTATCATGGATAAGTGGTTTAGTAATATTCTTAATATTTATTGTAACTGCTTTTATGGGTTATGTCTTACCATGGGGTCAAATGAGTTTCTGGGGAGCTACTGTCATTACTAATTTACTATATTTTATTCCTGGATTAATTAATTGGGTTTGTGGTGGATTTATTATTAACGACCCAACTCTAAAAAGATTCTTCGTATTACATTTTATATTCCCATTCGTAGCATTAGCTATTGTATTTATACATATATTCTTCTTACATATTCAAGGTAGCACTAATCCTTTAGGGTATGATACACCTTTAAAAATACCATTCTATC…	478		Ellis, V. A., Huang, X., Westerdahl, H., Jönsson, J., Hasselquist, D., Neto, J. M., ... & Bensch, S	Explaining prevalence, diversity, and host specificity in a community of avian haemosporidian parasites	Oikos, 129 (9), 1314-1329 (2020)
[truncated: 2,020 more rows]
